# Supplementary material for: Clinic-based evaluation study of the diagnostic accuracy of a dual rapid test for the screening of HIV and syphilis in pregnant women in Nigeria
Source: PLoS One. 2018 Jul 10;13(7):e0198698. doi: 10.1371/journal.pone.0198698 (PMC6038984; doi:10.1371/journal.pone.0198698)
Supplement: S2 File — (XLSX) [file pone.0198698.s008.xlsx]

## Sheet: FMC OWERRI
	S/N	Pre-Printed Number	1. Date	2. Age of Mother in years	3. Estimated Gestation Age in weeks	4. How long did it take for you get to the clinic from home? (Minutes)	5. If we have a rapid test kit to simultaneously detect HIV and syphilis (dual test) and two single tests to separately detect HIV and syphilis, which one do you prefer? Enter 1 0r 2 or 3 as apply	6. If you prefer single test, why? Enter 1 0r 2 or 3 as apply	7. If a rapid test is available at this clinic, would you be willing to wait for the results. Enter 1 or 2	7.1. If yes, how long would you be willing to wait?. Enter 1 or 2 or 3 as apply	8. FACILITY HIV TEST RESULT			8. FACILITY DUAL TEST KIT RESULT		9. If the patient is positive for syphilis above, was she treated with 2.4 million units of benzethine PCN? [1] Yes [2] No	9.1. If no,why - Enter as applicable	REFERENCE LABORATORY RESULT
											Determine Result	UniGold Result	Stat-Pack Result	SD-Bioline HIV	SD-Bioline Syphilis			SD-Bioline HIV	SD-Bioline Syphilis	Elisa for all sample	Western Blot for Positive ELISA result	TPHA for all sample	RPR for Positive TPHA result
	1	IMO/FMC/001	Feb, 2017	34 YRS	29 WKS	15 MINUTES	1	NA	1	1	NEG	NA	NA	NEG	NEG	NA	NA	NEG	NEG	NEG		NEG
	2	IMO/FMC/002	Feb, 2017	35 YRS	28 WKS	20 MINUTES	1	NA	1	3	NEG	NA	NA	NEG	NEG	NA	NA	NEG	NEG	NEG		NEG
	3	IMO/FMC/003	Feb, 2017	29 YRS	24 WKS	30 MINUTES	1	NA	1	1	NEG	NA	NA	NEG	NEG	NA	NA	NEG	NEG	NEG		NEG
	4	IMO/FMC/004	Feb, 2017	30 YRS	28 WKS	30 MINUTES	1	NA	1	1	NEG	NA	NA	NEG	NEG	NA	NA	NEG	NEG	NEG		NEG
	5	IMO/FMC/005	Feb, 2017	24 YRS	20 WKS	30 MINUTES	1	NA	1	1	NEG	NA	NA	NEG	NEG	NA	NA	NEG	NEG	NEG		NEG
	6	IMO/FMC/006	Feb, 2017	28 YRS	18 WKS	40 MINUTES	1	NA	1	1	NEG	NA	NA	NEG	NEG	NA	NA	NEG	NEG	NEG		NEG
	7	IMO/FMC/007	Feb, 2017	28 YRS	20 WKS	60 MINUTES	1	NA	1	3	NEG	NA	NA	NEG	NEG	NA	NA	NEG	NEG	NEG		NEG
	8	IMO/FMC/008	Feb, 2017	29 YRS	10 WKS	15 MINUTES	2	3- To be sure of differrent results.	NA	NA	NEG	NA	NA	NEG	NEG	NA	NA	NEG	NEG	NEG		NEG
	9	IMO/FMC/009	Feb, 2017	25 YRS	12 WKS	30 MINUTES	1	NA	1	3	NEG	NA	NA	NEG	NEG	NA	NA	NEG	NEG	NEG		NEG
	10	IMO/FMC/010	Feb, 2017	25 YRS	20 WKS	60 MINUTES	3	NA	1	3	NEG	NA	NA	NEG	NEG	NA	NA	NEG	NEG	NEG		NEG
	11	IMO/FMC/011	Feb, 2017	39 YRS	24 WKS	30 MINUTES	1	NA	1	1	NEG	NA	NA	NEG	NEG	NA	NA	NEG	NEG	NEG		NEG
	12	IMO/FMC/012	Feb, 2017	25 YRS	8 WKS	15 MINUTES	1	NA	1	2	NEG	NA	NA	NEG	NEG	NA	NA	NEG	NEG	NEG		NEG
	13	IMO/FMC/013	Feb, 2017	30 YRS	20 WKS	60 MINUTES	1	NA	1	2	NEG	NA	NA	NEG	NEG	NA	NA	NEG	NEG	NEG		NEG
	14	IMO/FMC/014	Feb, 2017	23 YRS	16 WKS	30 MINUTES	1	NA	1	3	NEG	NA	NA	NEG	NEG	NA	NA	NEG	NEG	NEG		NEG
	15	IMO/FMC/015	Feb, 2017	38 YRS	16 WKS	30 MINUTES	1	NA	1	1	NEG	NA	NA	NEG	NEG	NA	NA	NEG	NEG	NEG		NEG
	16	IMO/FMC/016	Feb, 2017	33 YRS	31 WKS	10 MINUTES	1	NA	1	1	NEG	NA	NA	NEG	NEG	NA	NA	NEG	NEG	NEG		NEG
	17	IMO/FMC/017	Feb, 2017	31 YRS	20 WKS	15 MINUTES	1	NA	1	1	NEG	NA	NA	NEG	NEG	NA	NA	NEG	NEG	NEG		NEG
	18	IMO/FMC/018	Feb, 2017	42 YRS	28 WKS	60 MINUTES	1	NA	1	1	NEG	NA	NA	NEG	NEG	NA	NA	NEG	NEG	NEG		NEG
	19	IMO/FMC/019	Feb, 2017	34 YRS	20 WKS	30 MINUTES	1	NA	1	1	NEG	NA	NA	NEG	NEG	NA	NA	NEG	NEG	POS		NEG
	20	IMO/FMC/020	Feb, 2017	30 YRS	26 WKS	30 MINUTES	1	NA	1	1	NEG	NA	NA	NEG	NEG	NA	NA	NEG	NEG	NEG		NEG
	21	IMO/FMC/021	Feb, 2017	27 YRS	16 WKS	45 MINUTES	1	NA	1	1	NEG	NA	NA	NEG	NEG	NA	NA	NEG	NEG	NEG		NEG
	22	IMO/FMC/022	Feb, 2017	28 YRS	28 WKS	30 MINUTES	1	NA	1	1	NEG	NA	NA	NEG	NEG	NA	NA	NEG	NEG	NEG		NEG
	23	IMO/FMC/023	Feb, 2017	27 YRS	40 WKS	15 MINUTES	1	NA	1	1	NEG	NA	NA	NEG	NEG	NA	NA	NEG	NEG	NEG		NEG
	24	IMO/FMC/024	Feb, 2017	29 YRS	16 WKS	60 MINUTES	1	NA	1	2	NEG	NA	NA	NEG	NEG	NA	NA	NEG	NEG	NEG		NEG
	25	IMO/FMC/025	Feb, 2017	35 YRS	28 WKS	60 MINUTES	1	NA	1	2	NEG	NA	NA	NEG	NEG	NA	NA	NEG	NEG	NEG		NEG
	26	IMO/FMC/026	Feb, 2017	29 YRS	40 WKS	60 MINUTES	1	NA	1	1	NEG	NA	NA	NEG	NEG	NA	NA	NEG	NEG	NEG		NEG
	27	IMO/FMC/027	Feb, 2017	25 YRS	32 WKS	25 MINUTES	1	NA	1	1	NEG	NA	NA	NEG	NEG	NA	NA	NEG	NEG	NEG		NEG
	28	IMO/FMC/028	Feb, 2017	31 YRS	10 WKS	35 MINUTES	1	NA	1	3	NEG	NA	NA	NEG	NEG	NA	NA	NEG	NEG	NEG		NEG
	29	IMO/FMC/029	Feb, 2017	30 YRS	30 WKS	10 MINUTES	1	NA	1	1	NEG	NA	NA	NEG	NEG	NA	NA	NEG	NEG	NEG		NEG
	30	IMO/FMC/030	Feb, 2017	27 YRS	24 WKS	15 MINUTES	1	NA	1	1	NEG	NA	NA	NEG	NEG	NA	NA	NEG	NEG	NEG		NEG
	31	IMO/FMC/031	Feb, 2017	26 YRS	18 WKS	25 MINUTES	1	NA	1	2	NEG	NA	NA	NEG	NEG	NA	NA	NEG	NEG	NEG		NEG
	32	IMO/FMC/032	Feb, 2017	34 YRS	16 WKS	20 MINUTES	1	NA	1	1	NEG	NA	NA	NEG	NEG	NA	NA	NEG	NEG	NEG		NEG
	33	IMO/FMC/033	Feb, 2017	32 YRS	34 WKS	10 MINUTES	1	NA	1	1	NEG	NA	NA	NEG	NEG	NA	NA	NEG	NEG	NEG		NEG
	34	IMO/FMC/034	Feb, 2017	25 YRS	22 WKS	20 MINUTES	1	NA	1	1	POS	POS	NA	POS	NEG	NA	NA	POS	NEG	POS		NEG
	35	IMO/FMC/035	Feb, 2017	33 YRS	20 WKS	45 MINUTES	1	NA	1	2	NEG	NA	NA	NEG	NEG	NA	NA	NEG	NEG	NEG		NEG
	36	IMO/FMC/036	Feb, 2017	30 YRS	14 WKS	15 MINUTES	1	NA	1	1	NEG	NA	NA	NEG	NEG	NA	NA	NEG	NEG	NEG		NEG
	37	IMO/FMC/037	Feb, 2017	25 YRS	20 WKS	20 MINUTES	1	NA	1	1	NEG	NA	NA	NEG	NEG	NA	NA	NEG	NEG	NEG		NEG
	38	IMO/FMC/038	Feb, 2017	32 YRS	28 WKS	30 MINUTES	1	NA	1	1	NEG	NA	NA	NEG	NEG	NA	NA	NEG	NEG	NEG		NEG
	39	IMO/FMC/039	Feb, 2017	38 YRS	19 WKS	30 MINUTES	1	NA	1	2	NEG	NA	NA	NEG	NEG	NA	NA	NEG	NEG	NEG		NEG
	40	IMO/FMC/040	Feb, 2017	30 YRS	22 WKS	20 MINUTES	1	NA	1	1	NEG	NA	NA	NEG	NEG	NA	NA	NEG	NEG	NEG		NEG
	41	IMO/FMC/041	Feb, 2017	31 YRS	12 WKS	60 MINUTES	1	NA	1	1	NEG	NA	NA	NEG	NEG	NA	NA	NEG	NEG	NEG		NEG
	42	IMO/FMC/042	Feb, 2017	35 YRS	29 WKS	60 MINUTES	1	NA	1	1	NEG	NA	NA	NEG	NEG	NA	NA	NEG	NEG	NEG		NEG
	43	IMO/FMC/043	Feb, 2017	33 YRS	14 WKS	30 MINUTES	1	NA	1	2	NEG	NA	NA	NEG	NEG	NA	NA	NEG	NEG	NEG		NEG
	44	IMO/FMC/044	Feb, 2017	35 YRS	18 WKS	90 MINUTES	1	NA	1	1	NEG	NA	NA	NEG	NEG	NA	NA	NEG	NEG	NEG		NEG
	45	IMO/FMC/045	Feb, 2017	33 YRS	10 WKS	60 MINUTES	1	NA	1	1	NEG	NA	NA	NEG	NEG	NA	NA	NEG	NEG	NEG		NEG
	46	IMO/FMC/046	Feb, 2017	34 YRS	16 WKS	20 MINUTES	1	NA	1	1	NEG	NA	NA	NEG	NEG	NA	NA	NEG	NEG	NEG		NEG
	47	IMO/FMC/047	Feb, 2017	31 YRS	22 WKS	30 MINUTES	1	NA	1	1	NEG	NA	NA	NEG	NEG	NA	NA	NEG	NEG	NEG		NEG
	48	IMO/FMC/048	Feb, 2017	28 YRS	11 WKS	60 MINUTES	1	NA	1	1	NEG	NA	NA	NEG	NEG	NA	NA	NEG	NEG	NEG		NEG
	49	IMO/FMC/049	Feb, 2017	32 YRS	24 WKS	45 MINUTES	1	NA	1	1	NEG	NA	NA	NEG	NEG	NA	NA	NEG	NEG	NEG		NEG
	50	IMO/FMC/050	Feb, 2017	32 YRS	24 WKS	30 MINUTES	1	NA	1	1	NEG	NA	NA	NEG	NEG	NA	NA	NEG	NEG	NEG		NEG
	51	IMO/FMC/051	Feb, 2017	35 YRS	25 WKS	30 MINUTES	1	NA	1	1	NEG	NA	NA	NEG	NEG	NA	NA	NEG	NEG	NEG		NEG
	52	IMO/FMC/052	Feb, 2017	30 YRS	16 WKS	60 MINUTES	1	NA	1	1	NEG	NA	NA	NEG	NEG	NA	NA	NEG	NEG	NEG		NEG
	53	IMO/FMC/053	Feb, 2017	35 YRS	20 WKS	60 MINUTES	1	NA	1	1	NEG	NA	NA	NEG	NEG	NA	NA	NEG	NEG	NEG		NEG
	54	IMO/FMC/054	Feb, 2017	32 YRS	24 WKS	30 MINUTES	1	NA	1	1	NEG	NA	NA	NEG	NEG	NA	NA	NEG	NEG	NEG		NEG
	55	IMO/FMC/055	Feb, 2017	23 YRS	20 WKS	60 MINUTES	1	NA	1	1	NEG	NA	NA	NEG	NEG	NA	NA	NEG	NEG	NEG		NEG
	56	IMO/FMC/056	Feb, 2017	27 YRS	18 WKS	60 MINUTES	1	NA	1	1	NEG	NA	NA	NEG	NEG	NA	NA	NEG	NEG	NEG		NEG
	57	IMO/FMC/057	Feb, 2017	24 YRS	29 WKS	45 MINUTES	1	NA	1	1	NEG	NA	NA	NEG	NEG	NA	NA	NEG	NEG	NEG		NEG
	58	IMO/FMC/058	Feb, 2017	38 YRS	20 WKS	30 MINUTES	1	NA	1	1	NEG	NA	NA	NEG	NEG	NA	NA	NEG	NEG	NEG		NEG
	59	IMO/FMC/059	Feb, 2017	35 YRS	28 WKS	60 MINUTES	1	NA	1	1	POS	POS	NA	POS	NEG	NA	NA	POS	NEG	POS		NEG
	60	IMO/FMC/060	Feb, 2017	34 YRS	35 WKS	50 MINUTES	1	NA	1	1	NEG	NA	NA	NEG	NEG	NA	NA	NEG	NEG	NEG		NEG
	61	IMO/FMC/061	Feb, 2017	26 YRS	17 WKS	20 MINUTES	1	NA	1	1	NEG	NA	NA	NEG	NEG	NA	NA	NEG	NEG	NEG		NEG
	62	IMO/FMC/062	Feb, 2017	31 YRS	34 WKS	15 MINUTES	1	NA	1	1	NEG	NA	NA	NEG	NEG	NA	NA	NEG	NEG	NEG		NEG
	63	IMO/FMC/063	Feb, 2017	31 YRS	38 WKS	45 MINUTES	1	NA	1	1	NEG	NA	NA	NEG	NEG	NA	NA	NEG	NEG	NEG		NEG
	64	IMO/FMC/064	March, 2017	28 YRS	16 WKS	15 MINUTES	1	NA	1	1	NEG	NA	NA	NEG	NEG	NA	NA	NEG	NEG	NEG		NEG
	65	IMO/FMC/065	March, 2017	36 YRS	20 WKS	30 MINUTES	1	NA	1	1	NEG	NA	NA	NEG	NEG	NA	NA	NEG	NEG	NEG		NEG
	66	IMO/FMC/066	March, 2017	39 YRS	17 WKS	15 MINUTES	1	NA	1	1	NEG	NA	NA	NEG	NEG	NA	NA	NEG	NEG	NEG		NEG
	67	IMO/FMC/067	March, 2017	27 YRS	35 WKS	30 MINUTES	1	NA	1	1	NEG	NA	NA	NEG	NEG	NA	NA	NEG	NEG	NEG		NEG
	68	IMO/FMC/068	March, 2017	38 YRS	12 WKS	30 MINUTES	1	NA	1	1	NEG	NA	NA	NEG	NEG	NA	NA	NEG	NEG	NEG		NEG
	69	IMO/FMC/069	March, 2017	30 YRS	28 WKS	30 MINUTES	1	NA	1	1	NEG	NA	NA	NEG	POS	1	NA	NEG	POS	NEG		NEG
	70	IMO/FMC/070	March, 2017	28 YRS	6 WKS	30 MINUTES	1	NA	1	1	NEG	NA	NA	NEG	NEG	NA	NA	NEG	NEG	NEG		NEG
	71	IMO/FMC/071	March, 2017	28 YRS	20 WKS	30 MINUTES	1	NA	1	1	NEG	NA	NA	NEG	NEG	NA	NA	NEG	NEG	NEG		NEG
	72	IMO/FMC/072	March, 2017	37 YRS	20 WKS	30 MINUTES	1	NA	1	1	NEG	NA	NA	NEG	NEG	NA	NA	NEG	NEG	NEG		NEG
	73	IMO/FMC/073	March, 2017	38 YRS	24 WKS	30 MINUTES	1	NA	1	1	NEG	NA	NA	NEG	NEG	NA	NA	NEG	NEG	NEG		NEG
	74	IMO/FMC/074	March, 2017	32 YRS	28 WKS	60 MINUTES	1	NA	1	1	NEG	NA	NA	NEG	NEG	NA	NA	NEG	NEG	NEG		NEG
	75	IMO/FMC/075	March, 2017	37 YRS	20 WKS	60 MINUTES	1	NA	1	1	NEG	NA	NA	NEG	NEG	NA	NA	NEG	NEG	NEG		NEG
	76	IMO/FMC/076	March, 2017	32 YRS	24 WKS	60 MINUTES	1	NA	1	1	NEG	NA	NA	NEG	NEG	NA	NA	NEG	NEG	NEG		NEG
	77	IMO/FMC/077	March, 2017	31 YRS	28 WKS	5 MINUTES	1	NA	1	1	NEG	NA	NA	NEG	NEG	NA	NA	NEG	NEG	NEG		NEG
	78	IMO/FMC/078	March, 2017	28 YRS	20 WKS	45 MINUTES	1	NA	1	1	NEG	NA	NA	NEG	NEG	NA	NA	NEG	NEG	NEG		NEG
	79	IMO/FMC/079	March, 2017	25 YRS	19 WKS	60 MINUTES	1	NA	1	1	NEG	NA	NA	NEG	NEG	NA	NA	NEG	NEG	NEG		NEG
	80	IMO/FMC/080	March, 2017	22 YRS	24 WKS	45 MINUTES	1	NA	1	1	NEG	NA	NA	NEG	NEG	NA	NA	NEG	NEG	NEG		NEG
	81	IMO/FMC/081	March, 2017	34 YRS	12 WKS	30 MINUTES	1	NA	1	1	NEG	NA	NA	NEG	NEG	NA	NA	NEG	NEG	NEG		NEG
	82	IMO/FMC/082	March, 2017	41 YRS	23 WKS	20 MINUTES	1	NA	1	1	NEG	NA	NA	NEG	NEG	NA	NA	NEG	NEG	NEG		NEG
	83	IMO/FMC/083	March, 2017	31 YRS	28 WKS	40 MINUTES	1	NA	1	1	NEG	NA	NA	NEG	NEG	NA	NA	NEG	NEG	NEG		NEG
	84	IMO/FMC/084	March, 2017	26 YRS	24 WKS	30 MINUTES	1	NA	1	1	NEG	NA	NA	NEG	NEG	NA	NA	NEG	NEG	NEG		NEG
	85	IMO/FMC/085	March, 2017	30 YRS	37 WKS	60 MINUTES	1	NA	1	1	NEG	NA	NA	NEG	NEG	NA	NA	NEG	NEG	NEG		NEG
	86	IMO/FMC/086	March, 2017	33 YRS	28 WKS	30 MINUTES	1	NA	1	1	NEG	NA	NA	NEG	NEG	NA	NA	NEG	NEG	NEG		NEG
	87	IMO/FMC/087	March, 2017	26 YRS	15 WKS	60 MINUTES	1	NA	1	1	NEG	NA	NA	NEG	NEG	NA	NA	NEG	NEG	NEG		NEG
	88	IMO/FMC/088	March, 2017	22 YRS	12 WKS	30 MINUTES	1	NA	1	1	NEG	NA	NA	NEG	NEG	NA	NA	NEG	NEG	NEG		NEG
	89	IMO/FMC/089	March, 2017	30 YRS	30 WKS	10 MINUTES	1	NA	1	1	NEG	NA	NA	NEG	NEG	NA	NA	NEG	NEG	NEG		NEG
	90	IMO/FMC/090	March, 2017	37 YRS	7 WKS	30 MINUTES	1	NA	1	1	NEG	NA	NA	NEG	NEG	NA	NA	NEG	NEG	NEG		NEG
	91	IMO/FMC/091	March, 2017	28 YRS	28 WKS	30 MINUTES	1	NA	1	2	NEG	NA	NA	NEG	NEG	NA	NA	NEG	NEG	NEG		NEG
	92	IMO/FMC/092	March, 2017	27 YRS	34 WKS	30 MINUTES	1	NA	1	1	NEG	NA	NA	NEG	NEG	NA	NA	NEG	NEG	NEG		NEG
	93	IMO/FMC/093	March, 2017	37 YRS	37 WKS	15 MINUTES	1	NA	1	1	NEG	NA	NA	NEG	NEG	NA	NA	NEG	NEG	NEG		NEG
	94	IMO/FMC/094	March, 2017	32 YRS	36 WKS	45 MINUTES	1	NA	1	1	NEG	NA	NA	NEG	NEG	NA	NA	NEG	NEG	NEG		NEG
	95	IMO/FMC/095	March, 2017	26 YRS	12 WKS	60 MINUTES	1	NA	1	1	NEG	NA	NA	NEG	NEG	NA	NA	NEG	NEG	NEG		NEG
	96	IMO/FMC/096	March, 2017	38 YRS	24 WKS	20 MINUTES	1	NA	1	1	NEG	NA	NA	NEG	NEG	NA	NA	NEG	NEG	NEG		NEG
	97	IMO/FMC/097	March, 2017	30 YRS	24 WKS	20 MINUTES	1	NA	1	1	NEG	NA	NA	NEG	NEG	NA	NA	NEG	NEG	NEG		NEG
	98	IMO/FMC/098	March, 2017	33 YRS	18 WKS	60 MINUTES	1	NA	1	1	NEG	NA	NA	NEG	NEG	NA	NA	NEG	NEG	NEG		NEG
	99	IMO/FMC/099	March, 2017	23 YRS	23 WKS	45 MINUTES	1	NA	1	1	NEG	NA	NA	NEG	NEG	NA	NA	NEG	NEG	NEG		NEG
	100	IMO/FMC/100	March, 2017	27 YRS	16 WKS	45 MINUTES	1	NA	1	1	NEG	NA	NA	NEG	NEG	NA	NA	NEG	NEG	NEG		NEG
	101	IMO/FMC/101	March, 2017	28 YRS	38 WKS	45 MINUTES	1	NA	1	1	NEG	NA	NA	NEG	NEG	NA	NA	NEG	NEG	NEG		NEG
	102	IMO/FMC/102	March, 2017	28 YRS	16 WKS	20 MINUTES	1	NA	1	2	NEG	NA	NA	NEG	NEG	NA	NA	NEG	NEG	NEG		NEG
	103	IMO/FMC/103	March, 2017	25 YRS	24 WKS	30 MINUTES	1	NA	1	2	NEG	NA	NA	NEG	NEG	NA	NA	NEG	NEG	NEG		NEG
	104	IMO/FMC/104	March, 2017	33 YRS	8 WKS	60 MINUTES	1	NA	1	1	NEG	NA	NA	NEG	NEG	NA	NA	NEG	NEG	NEG		NEG
	105	IMO/FMC/105	March, 2017	34 YRS	28 WKS	20 MINUTES	1	NA	1	1	NEG	NA	NA	NEG	NEG	NA	NA	NEG	NEG	NEG		NEG
	106	IMO/FMC/106	March, 2017	23 YRS	24 WKS	30 MINUTES	1	NA	1	1	NEG	NA	NA	NEG	NEG	NA	NA	NEG	NEG	NEG		NEG
	107	IMO/FMC/107	March, 2017	30 YRS	20 WKS	45 MINUTES	1	NA	1	1	NEG	NA	NA	NEG	NEG	NA	NA	NEG	NEG	NEG		NEG
	108	IMO/FMC/108	March, 2017	37 YRS	24 WKS	60 MINUTES	1	NA	1	1	NEG	NA	NA	NEG	NEG	NA	NA	NEG	NEG	NEG		NEG
	109	IMO/FMC/109	March, 2017	23 YRS	22 WKS	60 MINUTES	1	NA	1	1	NEG	NA	NA	NEG	NEG	NA	NA	NEG	NEG	NEG		NEG
	110	IMO/FMC/110	March, 2017	29 YRS	22 WKS	60 MINUTES	1	NA	1	1	NEG	NA	NA	NEG	NEG	NA	NA	NEG	NEG	NEG		NEG
	111	IMO/FMC/111	March, 2017	27 YRS	32 WKS	60 MINUTES	1	NA	1	2	NEG	NA	NA	NEG	NEG	NA	NA	NEG	NEG	NEG		NEG
	112	IMO/FMC/112	March, 2017	31 YRS	20 WKS	30 MINUTES	1	NA	1	1	NEG	NA	NA	NEG	NEG	NA	NA	NEG	NEG	NEG		NEG
	113	IMO/FMC/113	March, 2017	37 YRS	24 WKS	20 MINUTES	1	NA	1	1	NEG	NA	NA	NEG	NEG	NA	NA	NEG	NEG	NEG		NEG
	114	IMO/FMC/114	March, 2017	40 YRS	24 WKS	20 MINUTES	1	NA	1	1	NEG	NA	NA	NEG	NEG	NA	NA	NEG	NEG	NEG		NEG
	115	IMO/FMC/115	March, 2017	28 YRS	27 WKS	60 MINUTES	1	NA	1	1	POS	POS	NA	POS	NEG	NA	NA	POS	NEG	POS		NEG
	116	IMO/FMC/116	March, 2017	35 YRS	18 WKS	35 MINUTES	1	NA	1	1	NEG	NA	NA	NEG	NEG	NA	NA	NEG	NEG	NEG		NEG
	117	IMO/FMC/117	March, 2017	29 YRS	28 WKS	20 MINUTES	1	NA	1	1	NEG	NA	NA	NEG	NEG	NA	NA	NEG	NEG	NEG		NEG
	118	IMO/FMC/118	March, 2017	38 YRS	12 WKS	20 MINUTES	1	NA	1	1	NEG	NA	NA	NEG	NEG	NA	NA	NEG	NEG	NEG		NEG
	119	IMO/FMC/119	March, 2017	32 YRS	34 WKS	60 MINUTES	1	NA	1	2	NEG	NA	NA	NEG	NEG	NA	NA	NEG	NEG	NEG		NEG
	120	IMO/FMC/120	March, 2017	23 YRS	9 WKS	30 MINUTES	1	NA	1	1	NEG	NA	NA	NEG	NEG	NA	NA	NEG	NEG	NEG		NEG
	121	IMO/FMC/121	March, 2017	40 YRS	36 WKS	60 MINUTES	1	NA	1	1	NEG	NA	NA	NEG	NEG	NA	NA	NEG	NEG	NEG		NEG
	122	IMO/FMC/122	March, 2017	34 YRS	20 WKS	45 MINUTES	1	NA	1	1	NEG	NA	NA	NEG	NEG	NA	NA	NEG	NEG	NEG		NEG
	123	IMO/FMC/123	March, 2017	36 YRS	28 WKS	15 MINUTES	1	NA	1	1	NEG	NA	NA	NEG	NEG	NA	NA	NEG	NEG	NEG		NEG
	124	IMO/FMC/124	March, 2017	32 YRS	9 WKS	30 MINUTES	1	NA	1	1	NEG	NA	NA	NEG	NEG	NA	NA	NEG	NEG	NEG		NEG
	125	IMO/FMC/125	March, 2017	20 YRS	18 WKS	30 MINUTES	1	NA	1	1	NEG	NA	NA	NEG	NEG	NA	NA	NEG	NEG	NEG		NEG
	126	IMO/FMC/126	March, 2017	28 YRS	16 WKS	40 MINUTES	1	NA	1	1	NEG	NA	NA	NEG	NEG	NA	NA	NEG	NEG	NEG		NEG
	127	IMO/FMC/127	March, 2017	32 YRS	12 WKS	30 MINUTES	1	NA	1	3	NEG	NA	NA	NEG	NEG	NA	NA	NEG	NEG	NEG		NEG
	128	IMO/FMC/128	March, 2017	33 YRS	18 WKS	30 MINUTES	1	NA	1	1	NEG	NA	NA	NEG	NEG	NA	NA	NEG	NEG	NEG		NEG
	129	IMO/FMC/129	March, 2017	36 YRS	8 WKS	20 MINUTES	1	NA	1	1	NEG	NA	NA	NEG	NEG	NA	NA	NEG	NEG	NEG		NEG
	130	IMO/FMC/130	March, 2017	29 YRS	34 WKS	30 MINUTES	1	NA	1	1	NEG	NA	NA	NEG	NEG	NA	NA	NEG	NEG	NEG		NEG
	131	IMO/FMC/131	March, 2017	37 YRS	20 WKS	30 MINUTES	1	NA	1	2	NEG	NA	NA	NEG	NEG	NA	NA	NEG	NEG	NEG		NEG
	132	IMO/FMC/132	March, 2017	33 YRS	21 WKS	15 MINUTES	1	NA	1	1	NEG	NA	NA	NEG	NEG	NA	NA	NEG	NEG	NEG		NEG
	133	IMO/FMC/133	March, 2017	34 YRS	34 WKS	15 MINUTES	1	NA	1	2	NEG	NA	NA	NEG	NEG	NA	NA	NEG	NEG	NEG		NEG
	134	IMO/FMC/134	March, 2017	21 YRS	24 WKS	60 MINUTES	1	NA	1	1	NEG	NA	NA	NEG	NEG	NA	NA	NEG	NEG	NEG		NEG
	135	IMO/FMC/135	March, 2017	31 YRS	20 WKS	30 MINUTES	1	NA	1	1	NEG	NA	NA	NEG	NEG	NA	NA	NEG	NEG	NEG		NEG
	136	IMO/FMC/136	March, 2017	26 YRS	20 WKS	30 MINUTES	1	NA	1	2	NEG	NA	NA	NEG	NEG	NA	NA	NEG	NEG	NEG		NEG
	137	IMO/FMC/137	March, 2017	29 YRS	34 WKS	20 MINUTES	1	NA	1	1	NEG	NA	NA	NEG	NEG	NA	NA	NEG	NEG	NEG		NEG
	138	IMO/FMC/138	March, 2017	29 YRS	28 WKS	15 MINUTES	1	NA	1	3	POS	POS	NA	POS	NEG	NA	NA	POS	NEG	POS		NEG
	139	IMO/FMC/139	March, 2017	28 YRS	18 WKS	60 MINUTES	1	NA	1	2	NEG	NA	NA	NEG	NEG	NA	NA	NEG	NEG	NEG		NEG
	140	IMO/FMC/140	March, 2017	27 YRS	24 WKS	20 MINUTES	1	NA	1	1	NEG	NA	NA	NEG	NEG	NA	NA	NEG	NEG	NEG		NEG
	141	IMO/FMC/141	March, 2017	35 YRS	24 WKS	30 MINUTES	1	NA	1	1	NEG	NA	NA	NEG	NEG	NA	NA	NEG	NEG	NEG		NEG
	142	IMO/FMC/142	March, 2017	31 YRS	17 WKS	30 MINUTES	1	NA	1	2	POS	POS	NA	POS	NEG	NA	NA	POS	NEG	POS		NEG
	143	IMO/FMC/143	March, 2017	36 YRS	34 WKS	60 MINUTES	1	NA	1	1	NEG	NA	NA	NEG	NEG	NA	NA	NEG	NEG	NEG		NEG
	144	IMO/FMC/144	March, 2017	34 YRS	29 WKS	30 MINUTES	1	NA	1	1	NEG	NA	NA	NEG	NEG	NA	NA	NEG	NEG	NEG		NEG
	145	IMO/FMC/145	March, 2017	41 YRS	9 WKS	45 MINUTES	1	NA	1	1	NEG	NA	NA	NEG	NEG	NA	NA	NEG	NEG	NEG		NEG
	146	IMO/FMC/146	March, 2017	24 YRS	16 WKS	55 MINUTES	1	NA	1	1	NEG	NA	NA	NEG	NEG	NA	NA	NEG	NEG	NEG		NEG
	147	IMO/FMC/147	March, 2017	29 YRS	38 WKS	60 MINUTES	1	NA	1	1	NEG	NA	NA	NEG	NEG	NA	NA	NEG	NEG	NEG		NEG
	148	IMO/FMC/148	March, 2017	34 YRS	22 WKS	60 MINUTES	1	NA	1	1	NEG	NA	NA	NEG	NEG	NA	NA	NEG	NEG	NEG		NEG
	149	IMO/FMC/149	March, 2017	24 YRS	32 WKS	10 MINUTES	1	NA	1	2	NEG	NA	NA	NEG	NEG	NA	NA	NEG	NEG	NEG		NEG
	150	IMO/FMC/150	March, 2017	30 YRS	24 WKS	60 MINUTES	1	NA	1	1	NEG	NA	NA	NEG	NEG	NA	NA	NEG	NEG	NEG		NEG
	151	IMO/FMC/151	March, 2017	27 YRS	16 WKS	5 MINUTES	1	NA	1	1	NEG	NA	NA	NEG	NEG	NA	NA	NEG	NEG	NEG		NEG
	152	IMO/FMC/152	March, 2017	37 YRS	28 WKS	60 MINUTES	1	NA	1	1	NEG	NA	NA	NEG	NEG	NA	NA	NEG	NEG	NEG		NEG
	153	IMO/FMC/153	March, 2017	24 YRS	12 WKS	20 MINUTES	1	NA	1	1	NEG	NA	NA	NEG	NEG	NA	NA	NEG	NEG	NEG		NEG
	154	IMO/FMC/154	March, 2017	23 YRS	29 WKS	60 MINUTES	1	NA	1	1	NEG	NA	NA	NEG	NEG	NA	NA	NEG	NEG	NEG		NEG
	155	IMO/FMC/155	March, 2017	30 YRS	16 WKS	60 MINUTES	1	NA	1	1	POS	POS	NA	POS	NEG	NA	NA	POS	NEG	POS		NEG
	156	IMO/FMC/156	March, 2017	30 YRS	16 WKS	15 MINUTES	1	NA	1	1	NEG	NA	NA	NEG	NEG	NA	NA	NEG	NEG	NEG		NEG
	157	IMO/FMC/157	March, 2017	33 YRS	24 WKS	30 MINUTES	1	NA	1	1	NEG	NA	NA	NEG	NEG	NA	NA	NEG	NEG	NEG		NEG
	158	IMO/FMC/158	March, 2017	26 YRS	28 WKS	20 MINUTES	1	NA	1	2	POS	POS	NA	POS	NEG	NA	NA	POS	NEG	POS		NEG
	159	IMO/FMC/159	March, 2017	27 YRS	28 WKS	15 MINUTES	1	NA	1	1	NEG	NA	NA	NEG	NEG	NA	NA	NEG	NEG	NEG		NEG
	160	IMO/FMC/160	March, 2017	30 YRS	32 WKS	30 MINUTES	1	NA	1	1	NEG	NA	NA	NEG	NEG	NA	NA	NEG	NEG	NEG		NEG
	161	IMO/FMC/161	March, 2017	28 YRS	8 WKS	40 MINUTES	1	NA	1	1	NEG	NA	NA	NEG	NEG	NA	NA	NEG	NEG	NEG		NEG
	162	IMO/FMC/162	March, 2017	35 YRS	24 WKS	10 MINUTES	1	NA	1	1	NEG	NA	NA	NEG	NEG	NA	NA	NEG	NEG	NEG		NEG
	163	IMO/FMC/163	March, 2017	26 YRS	12 WKS	40 MINUTES	1	NA	1	1	NEG	NA	NA	NEG	NEG	NA	NA	NEG	NEG	NEG		NEG
	164	IMO/FMC/164	March, 2017	39 YRS	16 WKS	30 MINUTES	1	NA	1	1	NEG	NA	NA	NEG	NEG	NA	NA	NEG	NEG	NEG		NEG
	165	IMO/FMC/165	March, 2017	32 YRS	36 WKS	45 MINUTES	1	NA	1	1	NEG	NA	NA	NEG	NEG	NA	NA	NEG	NEG	NEG		NEG
	166	IMO/FMC/166	March, 2017	35 YRS	29 WKS	30 MINUTES	1	NA	1	2	NEG	NA	NA	NEG	NEG	NA	NA	NEG	NEG	NEG		NEG
	167	IMO/FMC/167	March, 2017	31 YRS	14 WKS	20 MINUTES	1	NA	1	1	NEG	NA	NA	NEG	NEG	NA	NA	NEG	NEG	NEG		NEG
	168	IMO/FMC/168	March, 2017	27 YRS	16 WKS	35 MINUTES	1	NA	1	1	NEG	NA	NA	NEG	NEG	NA	NA	NEG	NEG	NEG		NEG
	169	IMO/FMC/169	March, 2017	29 YRS	13 WKS	5 MINUTES	1	NA	1	1	NEG	NA	NA	NEG	NEG	NA	NA	NEG	NEG	NEG		NEG
	170	IMO/FMC/170	March, 2017	37 YRS	34 WKS	20 MINUTES	1	NA	1	1	NEG	NA	NA	NEG	NEG	NA	NA	NEG	NEG	NEG		NEG
	171	IMO/FMC/171	March, 2017	32 YRS	9 WKS	15 MINUTES	1	NA	1	1	NEG	NA	NA	NEG	NEG	NA	NA	NEG	NEG	NEG		NEG
	172	IMO/FMC/172	March, 2017	30 YRS	14 WKS	5 MINUTES	1	NA	1	1	NEG	NA	NA	NEG	NEG	NA	NA	NEG	NEG	NEG		NEG
	173	IMO/FMC/173	March, 2017	29 YRS	14 WKS	45 MINUTES	1	NA	1	1	NEG	NA	NA	NEG	NEG	NA	NA	NEG	NEG	NEG		NEG
	174	IMO/FMC/174	March, 2017	31 YRS	32 WKS	30 MINUTES	1	NA	1	1	NEG	NA	NA	NEG	NEG	NA	NA	NEG	NEG	NEG		NEG
	175	IMO/FMC/175	March, 2017	38 YRS	29 WKS	10 MINUTES	1	NA	1	1	NEG	NA	NA	NEG	NEG	NA	NA	NEG	NEG	NEG		NEG
	176	IMO/FMC/176	March, 2017	28 YRS	12 WKS	5 MINUTES	1	NA	1	1	NEG	NA	NA	NEG	NEG	NA	NA	NEG	NEG	NEG		NEG
	177	IMO/FMC/177	March, 2017	32 YRS	9 WKS	30 MINUTES	1	NA	1	1	NEG	NA	NA	NEG	NEG	NA	NA	NEG	NEG	NEG		NEG
	178	IMO/FMC/178	March, 2017	30 YRS	13 WKS	30 MINUTES	1	NA	1	1	NEG	NA	NA	NEG	NEG	NA	NA	NEG	NEG	NEG		NEG
	179	IMO/FMC/179	March, 2017	30 YRS	5 WKS	30 MINUTES	1	NA	1	2	NEG	NA	NA	NEG	NEG	NA	NA	NEG	NEG	NEG		NEG
	180	IMO/FMC/180	March, 2017	34 YRS	20 WKS	10 MINUTES	1	NA	1	1	NEG	NA	NA	NEG	NEG	NA	NA	NEG	NEG	NEG		NEG
	181	IMO/FMC/181	March, 2017	37 YRS	20 WKS	20 MINUTES	1	NA	1	3	NEG	NA	NA	NEG	NEG	NA	NA	NEG	NEG	NEG		NEG
	182	IMO/FMC/182	March, 2017	29 YRS	32 WKS	40 MINUTES	1	NA	1	1	NEG	NA	NA	NEG	NEG	NA	NA	NEG	NEG	NEG		NEG
	183	IMO/FMC/183	March, 2017	34 YRS	20 WKS	30 MINUTES	1	NA	1	1	NEG	NA	NA	NEG	NEG	NA	NA	NEG	NEG	NEG		NEG
	184	IMO/FMC/184	March, 2017	34 YRS	20 WKS	45 MINUTES	1	NA	1	3	NEG	NA	NA	NEG	NEG	NA	NA	NEG	NEG	NEG		NEG
	185	IMO/FMC/185	March, 2017	37 YRS	20 WKS	15 MINUTES	1	NA	1	1	NEG	NA	NA	NEG	NEG	NA	NA	NEG	NEG	NEG		NEG
	186	IMO/FMC/186	March, 2017	31 YRS	36 WKS	20 MINUTES	1	NA	1	3	NEG	NA	NA	NEG	NEG	NA	NA	NEG	NEG	NEG		NEG
	187	IMO/FMC/187	March, 2017	37 YRS	24 WKS	30 MINUTES	1	NA	1	3	NEG	NA	NA	NEG	NEG	NA	NA	NEG	NEG	NEG		NEG
	188	IMO/FMC/188	March, 2017	33 YRS	28 WKS	15 MINUTES	1	NA	1	1	NEG	NA	NA	NEG	NEG	NA	NA	NEG	NEG	NEG		NEG
	189	IMO/FMC/189	March, 2017	30 YRS	12 WKS	10 MINUTES	1	NA	1	1	NEG	NA	NA	NEG	NEG	NA	NA	NEG	NEG	NEG		NEG
	190	IMO/FMC/190	March, 2017	32 YRS	36 WKS	10 MINUTES	1	NA	1	1	NEG	NA	NA	NEG	NEG	NA	NA	NEG	NEG	NEG		NEG
	191	IMO/FMC/191	March, 2017	24 YRS	36 WKS	45 MINUTES	1	NA	1	1	NEG	NA	NA	NEG	NEG	NA	NA	NEG	NEG	NEG		NEG
	192	IMO/FMC/192	March, 2017	26 YRS	12 WKS	30 MINUTES	1	NA	1	1	NEG	NA	NA	NEG	NEG	NA	NA	NEG	NEG	NEG		NEG
	193	IMO/FMC/193	March, 2017	36 YRS	24 WKS	45 MINUTES	1	NA	1	1	NEG	NA	NA	NEG	NEG	NA	NA	NEG	NEG	NEG		NEG
	194	IMO/FMC/194	March, 2017	34 YRS	23 WKS	60 MINUTES	1	NA	1	1	NEG	NA	NA	NEG	NEG	NA	NA	NEG	NEG	NEG		NEG
	195	IMO/FMC/195	March, 2017	25 YRS	16 WKS	45 MINUTES	1	NA	1	1	NEG	NA	NA	NEG	NEG	NA	NA	NEG	NEG	NEG		NEG
	196	IMO/FMC/196	March, 2017	29 YRS	13 WKS	60 MINUTES	1	NA	1	1	NEG	NA	NA	NEG	NEG	NA	NA	NEG	NEG	NEG		NEG
	197	IMO/FMC/197	March, 2017	25 YRS	18 WKS	40 MINUTES	1	NA	1	1	POS	POS	NA	POS	NEG	NA	NA	POS	NEG	POS		NEG
	198	IMO/FMC/198	March, 2017	38 YRS	36 WKS	10 MINUTES	1	NA	1	1	NEG	NA	NA	NEG	NEG	NA	NA	NEG	NEG	NEG		NEG
	199	IMO/FMC/199	March, 2017	34 YRS	5 WKS	60 MINUTES	1	NA	1	1	NEG	NA	NA	NEG	NEG	NA	NA	NEG	NEG	NEG		NEG
	200	IMO/FMC/200	March, 2017	27 YRS	16 WKS	60 MINUTES	1	NA	1	1	NEG	NA	NA	NEG	NEG	NA	NA	NEG	NEG	NEG		NEG
	201	IMO/FMC/201	March, 2017	28 YRS	20 WKS	30 MINUTES	1	NA	1	1	NEG	NA	NA	NEG	NEG	NA	NA	NEG	NEG	NEG		NEG
	202	IMO/FMC/202	March, 2017	33 YRS	24 WKS	60 MINUTES	1	NA	1	1	NEG	NA	NA	NEG	NEG	NA	NA	NEG	NEG	NEG		NEG
	203	IMO/FMC/203	March, 2017	31 YRS	28 WKS	30 MINUTES	1	NA	1	1	NEG	NA	NA	NEG	NEG	NA	NA	NEG	NEG	NEG		NEG
	204	IMO/FMC/204	March, 2017	34 YRS	16 WKS	45 MINUTES	1	NA	1	1	NEG	NA	NA	NEG	NEG	NA	NA	NEG	NEG	NEG		NEG
	205	IMO/FMC/205	March, 2017	37 YRS	32 WKS	60 MINUTES	1	NA	1	1	NEG	NA	NA	NEG	NEG	NA	NA	NEG	NEG	NEG		NEG
	206	IMO/FMC/206	March, 2017	28 YRS	16 WKS	30 MINUTES	1	NA	1	2	NEG	NA	NA	NEG	NEG	NA	NA	NEG	NEG	NEG		NEG
	207	IMO/FMC/207	March, 2017	27 YRS	26 WKS	30 MINUTES	1	NA	1	1	NEG	NA	NA	NEG	NEG	NA	NA	NEG	NEG	NEG		NEG
	208	IMO/FMC/208	March, 2017	27 YRS	8 WKS	60 MINUTES	1	NA	1	1	NEG	NA	NA	NEG	NEG	NA	NA	NEG	NEG	NEG		NEG
	209	IMO/FMC/209	March, 2017	37 YRS	10 WKS	15 MINUTES	1	NA	1	1	NEG	NA	NA	NEG	NEG	NA	NA	NEG	NEG	NEG		NEG
	210	IMO/FMC/210	March, 2017	32 YRS	36 WKS	30 MINUTES	1	NA	1	1	NEG	NA	NA	NEG	NEG	NA	NA	NEG	NEG	NEG		NEG
	211	IMO/FMC/211	March, 2017	22 YRS	32 WKS	40 MINUTES	1	NA	1	1	NEG	NA	NA	NEG	NEG	NA	NA	NEG	NEG	NEG		NEG
	212	IMO/FMC/212	March, 2017	25 YRS	28 WKS	60 MINUTES	1	NA	1	2	NEG	NA	NA	NEG	NEG	NA	NA	NEG	NEG	NEG		NEG
	213	IMO/FMC/213	March, 2017	31 YRS	36 WKS	30 MINUTES	1	NA	1	1	NEG	NA	NA	NEG	NEG	NA	NA	NEG	NEG	NEG		NEG
	214	IMO/FMC/214	March, 2017	26 YRS	36 WKS	30 MINUTES	1	NA	1	2	NEG	NA	NA	NEG	NEG	NA	NA	NEG	NEG	NEG		NEG
	215	IMO/FMC/215	March, 2017	23 YRS	36 WKS	45 MINUTES	1	NA	1	1	NEG	NA	NA	NEG	NEG	NA	NA	NEG	NEG	NEG		NEG
	216	IMO/FMC/216	March, 2017	31 YRS	8 WKS	30 MINUTES	1	NA	1	1	NEG	NA	NA	NEG	NEG	NA	NA	NEG	NEG	NEG		NEG
	217	IMO/FMC/217	March, 2017	34 YRS	16 WKS	30 MINUTES	1	NA	1	1	NEG	NA	NA	NEG	NEG	NA	NA	NEG	NEG	NEG		NEG
	218	IMO/FMC/218	March, 2017	36 YRS	24 WKS	60 MINUTES	1	NA	1	1	NEG	NA	NA	NEG	NEG	NA	NA	NEG	NEG	NEG		NEG
	219	IMO/FMC/219	March, 2017	26 YRS	27 WKS	15 MINUTES	1	NA	1	1	NEG	NA	NA	NEG	NEG	NA	NA	NEG	NEG	NEG		NEG
	220	IMO/FMC/220	March, 2017	34 YRS	18 WKS	30 MINUTES	1	NA	1	1	NEG	NA	NA	NEG	NEG	NA	NA	NEG	NEG	NEG		NEG
	221	IMO/FMC/221	March, 2017	37 YRS	19 WKS	30 MINUTES	1	NA	1	1	NEG	NA	NA	NEG	NEG	NA	NA	NEG	NEG	NEG		NEG
	222	IMO/FMC/222	March, 2017	37 YRS	22 WKS	30 MINUTES	1	NA	1	1	NEG	NA	NA	NEG	NEG	NA	NA	NEG	NEG	NEG		NEG
	223	IMO/FMC/223	March, 2017	35 YRS	20 WKS	60 MINUTES	1	NA	1	2	NEG	NA	NA	NEG	NEG	NA	NA	NEG	NEG	NEG		NEG
	224	IMO/FMC/224	March, 2017	33 YRS	32 WKS	10 MINUTES	1	NA	1	1	NEG	NA	NA	NEG	NEG	NA	NA	NEG	NEG	NEG		NEG
	225	IMO/FMC/225	March, 2017	27 YRS	28 WKS	60 MINUTES	1	NA	1	1	NEG	NA	NA	NEG	NEG	NA	NA	NEG	NEG	NEG		NEG
	226	IMO/FMC/226	March, 2017	32 YRS	28 WKS	30 MINUTES	1	NA	1	1	NEG	NA	NA	NEG	NEG	NA	NA	NEG	NEG	NEG		NEG
	227	IMO/FMC/227	March, 2017	37 YRS	20 WKS	60 MINUTES	1	NA	1	1	NEG	NA	NA	NEG	NEG	NA	NA	NEG	NEG	NEG		NEG
	228	IMO/FMC/228	March, 2017	37 YRS	28 WKS	30 MINUTES	1	NA	1	1	NEG	NA	NA	NEG	NEG	NA	NA	NEG	NEG	NEG		NEG
	229	IMO/FMC/229	March, 2017	32 YRS	24 WKS	60 MINUTES	1	NA	1	1	NEG	NA	NA	NEG	NEG	NA	NA	NEG	NEG	NEG		NEG
	230	IMO/FMC/230	March, 2017	30 YRS	32 WKS	20 MINUTES	1	NA	1	1	NEG	NA	NA	NEG	NEG	NA	NA	NEG	NEG	NEG		NEG
	231	IMO/FMC/231	March, 2017	40 YRS	32 WKS	60 MINUTES	1	NA	1	2	NEG	NA	NA	NEG	NEG	NA	NA	NEG	NEG	NEG		NEG
	232	IMO/FMC/232	March, 2017	31 YRS	13 WKS	30 MINUTES	1	NA	1	1	NEG	NA	NA	NEG	NEG	NA	NA	NEG	NEG	NEG		NEG
	233	IMO/FMC/233	March, 2017	31 YRS	28 WKS	5 MINUTES	1	NA	1	1	NEG	NA	NA	NEG	NEG	NA	NA	NEG	NEG	NEG		NEG
	234	IMO/FMC/234	March, 2017	25 YRS	35 WKS	120 MINUTES	1	NA	1	1	NEG	NA	NA	NEG	NEG	NA	NA	NEG	NEG	NEG		NEG
	235	IMO/FMC/235	March, 2017	27 YRS	5 WKS	40 MINUTES	1	NA	1	1	NEG	NA	NA	NEG	NEG	NA	NA	NEG	NEG	NEG		NEG
	236	IMO/FMC/236	March, 2017	33 YRS	22 WKS	30 MINUTES	1	NA	1	1	NEG	NA	NA	NEG	NEG	NA	NA	NEG	NEG	NEG		NEG
	237	IMO/FMC/237	March, 2017	38 YRS	36 WKS	15 MINUTES	1	NA	1	1	NEG	NA	NA	NEG	NEG	NA	NA	NEG	NEG	NEG		NEG
	238	IMO/FMC/238	March, 2017	30 YRS	16 WKS	20 MINUTES	1	NA	1	1	NEG	NA	NA	NEG	NEG	NA	NA	NEG	NEG	NEG		NEG
	239	IMO/FMC/239	March, 2017	37 YRS	24 WKS	30 MINUTES	1	NA	1	1	NEG	NA	NA	NEG	NEG	NA	NA	NEG	NEG	NEG		NEG
	240	IMO/FMC/240	March, 2017	28 YRS	38 WKS	30 MINUTES	1	NA	1	1	NEG	NA	NA	NEG	NEG	NA	NA	NEG	NEG	NEG		NEG
	241	IMO/FMC/241	March, 2017	28 YRS	12 WKS	15 MINUTES	1	NA	1	1	NEG	NA	NA	NEG	NEG	NA	NA	NEG	NEG	NEG		NEG
	242	IMO/FMC/242	March, 2017	28 YRS	16 WKS	30 MINUTES	1	NA	1	2	NEG	NA	NA	NEG	NEG	NA	NA	NEG	NEG	NEG		NEG
	243	IMO/FMC/243	March, 2017	30 YRS	24 WKS	30 MINUTES	1	NA	1	1	NEG	NA	NA	NEG	NEG	NA	NA	NEG	NEG	NEG		NEG
	244	IMO/FMC/244	March, 2017	30 YRS	13 WKS	60 MINUTES	1	NA	1	1	NEG	NA	NA	NEG	NEG	NA	NA	NEG	NEG	NEG		NEG
	245	IMO/FMC/245	March, 2017	39 YRS	13 WKS	40 MINUTES	1	NA	1	1	NEG	NA	NA	NEG	NEG	NA	NA	NEG	NEG	NEG		NEG
	246	IMO/FMC/246	March, 2017	30 YRS	36 WKS	20 MINUTES	1	NA	1	1	NEG	NA	NA	NEG	NEG	NA	NA	NEG	NEG	NEG		NEG
	247	IMO/FMC/247	March, 2017	34 YRS	24 WKS	30 MINUTES	1	NA	1	1	NEG	NA	NA	NEG	NEG	NA	NA	NEG	NEG	NEG		NEG
	248	IMO/FMC/248	March, 2017	22 YRS	28 WKS	5 MINUTES	1	NA	1	1	NEG	NA	NA	NEG	NEG	NA	NA	NEG	NEG	NEG		NEG
	249	IMO/FMC/249	March, 2017	24 YRS	18 WKS	10 MINUTES	1	NA	1	1	NEG	NA	NA	NEG	NEG	NA	NA	NEG	NEG	NEG		NEG
	250	IMO/FMC/250	March, 2017	33 YRS	15 WKS	10 MINUTES	1	NA	1	1	NEG	NA	NA	NEG	NEG	NA	NA	NEG	NEG	NEG		NEG
	251	IMO/FMC/251	March, 2017	30 YRS	16 WKS	60 MINUTES	1	NA	1	1	NEG	NA	NA	NEG	NEG	NA	NA	NEG	NEG	NEG		NEG
	252	IMO/FMC/252	March, 2017	33 YRS	38 WKS	35 MINUTES	1	NA	1	1	NEG	NA	NA	NEG	NEG	NA	NA	NEG	NEG	NEG		NEG
	253	IMO/FMC/253	March, 2017	28 YRS	24 WKS	30 MINUTES	1	NA	1	1	NEG	NA	NA	NEG	NEG	NA	NA	NEG	NEG	NEG		NEG
	254	IMO/FMC/254	March, 2017	27 YRS	24 WKS	60 MINUTES	1	NA	1	1	NEG	NA	NA	NEG	NEG	NA	NA	NEG	NEG	NEG		NEG
	255	IMO/FMC/255	March, 2017	39 YRS	16 WKS	10 MINUTES	1	NA	1	2	NEG	NA	NA	NEG	NEG	NA	NA	NEG	NEG	NEG		NEG
	256	IMO/FMC/256	March, 2017	28 YRS	28 WKS	60 MINUTES	1	NA	1	1	NEG	NA	NA	NEG	NEG	NA	NA	NEG	NEG	NEG		NEG
	257	IMO/FMC/257	March, 2017	27 YRS	24 WKS	30 MINUTES	1	NA	1	1	NEG	NA	NA	NEG	NEG	NA	NA	NEG	NEG	NEG		NEG
	258	IMO/FMC/258	March, 2017	28 YRS	20 WKS	30 MINUTES	1	NA	1	2	NEG	NA	NA	NEG	NEG	NA	NA	NEG	NEG	NEG		NEG
	259	IMO/FMC/259	March, 2017	26 YRS	14 WKS	30 MINUTES	1	NA	1	1	NEG	NA	NA	NEG	NEG	NA	NA	NEG	NEG	NEG		NEG
	260	IMO/FMC/260	March, 2017	22 YRS	11 WKS	30 MINUTES	1	NA	1	1	NEG	NA	NA	NEG	NEG	NA	NA	NEG	NEG	NEG		NEG
	261	IMO/FMC/261	March, 2017	35 YRS	20 WKS	30 MINUTES	1	NA	1	1	NEG	NA	NA	NEG	NEG	NA	NA	NEG	NEG	NEG		NEG
	262	IMO/FMC/262	March, 2017	34 YRS	16 WKS	30 MINUTES	1	NA	1	1	NEG	NA	NA	NEG	NEG	NA	NA	NEG	NEG	NEG		NEG
	263	IMO/FMC/263	March, 2017	29 YRS	16 WKS	20 MINUTES	1	NA	1	1	NEG	NA	NA	NEG	NEG	NA	NA	NEG	NEG	NEG		NEG
	264	IMO/FMC/264	March, 2017	29 YRS	20 WKS	10 MINUTES	1	NA	1	1	NEG	NA	NA	NEG	NEG	NA	NA	NEG	NEG	NEG		NEG
	265	IMO/FMC/353	March, 2017	40 YRS	38 WKS	30 MINUTES	1	NA	1	1	NEG	NA	NA	NEG	NEG	NA	NA	NEG	NEG	NEG		NEG
	266	IMO/FMC/354	March, 2017	28 YRS	20 WKS	45 MINUTES	1	NA	1	1	NEG	NA	NA	NEG	NEG	NA	NA	NEG	NEG	NEG		NEG
	267	IMO/FMC/355	March, 2017	29 YRS	28 WKS	60 MINUTES	1	NA	1	1	NEG	NA	NA	NEG	NEG	NA	NA	NEG	NEG	NEG		NEG
	268	IMO/FMC/356	March, 2017	30 YRS	20 WKS	45 MINUTES	1	NA	1	1	NEG	NA	NA	NEG	NEG	NA	NA	NEG	NEG	NEG		NEG
	269	IMO/FMC/357	March, 2017	40 YRS	20 WKS	25 MINUTES	1	NA	1	1	NEG	NA	NA	NEG	NEG	NA	NA	NEG	NEG	NEG		NEG
	270	IMO/FMC/358	March, 2017	28 YRS	21 WKS	45 MINUTES	1	NA	1	2	NEG	NA	NA	NEG	NEG	NA	NA	NEG	NEG	NEG		NEG
	271	IMO/FMC/359	March, 2017	34 YRS	13 WKS	60 MINUTES	1	NA	1	1	NEG	NA	NA	NEG	NEG	NA	NA	NEG	NEG	NEG		NEG
	272	IMO/FMC/360	March, 2017	22 YRS	20 WKS	60 MINUTES	1	NA	1	1	NEG	NA	NA	NEG	NEG	NA	NA	NEG	NEG	NEG		NEG
	273	IMO/FMC/361	March, 2017	27 YRS	18 WKS	45 MINUTES	1	NA	1	2	NEG	NA	NA	NEG	NEG	NA	NA	NEG	NEG	NEG		NEG
	274	IMO/FMC/362	March, 2017	27 YRS	24 WKS	30 MINUTES	1	NA	1	1	NEG	NA	NA	NEG	NEG	NA	NA	NEG	NEG	NEG		NEG
	275	IMO/FMC/363	March, 2017	25 YRS	16 WKS	30 MINUTES	1	NA	1	1	NEG	NA	NA	NEG	NEG	NA	NA	NEG	NEG	NEG		NEG
	276	IMO/FMC/364	March, 2017	27 YRS	18 WKS	30 MINUTES	1	NA	1	1	NEG	NA	NA	NEG	NEG	NA	NA	NEG	NEG	NEG		NEG
	277	IMO/FMC/365	March, 2017	32 YRS	29 WKS	15 MINUTES	1	NA	1	1	NEG	NA	NA	NEG	NEG	NA	NA	NEG	NEG	NEG		NEG
	278	IMO/FMC/366	March, 2017	35 YRS	32 WKS	10 MINUTES	1	NA	1	1	NEG	NA	NA	NEG	NEG	NA	NA	NEG	NEG	NEG		NEG
	279	IMO/FMC/367	March, 2017	33 YRS	24 WKS	15 MINUTES	1	NA	1	1	NEG	NA	NA	NEG	NEG	NA	NA	NEG	NEG	NEG		NEG
	280	IMO/FMC/368	March, 2017	40 YRS	32 WKS	30 MINUTES	1	NA	1	1	NEG	NA	NA	NEG	NEG	NA	NA	NEG	NEG	NEG		NEG
	281	IMO/FMC/369	March, 2017	32 YRS	37 WKS	30 MINUTES	1	NA	1	1	NEG	NA	NA	NEG	NEG	NA	NA	NEG	NEG	NEG		NEG
	282	IMO/FMC/370	March, 2017	28 YRS	21 WKS	60 MINUTES	1	NA	1	1	NEG	NA	NA	NEG	NEG	NA	NA	NEG	NEG	NEG		NEG
	283	IMO/FMC/371	March, 2017	28 YRS	16 WKS	30 MINUTES	1	NA	1	1	NEG	NA	NA	NEG	NEG	NA	NA	NEG	NEG	NEG		NEG
	284	IMO/FMC/372	March, 2017	27 YRS	33 WKS	30 MINUTES	1	NA	1	1	NEG	NA	NA	NEG	NEG	NA	NA	NEG	NEG	NEG		NEG
	285	IMO/FMC/373	March, 2017	33 YRS	28 WKS	45 MINUTES	1	NA	1	1	NEG	NA	NA	NEG	NEG	NA	NA	NEG	NEG	NEG		NEG
	286	IMO/FMC/374	March, 2017	35 YRS	28 WKS	60 MINUTES	1	NA	1	1	NEG	NA	NA	NEG	NEG	NA	NA	NEG	NEG	NEG		NEG
	287	IMO/FMC/375	March, 2017	25 YRS	20 WKS	60 MINUTES	1	NA	1	1	NEG	NA	NA	NEG	NEG	NA	NA	NEG	NEG	NEG		NEG
	288	IMO/FMC/376	March, 2017	24 YRS	16 WKS	60 MINUTES	1	NA	1	1	NEG	NA	NA	NEG	NEG	NA	NA	NEG	NEG	NEG		NEG
	289	IMO/FMC/377	March, 2017	25 YRS	12 WKS	45 MINUTES	1	NA	1	1	NEG	NA	NA	NEG	NEG	NA	NA	NEG	NEG	NEG		NEG
	290	IMO/FMC/378	March, 2017	32 YRS	14 WKS	60 MINUTES	1	NA	1	2	NEG	NA	NA	NEG	NEG	NA	NA	NEG	NEG	NEG		NEG
	291	IMO/FMC/379	March, 2017	32 YRS	6 WKS	20 MINUTES	1	NA	1	1	NEG	NA	NA	NEG	NEG	NA	NA	NEG	NEG	NEG		NEG
	292	IMO/FMC/380	March, 2017	28 YRS	24 WKS	20 MINUTES	1	NA	1	1	NEG	NA	NA	NEG	NEG	NA	NA	NEG	NEG	NEG		NEG
	293	IMO/FMC/381	March, 2017	29 YRS	37 WKS	30 MINUTES	1	NA	1	1	NEG	NA	NA	NEG	NEG	NA	NA	NEG	NEG	NEG		NEG
	294	IMO/FMC/382	March, 2017	35 YRS	15 WKS	30 MINUTES	1	NA	1	1	NEG	NA	NA	NEG	NEG	NA	NA	NEG	NEG	NEG		NEG
	295	IMO/FMC/383	March, 2017	32 YRS	32 WKS	60 MINUTES	1	NA	1	1	NEG	NA	NA	NEG	NEG	NA	NA	NEG	NEG	NEG		NEG
	296	IMO/FMC/384	March, 2017	28 YRS	30 WKS	15 MINUTES	1	NA	1	1	NEG	NA	NA	NEG	NEG	NA	NA	NEG	NEG	NEG		NEG
	297	IMO/FMC/385A	March, 2017	29 YRS	14 WKS	45 MINUTES	1	NA	1	1	NEG	NA	NA	NEG	NEG	NA	NA	NEG	NEG	NEG		NEG
	298	IMO/FMC/385B	March, 2017	28 YRS	32 WKS	10 MINUTES	1	NA	1	1	NEG	NA	NA	NEG	NEG	NA	NA	NEG	NEG	NEG		NEG
	299	IMO/FMC/386	March, 2017	35 YRS	16 WKS	30 MINUTES	1	NA	1	1	NEG	NA	NA	NEG	NEG	NA	NA	NEG	NEG	NEG		NEG
	300	IMO/FMC/387	March, 2017	32 YRS	16 WKS	30 MINUTES	1	NA	1	1	NEG	NA	NA	NEG	NEG	NA	NA	NEG	NEG	NEG		NEG
	301	IMO/FMC/389	March, 2017	30 YRS	37 WKS	15 MINUTES	1	NA	1	1	NEG	NA	NA	NEG	NEG	NA	NA	NEG	NEG	NEG		NEG
	302	IMO/FMC/390	March, 2017	31 YRS	12 WKS	15 MINUTES	1	NA	1	1	NEG	NA	NA	NEG	NEG	NA	NA	NEG	NEG	NEG		NEG
	303	IMO/FMC/391	March, 2017	29 YRS	29 WKS	30 MINUTES	1	NA	1	1	NEG	NA	NA	NEG	NEG	NA	NA	NEG	NEG	NEG		NEG
	304	IMO/FMC/392	March, 2017	32 YRS	20 WKS	10 MINUTES	1	NA	1	1	NEG	NA	NA	NEG	NEG	NA	NA	NEG	NEG	NEG		NEG
	305	IMO/FMC/393	March, 2017	27 YRS	37 WKS	20 MINUTES	1	NA	1	1	NEG	NA	NA	NEG	NEG	NA	NA	NEG	NEG	NEG		NEG
	306	IMO/FMC/394	March, 2017	28 YRS	24 WKS	30 MINUTES	1	NA	1	1	NEG	NA	NA	NEG	NEG	NA	NA	NEG	NEG	NEG		NEG
	307	IMO/FMC/395	March, 2017	28 YRS	20 WKS	30 MINUTES	1	NA	1	3	NEG	NA	NA	NEG	NEG	NA	NA	NEG	NEG	NEG		NEG
	308	IMO/FMC/396	March, 2017	20 YRS	28 WKS	15 MINUTES	1	NA	1	1	NEG	NA	NA	NEG	NEG	NA	NA	NEG	NEG	NEG		NEG
	309	IMO/FMC/397	March, 2017	27 YRS	8 WKS	20 MINUTES	1	NA	1	1	NEG	NA	NA	NEG	NEG	NA	NA	NEG	NEG	NEG		NEG
	310	IMO/FMC/398	March, 2017	28 YRS	38 WKS	10 MINUTES	1	NA	1	1	NEG	NA	NA	NEG	NEG	NA	NA	NEG	NEG	NEG		NEG
	311	IMO/FMC/399	March, 2017	33 YRS	37 WKS	30 MINUTES	1	NA	1	1	NEG	NA	NA	NEG	NEG	NA	NA	NEG	NEG	NEG		NEG
	312	IMO/FMC/400	March, 2017	35 YRS	8 WKS	30 MINUTES	1	NA	1	2	NEG	NA	NA	NEG	NEG	NA	NA	NEG	NEG	NEG		NEG
	313	IMO/FMC/401	March, 2017	33 YRS	38 WKS	30 MINUTES	1	NA	1	1	NEG	NA	NA	NEG	NEG	NA	NA	NEG	NEG	NEG		NEG
	314	IMO/FMC/402	March, 2017	25 YRS	24 WKS	90 MINUTES	1	NA	1	1	NEG	NA	NA	NEG	NEG	NA	NA	NEG	NEG	NEG		NEG
	315	IMO/FMC/403	March, 2017	23 YRS	16 WKS	45 MINUTES	1	NA	1	1	NEG	NA	NA	NEG	NEG	NA	NA	NEG	NEG	NEG		NEG
	316	IMO/FMC/404	March, 2017	23 YRS	33 WKS	30 MINUTES	1	NA	1	1	NEG	NA	NA	NEG	NEG	NA	NA	NEG	NEG	NEG		NEG
	317	IMO/FMC/405	March, 2017	33 YRS	20 WKS	60 MINUTES	1	NA	1	1	NEG	NA	NA	NEG	NEG	NA	NA	NEG	NEG	NEG		NEG
	318	IMO/FMC/406	March, 2017	32 YRS	10 WKS	30 MINUTES	1	NA	1	1	NEG	NA	NA	NEG	NEG	NA	NA	NEG	NEG	NEG		NEG
	319	IMO/FMC/407	March, 2017	30 YRS	16 WKS	90 MINUTES	1	NA	1	2	NEG	NA	NA	NEG	NEG	NA	NA	NEG	NEG	NEG		NEG
	320	IMO/FMC/408	March, 2017	42 YRS	32 WKS	50 MINUTES	1	NA	1	2	NEG	NA	NA	NEG	NEG	NA	NA	NEG	NEG	NEG		NEG
	321	IMO/FMC/409	March, 2017	37 YRS	24 WKS	30 MINUTES	1	NA	1	1	NEG	NA	NA	NEG	NEG	NA	NA	NEG	NEG	NEG		NEG
	322	IMO/FMC/410	March, 2017	35 YRS	37 WKS	60 MINUTES	1	NA	1	2	NEG	NA	NA	NEG	NEG	NA	NA	NEG	NEG	NEG		NEG
	323	IMO/FMC/411	March, 2017	31 YRS	35 WKS	60 MINUTES	1	NA	1	2	NEG	NA	NA	NEG	NEG	NA	NA	NEG	NEG	NEG		NEG
	324	IMO/FMC/412	March, 2017	32 YRS	37 WKS	30 MINUTES	1	NA	1	1	NEG	NA	NA	NEG	NEG	NA	NA	NEG	NEG	NEG		NEG
	325	IMO/FMC/413	March, 2017	28 YRS	38 WKS	30 MINUTES	1	NA	1	2	NEG	NA	NA	NEG	NEG	NA	NA	NEG	NEG	NEG		NEG
	326	IMO/FMC/414	March, 2017	25 YRS	37 WKS	40 MINUTES	1	NA	1	1	NEG	NA	NA	NEG	NEG	NA	NA	NEG	NEG	NEG		NEG
	327	IMO/FMC/415	March, 2017	29 YRS	15 WKS	30 MINUTES	1	NA	1	1	NEG	NA	NA	NEG	NEG	NA	NA	NEG	NEG	NEG		NEG
	328	IMO/FMC/416	March, 2017	37 YRS	37 WKS	10 MINUTES	1	NA	1	1	NEG	NA	NA	NEG	NEG	NA	NA	NEG	NEG	NEG		NEG
	329	IMO/FMC/417	March, 2017	22 YRS	32 WKS	120 MINUTES	1	NA	1	1	NEG	NA	NA	NEG	NEG	NA	NA	NEG	NEG	NEG		NEG
	330	IMO/FMC/418	March, 2017	29 YRS	22 WKS	60 MINUTES	1	NA	1	1	NEG	NA	NA	NEG	NEG	NA	NA	NEG	NEG	NEG		NEG
	331	IMO/FMC/419	March, 2017	27 YRS	12 WKS	5 MINUTES	1	NA	1	2	NEG	NA	NA	NEG	NEG	NA	NA	NEG	NEG	NEG		NEG
	332	IMO/FMC/420	March, 2017	37 YRS	17 WKS	15 MINUTES	1	NA	1	1	NEG	NA	NA	NEG	NEG	NA	NA	NEG	NEG	NEG		NEG
	333	IMO/FMC/421	March, 2017	31 YRS	24 WKS	30 MINUTES	1	NA	1	1	NEG	NA	NA	NEG	NEG	NA	NA	NEG	NEG	NEG		NEG
	334	IMO/FMC/422	March, 2017	20 YRS	23 WKS	45 MINUTES	1	NA	1	1	NEG	NA	NA	NEG	NEG	NA	NA	NEG	NEG	NEG		NEG
	335	IMO/FMC/423	March, 2017	32 YRS	14 WKS	60 MINUTES	1	NA	1	1	NEG	NA	NA	NEG	NEG	NA	NA	NEG	NEG	NEG		NEG
	336	IMO/FMC/424	March, 2017	30 YRS	28 WKS	30 MINUTES	1	NA	1	2	NEG	NA	NA	NEG	NEG	NA	NA	NEG	NEG	NEG		NEG
	337	IMO/FMC/425	March, 2017	40 YRS	20 WKS	30 MINUTES	1	NA	1	1	NEG	NA	NA	NEG	NEG	NA	NA	NEG	NEG	NEG		NEG
	338	IMO/FMC/426	March, 2017	27 YRS	38 WKS	30 MINUTES	1	NA	1	1	NEG	NA	NA	NEG	NEG	NA	NA	NEG	NEG	NEG		NEG
	339	IMO/FMC/427	March, 2017	29 YRS	37 WKS	20 MINUTES	1	NA	1	1	NEG	NA	NA	NEG	NEG	NA	NA	NEG	NEG	NEG		NEG
	340	IMO/FMC/428	March, 2017	33 YRS	20 WKS	45 MINUTES	1	NA	1	1	NEG	NA	NA	NEG	NEG	NA	NA	NEG	NEG	NEG		NEG
	341	IMO/FMC/429	March, 2017	32 YRS	22 WKS	30 MINUTES	1	NA	1	1	NEG	NA	NA	NEG	NEG	NA	NA	NEG	NEG	NEG		NEG
	342	IMO/FMC/430	March, 2017	34 YRS	16 WKS	15 MINUTES	1	NA	1	1	NEG	NA	NA	NEG	NEG	NA	NA	NEG	NEG	NEG		NEG
	343	IMO/FMC/431	March, 2017	34 YRS	20 WKS	30 MINUTES	1	NA	1	2	NEG	NA	NA	NEG	NEG	NA	NA	NEG	NEG	NEG		NEG
	344	IMO/FMC/432	March, 2017	24 YRS	12 WKS	15 MINUTES	1	NA	1	1	NEG	NA	NA	NEG	NEG	NA	NA	NEG	NEG	NEG		NEG
	345	IMO/FMC/433	March, 2017	27 YRS	28 WKS	60 MINUTES	1	NA	1	1	NEG	NA	NA	NEG	NEG	NA	NA	NEG	NEG	NEG		NEG
	346	IMO/FMC/434	March, 2017	23 YRS	24 WKS	30 MINUTES	1	NA	1	1	NEG	NA	NA	NEG	NEG	NA	NA	NEG	NEG	NEG		NEG
	347	IMO/FMC/435	March, 2017	25 YRS	20 WKS	30 MINUTES	1	NA	1	1	NEG	NA	NA	NEG	NEG	NA	NA	NEG	NEG	NEG		NEG
	348	IMO/FMC/436	March, 2017	37 YRS	24 WKS	30 MINUTES	1	NA	1	2	NEG	NA	NA	NEG	NEG	NA	NA	NEG	NEG	NEG		NEG
	349	IMO/FMC/437	March, 2017	35 YRS	34 WKS	30 MINUTES	1	NA	1	1	NEG	NA	NA	NEG	NEG	NA	NA	NEG	NEG	NEG		NEG
	350	IMO/FMC/438	March, 2017	33 YRS	28 WKS	40 MINUTES	1	NA	1	1	NEG	NA	NA	NEG	NEG	NA	NA	NEG	NEG	NEG		NEG
	351	IMO/FMC/439	March, 2017	23 YRS	26 WKS	60 MINUTES	1	NA	1	1	NEG	NA	NA	NEG	NEG	NA	NA	NEG	NEG	NEG		NEG
	352	IMO/FMC/440	March, 2017	35 YRS	20 WKS	15 MINUTES	1	NA	1	1	NEG	NA	NA	NEG	NEG	NA	NA	NEG	NEG	NEG		NEG
	353	IMO/FMC/441	March, 2017	28 YRS	20 WKS	20 MINUTES	1	NA	1	1	NEG	NA	NA	NEG	NEG	NA	NA	NEG	NEG	NEG		NEG
	354	IMO/FMC/442	March, 2017	32 YRS	24 WKS	60 MINUTES	1	NA	1	1	NEG	NA	NA	NEG	NEG	NA	NA	NEG	NEG	NEG		NEG
	355	IMO/FMC/443	March, 2017	29 YRS	28 WKS	60 MINUTES	1	NA	1	1	POS	POS	NA	POS	NEG	NA	NA	POS	NEG	POS		NEG
	356	IMO/FMC/444	March, 2017	27 YRS	28 WKS	40 MINUTES	1	NA	1	1	NEG	NA	NA	NEG	NEG	NA	NA	NEG	NEG	NEG		NEG
	357	IMO/FMC/445	March, 2017	28 YRS	30 WKS	20 MINUTES	1	NA	1	1	NEG	NA	NA	NEG	NEG	NA	NA	NEG	NEG	NEG		NEG
	358	IMO/FMC/446	March, 2017	30 YRS	12 WKS	60 MINUTES	1	NA	1	1	NEG	NA	NA	NEG	NEG	NA	NA	NEG	NEG	NEG		NEG
	359	IMO/FMC/447	March, 2017	39 YRS	37 WKS	30 MINUTES	1	NA	1	1	NEG	NA	NA	NEG	NEG	NA	NA	NEG	NEG	NEG		NEG
	360	IMO/FMC/448	March, 2017	28 YRS	24 WKS	30 MINUTES	1	NA	1	1	NEG	NA	NA	NEG	NEG	NA	NA	NEG	NEG	NEG		NEG
	361	IMO/FMC/449	March, 2017	27 YRS	28 WKS	30 MINUTES	1	NA	1	1	NEG	NA	NA	NEG	NEG	NA	NA	NEG	NEG	NEG		NEG
	362	IMO/FMC/450	March, 2017	24 YRS	32 WKS	60 MINUTES	1	NA	1	1	NEG	NA	NA	NEG	NEG	NA	NA	NEG	NEG	NEG		NEG
	363	IMO/FMC/451	March, 2017	25 YRS	38 WKS	5 MINUTES	1	NA	1	1	NEG	NA	NA	NEG	NEG	NA	NA	NEG	NEG	NEG		NEG
	364	IMO/FMC/452	March, 2017	32 YRS	37 WKS	90 MINUTES	1	NA	1	1	NEG	NA	NA	NEG	NEG	NA	NA	NEG	NEG	NEG		NEG
	365	IMO/FMC/453	March, 2017	31 YRS	13 WKS	30 MINUTES	1	NA	1	1	NEG	NA	NA	NEG	NEG	NA	NA	NEG	NEG	NEG		NEG
	366	IMO/FMC/454	March, 2017	28 YRS	20 WKS	60 MINUTES	1	NA	1	1	NEG	NA	NA	NEG	NEG	NA	NA	NEG	NEG	NEG		NEG
	367	IMO/FMC/455	March, 2017	39 YRS	30 WKS	60 MINUTES	1	NA	1	1	NEG	NA	NA	NEG	NEG	NA	NA	NEG	NEG	NEG		NEG
	368	IMO/FMC/456	March, 2017	29 YRS	15 WKS	5 MINUTES	1	NA	1	1	NEG	NA	NA	NEG	NEG	NA	NA	NEG	NEG	NEG		NEG
	369	IMO/FMC/457	March, 2017	30 YRS	24 WKS	30 MINUTES	1	NA	1	1	NEG	NA	NA	NEG	NEG	NA	NA	NEG	NEG	NEG		NEG
	370	IMO/FMC/458	March, 2017	28 YRS	35 WKS	30 MINUTES	1	NA	1	1	NEG	NA	NA	NEG	NEG	NA	NA	NEG	NEG	NEG		NEG
	371	IMO/FMC/459	March, 2017	28 YRS	29 WKS	45 MINUTES	1	NA	1	1	NEG	NA	NA	NEG	NEG	NA	NA	NEG	NEG	NEG		NEG
	372	IMO/FMC/460	March, 2017	28 YRS	7 WKS	30 MINUTES	1	NA	1	1	NEG	NA	NA	NEG	NEG	NA	NA	NEG	NEG	NEG		NEG
	373	IMO/FMC/461	March, 2017	34 YRS	22 WKS	60 MINUTES	1	NA	1	1	NEG	NA	NA	NEG	NEG	NA	NA	NEG	NEG	NEG		NEG
	374	IMO/FMC/462	March, 2017	42 YRS	29 WKS	15 MINUTES	1	NA	1	1	NEG	NA	NA	NEG	NEG	NA	NA	NEG	NEG	NEG		NEG
	375	IMO/FMC/463	March, 2017	25 YRS	24 WKS	30 MINUTES	1	NA	1	1	NEG	NA	NA	NEG	NEG	NA	NA	NEG	NEG	NEG		NEG
	376	IMO/FMC/464	March, 2017	33 YRS	26 WKS	15 MINUTES	1	NA	1	1	NEG	NA	NA	NEG	NEG	NA	NA	NEG	NEG	NEG		NEG
	377	IMO/FMC/465	March, 2017	28 YRS	28 WKS	60 MINUTES	1	NA	1	1	NEG	NA	NA	NEG	NEG	NA	NA	NEG	NEG	NEG		NEG
	378	IMO/FMC/466	March, 2017	29 YRS	38 WKS	60 MINUTES	1	NA	1	1	NEG	NA	NA	NEG	NEG	NA	NA	NEG	NEG	NEG		NEG
	379	IMO/FMC/467	March, 2017	36 YRS	22 WKS	20 MINUTES	1	NA	1	1	NEG	NA	NA	NEG	NEG	NA	NA	NEG	NEG	NEG		NEG
	380	IMO/FMC/468	March, 2017	30 YRS	13 WKS	20 MINUTES	1	NA	1	1	NEG	NA	NA	NEG	NEG	NA	NA	NEG	NEG	NEG		NEG
	381	IMO/FMC/469	March, 2017	38 YRS	16 WKS	40 MINUTES	1	NA	1	1	NEG	NA	NA	NEG	NEG	NA	NA	NEG	NEG	NEG		NEG
	382	IMO/FMC/470	March, 2017	27 YRS	26 WKS	60 MINUTES	1	NA	1	1	NEG	NA	NA	NEG	NEG	NA	NA	NEG	NEG	NEG		NEG
	383	IMO/FMC/471	March, 2017	27 YRS	34 WKS	60 MINUTES	1	NA	1	1	NEG	NA	NA	NEG	NEG	NA	NA	NEG	NEG	NEG		NEG
	384	IMO/FMC/472	March, 2017	32 YRS	37 WKS	30 MINUTES	1	NA	1	1	NEG	NA	NA	NEG	NEG	NA	NA	NEG	NEG	NEG		NEG
	385	IMO/FMC/473	March, 2017	32 YRS	24 WKS	10 MINUTES	1	NA	1	1	NEG	NA	NA	NEG	NEG	NA	NA	NEG	NEG	NEG		NEG
	386	IMO/FMC/474	March, 2017	33 YRS	38 WKS	45 MINUTES	1	NA	1	1	NEG	NA	NA	NEG	NEG	NA	NA	NEG	NEG	NEG		NEG
	387	IMO/FMC/475	March, 2017	26 YRS	18 WKS	10 MINUTES	1	NA	1	1	NEG	NA	NA	NEG	NEG	NA	NA	NEG	NEG	NEG		NEG
	388	IMO/FMC/476	March, 2017	37 YRS	11 WKS	30 MINUTES	1	NA	1	2	NEG	NA	NA	NEG	NEG	NA	NA	NEG	NEG	NEG		NEG
	389	IMO/FMC/477	March, 2017	32 YRS	28 WKS	60 MINUTES	1	NA	1	1	NEG	NA	NA	NEG	NEG	NA	NA	NEG	NEG	NEG		NEG
	390	IMO/FMC/478	March, 2017	40 YRS	9 WKS	60 MINUTES	1	NA	1	1	NEG	NA	NA	NEG	NEG	NA	NA	NEG	NEG	NEG		NEG
	391	IMO/FMC/479	March, 2017	37 YRS	30 WKS	30 MINUTES	1	NA	1	1	NEG	NA	NA	NEG	NEG	NA	NA	NEG	NEG	NEG		NEG
	392	IMO/FMC/480	March, 2017	22 YRS	32 WKS	30 MINUTES	1	NA	1	1	NEG	NA	NA	NEG	NEG	NA	NA	NEG	NEG	NEG		NEG
	393	IMO/FMC/481	March, 2017	33 YRS	27 WKS	60 MINUTES	1	NA	1	1	NEG	NA	NA	NEG	NEG	NA	NA	NEG	NEG	NEG		NEG
	394	IMO/FMC/482	March, 2017	34 YRS	18 WKS	30 MINUTES	1	NA	1	2	NEG	NA	NA	NEG	NEG	NA	NA	NEG	NEG	NEG		NEG
	395	IMO/FMC/483	March, 2017	33 YRS	33 WKS	20 MINUTES	1	NA	1	1	NEG	NA	NA	NEG	NEG	NA	NA	NEG	NEG	NEG		NEG
	396	IMO/FMC/484	March, 2017	26 YRS	20 WKS	15 MINUTES	1	NA	1	2	NEG	NA	NA	NEG	NEG	NA	NA	NEG	NEG	NEG		NEG
	397	IMO/FMC/485	March, 2017	32 YRS	21 WKS	25 MINUTES	1	NA	1	1	NEG	NA	NA	NEG	NEG	NA	NA	NEG	NEG	NEG		NEG
	398	IMO/FMC/486	April, 2017	31 YRS	16 WKS	60 MINUTES	1	NA	1	1	NEG	NA	NA	NEG	NEG	NA	NA	NEG	NEG	NEG		NEG
	399	IMO/FMC/487	April, 2017	18 YRS	28 WKS	60 MINUTES	1	NA	1	1	NEG	NA	NA	NEG	NEG	NA	NA	NEG	NEG	NEG		NEG
	400	IMO/FMC/488	April, 2017	25 YRS	11 WKS	30 MINUTES	1	NA	1	1	NEG	NA	NA	NEG	NEG	NA	NA	NEG	NEG	NEG		NEG
	401	IMO/FMC/489	April, 2017	32 YRS	32 WKS	45 MINUTES	1	NA	1	1	POS	POS	NA	POS	NEG	NA	NA	POS	NEG	POS		NEG
	402	IMO/FMC/490	April, 2017	39 YRS	12 WKS	45 MINUTES	1	NA	1	1	NEG	NA	NA	NEG	NEG	NA	NA	NEG	NEG	NEG		NEG
	403	IMO/FMC/491	April, 2017	23 YRS	32 WKS	30 MINUTES	1	NA	1	1	NEG	NA	NA	NEG	NEG	NA	NA	NEG	NEG	NEG		NEG
	404	IMO/FMC/492	April, 2017	39 YRS	28 WKS	45 MINUTES	1	NA	1	1	NEG	NA	NA	NEG	NEG	NA	NA	NEG	NEG	NEG		NEG
	405	IMO/FMC/493	April, 2017	30 YRS	13 WKS	20 MINUTES	1	NA	1	1	NEG	NA	NA	NEG	NEG	NA	NA	NEG	NEG	NEG		NEG
	406	IMO/FMC/494	April, 2017	31 YRS	26 WKS	30 MINUTES	1	NA	1	1	NEG	NA	NA	NEG	NEG	NA	NA	NEG	NEG	NEG		NEG
	407	IMO/FMC/495	April, 2017	25 YRS	15 WKS	25 MINUTES	1	NA	1	1	NEG	NA	NA	NEG	NEG	NA	NA	NEG	NEG	NEG		NEG
	408	IMO/FMC/496	April, 2017	23 YRS	16 WKS	5 MINUTES	1	NA	1	1	NEG	NA	NA	NEG	NEG	NA	NA	NEG	NEG	NEG		NEG
	409	IMO/FMC/497	April, 2017	31 YRS	38 WKS	30 MINUTES	1	NA	1	1	NEG	NA	NA	NEG	NEG	NA	NA	NEG	NEG	NEG		NEG
	410	IMO/FMC/498	April, 2017	26 YRS	16 WKS	10 MINUTES	1	NA	1	1	NEG	NA	NA	NEG	NEG	NA	NA	NEG	NEG	NEG		NEG
	411	IMO/FMC/499	April, 2017	30 YRS	39 WKS	15 MINUTES	1	NA	1	1	NEG	NA	NA	NEG	NEG	NA	NA	NEG	NEG	NEG		NEG
	412	IMO/FMC/500	April, 2017	28 YRS	9 WKS	90 MINUTES	1	NA	1	1	NEG	NA	NA	NEG	NEG	NA	NA	NEG	NEG	NEG		NEG
	413	IMO/FMC/501	April, 2017	36 YRS	24 WKS	60 MINUTES	1	NA	1	1	NEG	NA	NA	NEG	NEG	NA	NA	NEG	NEG	NEG		NEG
	414	IMO/FMC/502	April, 2017	23 YRS	16 WKS	30 MINUTES	1	NA	1	1	NEG	NA	NA	NEG	NEG	NA	NA	NEG	NEG	NEG		NEG
	415	IMO/FMC/503	April, 2017	41 YRS	16 WKS	30 MINUTES	1	NA	1	1	NEG	NA	NA	NEG	NEG	NA	NA	NEG	NEG	NEG		NEG
	416	IMO/FMC/504	April, 2017	28 YRS	37 WKS	30 MINUTES	1	NA	1	1	NEG	NA	NA	NEG	NEG	NA	NA	NEG	NEG	NEG		NEG
	417	IMO/FMC/505	April, 2017	26 YRS	12 WKS	30 MINUTES	1	NA	1	1	NEG	NA	NA	NEG	NEG	NA	NA	NEG	NEG	NEG		NEG
	418	IMO/FMC/506	April, 2017	25 YRS	24 WKS	45 MINUTES	1	NA	1	1	NEG	NA	NA	NEG	NEG	NA	NA	NEG	NEG	NEG		NEG
	419	IMO/FMC/507	April, 2017	29 YRS	24 WKS	60 MINUTES	1	NA	1	1	NEG	NA	NA	NEG	NEG	NA	NA	NEG	NEG	NEG		NEG
	420	IMO/FMC/508	April, 2017	26 YRS	15 WKS	15 MINUTES	1	NA	1	1	NEG	NA	NA	NEG	NEG	NA	NA	NEG	NEG	NEG		NEG
	421	IMO/FMC/509	April, 2017	36 YRS	37 WKS	20 MINUTES	1	NA	1	1	NEG	NA	NA	NEG	NEG	NA	NA	NEG	NEG	NEG		NEG
	422	IMO/FMC/510	April, 2017	38 YRS	24 WKS	60 MINUTES	1	NA	1	1	NEG	NA	NA	NEG	NEG	NA	NA	NEG	NEG	NEG		NEG
	423	IMO/FMC/511	April, 2017	26 YRS	24 WKS	60 MINUTES	1	NA	1	2	NEG	NA	NA	NEG	NEG	NA	NA	NEG	NEG	NEG		NEG
	424	IMO/FMC/512	April, 2017	31 YRS	12 WKS	15 MINUTES	1	NA	1	1	NEG	NA	NA	NEG	NEG	NA	NA	NEG	NEG	NEG		NEG
	425	IMO/FMC/513	April, 2017	28 YRS	15 WKS	30 MINUTES	1	NA	1	1	NEG	NA	NA	NEG	NEG	NA	NA	NEG	NEG	NEG		NEG
	426	IMO/FMC/514	April, 2017	25 YRS	25 WKS	60 MINUTES	1	NA	1	1	NEG	NA	NA	NEG	NEG	NA	NA	NEG	NEG	NEG		NEG
	427	IMO/FMC/515	April, 2017	32 YRS	25 WKS	60 MINUTES	1	NA	1	1	NEG	NA	NA	NEG	NEG	NA	NA	NEG	NEG	NEG		NEG
	428	IMO/FMC/516	April, 2017	25 YRS	28 WKS	10 MINUTES	1	NA	1	1	NEG	NA	NA	NEG	NEG	NA	NA	NEG	NEG	NEG		NEG
	429	IMO/FMC/517	April, 2017	28 YRS	37 WKS	30 MINUTES	1	NA	1	1	NEG	NA	NA	NEG	NEG	NA	NA	NEG	NEG	NEG		NEG
	430	IMO/FMC/518	April, 2017	29 YRS	35 W	30 MINUTES	1	NA	1	1	NEG	NA	NA	NEG	NEG	NA	NA	NEG	NEG	NEG		NEG
	431	IMO/FMC/519	April, 2017	33 YRS	16 WKS	10 MINUTES	1	NA	1	1	NEG	NA	NA	NEG	NEG	NA	NA	NEG	NEG	NEG		NEG
	432	IMO/FMC/520	April, 2017	32 YRS	14 WKS	60 MINUTES	1	NA	1	1	NEG	NA	NA	NEG	NEG	NA	NA	NEG	NEG	NEG		NEG
	433	IMO/FMC/521	April, 2017	21 YRS	32 WKS	60 MINUTES	1	NA	1	1	NEG	NA	NA	NEG	NEG	NA	NA	NEG	NEG	NEG		NEG
	434	IMO/FMC/522	April, 2017	28 YRS	24 WKS	60 MINUTES	1	NA	1	1	NEG	NA	NA	NEG	NEG	NA	NA	NEG	NEG	NEG		NEG
	435	IMO/FMC/523	April, 2017	42 YRS	20 WKS	30 MINUTES	1	NA	1	2	NEG	NA	NA	NEG	NEG	NA	NA	NEG	NEG	NEG		NEG
	436	IMO/FMC/524	April, 2017	37 YRS	15 WKS	30 MINUTES	1	NA	1	1	NEG	NA	NA	NEG	NEG	NA	NA	NEG	NEG	NEG		NEG
	437	IMO/FMC/525	April, 2017	26 YRS	38 WKS	45 MINUTES	1	NA	1	1	NEG	NA	NA	NEG	NEG	NA	NA	NEG	NEG	NEG		NEG
	438	IMO/FMC/526	April, 2017	32 YRS	6 WKS	60 MINUTES	1	NA	1	2	NEG	NA	NA	NEG	NEG	NA	NA	NEG	NEG	NEG		NEG
	439	IMO/FMC/527	April, 2017	27 YRS	32 WKS	10 MINUTES	1	NA	1	1	NEG	NA	NA	NEG	NEG	NA	NA	NEG	NEG	NEG		NEG
	440	IMO/FMC/528	April, 2017	27 YRS	38 WKS	30 MINUTES	1	NA	1	2	NEG	NA	NA	NEG	NEG	NA	NA	NEG	NEG	NEG		NEG
	441	IMO/FMC/529	April, 2017	29 YRS	26 WKS	15 MINUTES	1	NA	1	1	NEG	NA	NA	NEG	NEG	NA	NA	NEG	NEG	NEG		NEG
	442	IMO/FMC/530	April, 2017	30 YRS	24 WKS	45 MINUTES	1	NA	1	1	NEG	NA	NA	NEG	NEG	NA	NA	NEG	NEG	NEG		NEG
	443	IMO/FMC/531	April, 2017	35 YRS	30 WKS	20 MINUTES	1	NA	1	2	NEG	NA	NA	NEG	NEG	NA	NA	NEG	NEG	NEG		NEG
	444	IMO/FMC/532	April, 2017	34 YRS	24 WKS	30 MINUTES	1	NA	1	1	NEG	NA	NA	NEG	NEG	NA	NA	NEG	NEG	NEG		NEG
	445	IMO/FMC/533	April, 2017	40 YRS	15 WKS	30 MINUTES	1	NA	1	1	NEG	NA	NA	NEG	NEG	NA	NA	NEG	NEG	NEG		NEG
	446	IMO/FMC/534	April, 2017	26 YRS	12 WKS	25 MINUTES	1	NA	1	1	NEG	NA	NA	NEG	NEG	NA	NA	NEG	NEG	NEG		NEG
	447	IMO/FMC/535	April, 2017	31 YRS	14 WKS	10 MINUTES	1	NA	1	2	NEG	NA	NA	NEG	NEG	NA	NA	NEG	NEG	NEG		NEG
	448	IMO/FMC/536	April, 2017	40 YRS	9 WKS	90 MINUTES	1	NA	1	1	NEG	NA	NA	NEG	NEG	NA	NA	NEG	NEG	NEG		NEG
	449	IMO/FMC/537	April, 2017	25 YRS	16 WKS	20 MINUTES	1	NA	1	1	NEG	NA	NA	NEG	NEG	NA	NA	NEG	NEG	NEG		NEG
	450	IMO/FMC/538	April, 2017	28 YRS	36 WKS	45 MINUTES	1	NA	1	1	NEG	NA	NA	NEG	NEG	NA	NA	NEG	NEG	NEG		NEG
	451	IMO/FMC/539	April, 2017	25 YRS	16 WKS	40 MINUTES	1	NA	1	1	NEG	NA	NA	NEG	NEG	NA	NA	NEG	NEG	NEG		NEG
	452	IMO/FMC/540	April, 2017	30 YRS	28 WKS	40 MINUTES	1	NA	1	1	NEG	NA	NA	NEG	NEG	NA	NA	NEG	NEG	NEG		NEG
	453	IMO/FMC/541	April, 2017	30 YRS	32 WKS	45 MINUTES	1	NA	1	1	NEG	NA	NA	NEG	NEG	NA	NA	NEG	NEG	NEG		NEG
	454	IMO/FMC/542	April, 2017	30 YRS	12 WKS	30 MINUTES	1	NA	1	1	NEG	NA	NA	NEG	NEG	NA	NA	NEG	NEG	NEG		NEG
	455	IMO/FMC/543	April, 2017	32 YRS	32 WKS	60 MINUTES	1	NA	1	1	NEG	NA	NA	NEG	NEG	NA	NA	NEG	NEG	NEG		NEG
	456	IMO/FMC/544	April, 2017	36 YRS	20 WKS	10 MINUTES	1	NA	1	1	POS	POS	NA	POS	NEG	NA	NA	POS	NEG	POS		NEG
	457	IMO/FMC/545	April, 2017	30 YRS	12 WKS	30 MINUTES	1	NA	1	1	NEG	NA	NA	NEG	NEG	NA	NA	NEG	NEG	NEG		NEG
	458	IMO/FMC/546	April, 2017	26 YRS	11 WKS	15 MINUTES	1	NA	1	1	POS	POS	NA	POS	NEG	NA	NA	POS	NEG	POS		NEG
	459	IMO/FMC/547	April, 2017	27 YRS	12 WKS	30 MINUTES	1	NA	1	1	NEG	NA	NA	NEG	NEG	NA	NA	NEG	NEG	NEG		NEG
	460	IMO/FMC/548	April, 2017	28 YRS	28 WKS	20 MINUTES	1	NA	1	1	NEG	NA	NA	NEG	NEG	NA	NA	NEG	NEG	NEG		NEG
	461	IMO/FMC/549	April, 2017	26 YRS	32 WKS	15 MINUTES	1	NA	1	1	NEG	NA	NA	NEG	NEG	NA	NA	NEG	NEG	NEG		NEG
	462	IMO/FMC/550	April, 2017	28 YRS	16 WKS	15 MINUTES	1	NA	1	1	NEG	NA	NA	NEG	NEG	NA	NA	NEG	NEG	NEG		NEG
	463	IMO/FMC/551	April, 2017	29 YRS	16 WKS	20 MINUTES	1	NA	1	1	NEG	NA	NA	NEG	NEG	NA	NA	NEG	NEG	NEG		NEG
	464	IMO/FMC/552	April, 2017	31 YRS	20 WKS	45 MINUTES	1	NA	1	1	NEG	NA	NA	NEG	NEG	NA	NA	NEG	NEG	NEG		NEG
	465	IMO/FMC/553	April, 2017	31 YRS	36 WKS	45 MINUTES	1	NA	1	1	NEG	NA	NA	NEG	NEG	NA	NA	NEG	NEG	NEG		NEG
	466	IMO/FMC/554	April, 2017	30 YRS	16 WKS	60 MINUTES	1	NA	1	1	NEG	NA	NA	NEG	NEG	NA	NA	NEG	NEG	NEG		NEG
	467	IMO/FMC/265	April, 2017	31 YRS	16 WKS	15 MINUTES	1	NA	1	2	NEG	NA	NA	NEG	NEG	NA	NA	NEG	NEG	NEG		NEG
	468	IMO/FMC/266	April, 2017	28 YRS	12 WKS	60 MINUTES	1	NA	1	1	NEG	NA	NA	NEG	NEG	NA	NA	NEG	NEG	NEG		NEG
	469	IMO/FMC/267	April, 2017	23 YRS	30 WKS	30 MINUTES	1	NA	1	1	NEG	NA	NA	NEG	NEG	NA	NA	NEG	NEG	NEG		NEG
	470	IMO/FMC/268	April, 2017	25 YRS	13 WKS	30 MINUTES	1	NA	1	1	NEG	NA	NA	NEG	NEG	NA	NA	NEG	NEG	NEG		NEG
	471	IMO/FMC/269	April, 2017	23 YRS	15 WKS	45 MINUTES	1	NA	1	1	NEG	NA	NA	NEG	NEG	NA	NA	NEG	NEG	NEG		NEG
	472	IMO/FMC/270	April, 2017	31 YRS	25 WKS	45 MINUTES	1	NA	1	2	NEG	NA	NA	NEG	NEG	NA	NA	NEG	NEG	NEG		NEG
	473	IMO/FMC/271	April, 2017	33 YRS	38 WKS	10 MINUTES	1	NA	1	1	NEG	NA	NA	NEG	NEG	NA	NA	NEG	NEG	NEG		NEG
	474	IMO/FMC/272	April, 2017	30 YRS	24 WKS	45 MINUTES	1	NA	1	2	NEG	NA	NA	NEG	NEG	NA	NA	NEG	NEG	NEG		NEG
	475	IMO/FMC/273	April, 2017	39 YRS	24 WKS	25 MINUTES	1	NA	1	1	NEG	NA	NA	NEG	NEG	NA	NA	NEG	NEG	NEG		NEG
	476	IMO/FMC/274	April, 2017	35 YRS	38 WKS	60 MINUTES	1	NA	1	2	NEG	NA	NA	NEG	NEG	NA	NA	NEG	NEG	NEG		NEG
	477	IMO/FMC/275	April, 2017	26 YRS	8 WKS	60 MINUTES	1	NA	1	1	NEG	NA	NA	NEG	NEG	NA	NA	NEG	NEG	NEG		NEG
	478	IMO/FMC/276	April, 2017	32 YRS	38 WKS	60 MINUTES	1	NA	1	1	NEG	NA	NA	NEG	NEG	NA	NA	NEG	NEG	NEG		NEG
	479	IMO/FMC/555	April, 2017	33 YRS	23 WKS	20 MINUTES	1	NA	1	1	NEG	NA	NA	NEG	NEG	NA	NA	NEG	NEG	NEG		NEG
	480	IMO/FMC/556	April, 2017	28 YRS	29 WKS	120 MINUTES	1	NA	1	1	NEG	NA	NA	NEG	NEG	NA	NA	NEG	NEG	NEG		NEG
	481	IMO/FMC/557	April, 2017	29 YRS	32 WKS	10 MINUTES	1	NA	1	2	NEG	NA	NA	NEG	NEG	NA	NA	NEG	NEG	NEG		NEG
	482	IMO/FMC/558	April, 2017	34 YRS	6 WKS	30 MINUTES	1	NA	1	1	NEG	NA	NA	NEG	NEG	NA	NA	NEG	NEG	NEG		NEG
	483	IMO/FMC/559	April, 2017	36 YRS	27 WKS	30 MINUTES	1	NA	1	1	NEG	NA	NA	NEG	NEG	NA	NA	NEG	NEG	NEG		NEG
	484	IMO/FMC/560	April, 2017	24 YRS	23 WKS	30 MINUTES	1	NA	1	2	NEG	NA	NA	NEG	NEG	NA	NA	NEG	NEG	NEG		NEG
	485	IMO/FMC/561	April, 2017	36 YRS	22 WKS	15 MINUTES	1	NA	1	1	NEG	NA	NA	NEG	NEG	NA	NA	NEG	NEG	NEG		NEG
	486	IMO/FMC/562	April, 2017	27 YRS	28 WKS	10 MINUTES	1	NA	1	3	NEG	NA	NA	NEG	NEG	NA	NA	NEG	NEG	NEG		NEG
	487	IMO/FMC/563	April, 2017	24 YRS	12 WKS	30 MINUTES	1	NA	1	1	NEG	NA	NA	NEG	NEG	NA	NA	NEG	NEG	NEG		NEG
	488	IMO/FMC/564	April, 2017	40 YRS	37 WKS	60 MINUTES	1	NA	1	1	NEG	NA	NA	NEG	NEG	NA	NA	NEG	NEG	NEG		NEG
	489	IMO/FMC/565	April, 2017	23 YRS	24 WKS	15 MINUTES	1	NA	1	1	NEG	NA	NA	NEG	NEG	NA	NA	NEG	NEG	NEG		NEG
	490	IMO/FMC/566	April, 2017	36 YRS	32 WKS	30 MINUTES	1	NA	1	1	NEG	NA	NA	NEG	NEG	NA	NA	NEG	NEG	NEG		NEG
	491	IMO/FMC/567	April, 2017	33 YRS	12 WKS	60 MINUTES	1	NA	1	2	NEG	NA	NA	NEG	NEG	NA	NA	NEG	NEG	NEG		NEG
	492	IMO/FMC/568	April, 2017	27 YRS	20 WKS	60 MINUTES	1	NA	1	2	NEG	NA	NA	NEG	NEG	NA	NA	NEG	NEG	NEG		NEG
	493	IMO/FMC/569	April, 2017	22 YRS	32 WKS	10 MINUTES	1	NA	1	1	NEG	NA	NA	NEG	NEG	NA	NA	NEG	NEG	NEG		NEG
	494	IMO/FMC/570	April, 2017	34 YRS	32 WKS	30 MINUTES	1	NA	1	1	NEG	NA	NA	NEG	NEG	NA	NA	NEG	NEG	NEG		NEG
	495	IMO/FMC/571	April, 2017	32 YRS	32 WKS	10 MINUTES	1	NA	1	1	NEG	NA	NA	NEG	NEG	NA	NA	NEG	NEG	NEG		NEG
	496	IMO/FMC/572	April, 2017	38 YRS	15 WKS	10 MINUTES	1	NA	1	1	NEG	NA	NA	NEG	NEG	NA	NA	NEG	NEG	NEG		NEG
	497	IMO/FMC/573	April, 2017	30 YRS	20 WKS	60 MINUTES	1	NA	1	1	NEG	NA	NA	NEG	NEG	NA	NA	NEG	NEG	NEG		NEG
	498	IMO/FMC/574	April, 2017	24 YRS	12 WKS	30 MINUTES	1	NA	1	1	NEG	NA	NA	NEG	NEG	NA	NA	NEG	NEG	NEG		NEG
	499	IMO/FMC/575	April, 2017	39 YRS	32 WKS	60 MINUTES	1	NA	1	1	NEG	NA	NA	NEG	NEG	NA	NA	NEG	NEG	NEG		NEG
	500	IMO/FMC/576	April, 2017	34 YRS	32 WKS	45 MINUTES	1	NA	1	3	NEG	NA	NA	NEG	NEG	NA	NA	NEG	NEG	NEG		NEG
	501	IMO/FMC/577	April, 2017	27 YRS	13 WKS	180 MINUTES	1	NA	1	1	NEG	NA	NA	NEG	NEG	NA	NA	NEG	NEG	NEG		NEG
	502	IMO/FMC/578	April, 2017	35 YRS	32 WKS	60 MINUTES	1	NA	1	2	NEG	NA	NA	NEG	NEG	NA	NA	NEG	NEG	NEG		NEG
	503	IMO/FMC/579	April, 2017	23 YRS	16 WKS	60 MINUTES	1	NA	1	1	NEG	NA	NA	NEG	NEG	NA	NA	NEG	NEG	NEG		NEG
	504	IMO/FMC/580	April, 2017	28 YRS	38 WKS	45 MINUTES	1	NA	1	1	NEG	NA	NA	NEG	NEG	NA	NA	NEG	NEG	NEG		NEG
	505	IMO/FMC/277	April, 2017	37 YRS	29 WKS	20 MINUTES	1	NA	1	1	NEG	NA	NA	NEG	NEG	NA	NA	NEG	NEG	NEG		NEG
	506	IMO/FMC/278	April, 2017	35 YRS	20 WKS	30 MINUTES	1	NA	1	1	NEG	NA	NA	NEG	NEG	NA	NA	NEG	NEG	NEG		NEG
	507	IMO/FMC/279	April, 2017	32 YRS	24 WKS	30 MINUTES	1	NA	1	1	NEG	NA	NA	NEG	NEG	NA	NA	NEG	NEG	NEG		NEG
	508	IMO/FMC/280	April, 2017	36 YRS	37 WKS	15 MINUTES	1	NA	1	1	NEG	NA	NA	NEG	NEG	NA	NA	NEG	NEG	NEG		NEG
	509	IMO/FMC/281	April, 2017	32 YRS	24 WKS	30 MINUTES	1	NA	1	1	NEG	NA	NA	NEG	NEG	NA	NA	NEG	NEG	NEG		NEG
	510	IMO/FMC/282	April, 2017	30 YRS	32 WKS	60 MINUTES	1	NA	1	2	NEG	NA	NA	NEG	NEG	NA	NA	NEG	NEG	NEG		NEG
	511	IMO/FMC/283	April, 2017	25 YRS	20 WKS	60 MINUTES	1	NA	1	1	NEG	NA	NA	NEG	NEG	NA	NA	NEG	NEG	NEG		NEG
	512	IMO/FMC/284	April, 2017	29 YRS	28 WKS	30 MINUTES	1	NA	1	1	NEG	NA	NA	NEG	NEG	NA	NA	NEG	NEG	NEG		NEG
	513	IMO/FMC/285	April, 2017	30 YRS	20 WKS	120 MINUTES	1	NA	1	1	NEG	NA	NA	NEG	NEG	NA	NA	NEG	NEG	NEG		NEG
	514	IMO/FMC/286	April, 2017	28 YRS	24 WKS	30 MINUTES	1	NA	1	1	NEG	NA	NA	NEG	NEG	NA	NA	NEG	NEG	NEG		NEG
	515	IMO/FMC/287	April, 2017	23 YRS	28 WKS	45 MINUTES	1	NA	1	1	NEG	NA	NA	NEG	NEG	NA	NA	NEG	NEG	NEG		NEG
	516	IMO/FMC/288	April, 2017	24 YRS	12 WKS	10 MINUTES	1	NA	1	1	NEG	NA	NA	NEG	NEG	NA	NA	NEG	NEG	NEG		NEG
	517	IMO/FMC/289	April, 2017	35 YRS	24 WKS	30 MINUTES	1	NA	1	1	NEG	NA	NA	NEG	NEG	NA	NA	NEG	NEG	NEG		NEG
	518	IMO/FMC/290	April, 2017	23 YRS	24 WKS	120 MINUTES	1	NA	1	1	NEG	NA	NA	NEG	NEG	NA	NA	NEG	NEG	NEG		NEG
	519	IMO/FMC/291	April, 2017	29 YRS	32 WKS	60 MINUTES	1	NA	1	1	NEG	NA	NA	NEG	NEG	NA	NA	NEG	NEG	NEG		NEG
	520	IMO/FMC/292	April, 2017	31 YRS	9 WKS	60 MINUTES	1	NA	1	1	NEG	NA	NA	NEG	NEG	NA	NA	NEG	NEG	NEG		NEG
	521	IMO/FMC/293	April, 2017	28 YRS	8 WKS	60 MINUTES	1	NA	1	1	NEG	NA	NA	NEG	NEG	NA	NA	NEG	NEG	NEG		NEG
	522	IMO/FMC/294	April, 2017	31 YRS	24 WKS	45 MINUTES	1	NA	1	1	NEG	NA	NA	NEG	NEG	NA	NA	NEG	NEG	NEG		NEG
	523	IMO/FMC/295	April, 2017	30 YRS	30 WKS	45 MINUTES	1	NA	1	1	NEG	NA	NA	NEG	NEG	NA	NA	NEG	NEG	NEG		NEG
	524	IMO/FMC/296	April, 2017	24 YRS	38 WKS	30 MINUTES	1	NA	1	1	NEG	NA	NA	NEG	NEG	NA	NA	NEG	NEG	NEG		NEG
	525	IMO/FMC/297	April, 2017	23 YRS	16 WKS	20 MINUTES	1	NA	1	2	NEG	NA	NA	NEG	NEG	NA	NA	NEG	NEG	NEG		NEG
	526	IMO/FMC/298	April, 2017	37 YRS	27 WKS	20 MINUTES	1	NA	1	1	NEG	NA	NA	NEG	NEG	NA	NA	NEG	NEG	NEG		NEG
	527	IMO/FMC/299	April, 2017	27 YRS	28 WKS	30 MINUTES	1	NA	1	1	NEG	NA	NA	NEG	NEG	NA	NA	NEG	NEG	NEG		NEG
	528	IMO/FMC/300	April, 2017	30 YRS	24 WKS	60 MINUTES	1	NA	1	1	NEG	NA	NA	NEG	NEG	NA	NA	NEG	NEG	NEG		NEG
	529	IMO/FMC/301	April, 2017	28 YRS	20 WKS	60 MINUTES	1	NA	1	1	NEG	NA	NA	NEG	NEG	NA	NA	NEG	NEG	NEG		NEG
	530	IMO/FMC/302	April, 2017	30 YRS	16 WKS	60 MINUTES	1	NA	1	1	NEG	NA	NA	NEG	NEG	NA	NA	NEG	NEG	NEG		NEG
	531	IMO/FMC/303	April, 2017	29 YRS	38 WKS	30 MINUTES	1	NA	1	1	POS	POS	NA	POS	NEG	NA	NA	POS	NEG	POS		NEG
	532	IMO/FMC/304	April, 2017	23 YRS	32 WKS	10 MINUTES	1	NA	1	2	NEG	NA	NA	NEG	NEG	NA	NA	NEG	NEG	NEG		NEG
	533	IMO/FMC/305	April, 2017	25 YRS	10 WKS	30 MINUTES	1	NA	1	1	NEG	NA	NA	NEG	NEG	NA	NA	NEG	NEG	NEG		NEG
	534	IMO/FMC/306	April, 2017	30 YRS	24 WKS	120 MINUTES	1	NA	1	1	NEG	NA	NA	NEG	NEG	NA	NA	NEG	NEG	NEG		NEG
	535	IMO/FMC/307	April, 2017	27 YRS	10 WKS	120 MINUTES	1	NA	1	1	NEG	NA	NA	NEG	NEG	NA	NA	NEG	NEG	NEG		NEG
	536	IMO/FMC/308	April, 2017	26 YRS	14 WKS	20 MINUTES	1	NA	1	1	NEG	NA	NA	NEG	NEG	NA	NA	NEG	NEG	NEG		NEG
	537	IMO/FMC/309	April, 2017	31 YRS	38 WKS	120 MINUTES	1	NA	1	1	NEG	NA	NA	NEG	NEG	NA	NA	NEG	NEG	NEG		NEG
	538	IMO/FMC/310	April, 2017	35 YRS	32 WKS	25 MINUTES	1	NA	1	2	NEG	NA	NA	NEG	NEG	NA	NA	NEG	NEG	NEG		NEG
	539	IMO/FMC/311	April, 2017	39 YRS	16 WKS	20 MINUTES	1	NA	1	2	NEG	NA	NA	NEG	NEG	NA	NA	NEG	NEG	NEG		NEG
	540	IMO/FMC/312	April, 2017	32 YRS	28 WKS	20 MINUTES	1	NA	1	1	NEG	NA	NA	NEG	NEG	NA	NA	NEG	NEG	NEG		NEG
	541	IMO/FMC/313	April, 2017	36 YRS	20 WKS	120 MINUTES	1	NA	1	2	NEG	NA	NA	NEG	NEG	NA	NA	NEG	NEG	NEG		NEG
	542	IMO/FMC/314	April, 2017	31 YRS	33 WKS	60 MINUTES	1	NA	1	1	NEG	NA	NA	NEG	NEG	NA	NA	NEG	NEG	NEG		NEG
	543	IMO/FMC/315	April, 2017	30 YRS	16 WKS	60 MINUTES	1	NA	1	1	NEG	NA	NA	NEG	NEG	NA	NA	NEG	NEG	NEG		NEG
	544	IMO/FMC/316	April, 2017	38 YRS	34 WKS	45 MINUTES	1	NA	1	1	NEG	NA	NA	NEG	NEG	NA	NA	NEG	NEG	NEG		NEG
	545	IMO/FMC/317	April, 2017	30 YRS	16 WKS	20 MINUTES	1	NA	1	1	NEG	NA	NA	NEG	NEG	NA	NA	NEG	NEG	NEG		NEG
	546	IMO/FMC/318	April, 2017	26 YRS	36 WKS	30 MINUTES	1	NA	1	1	NEG	NA	NA	NEG	NEG	NA	NA	NEG	NEG	NEG		NEG
	547	IMO/FMC/319	April, 2017	36 YRS	30 WKS	20 MINUTES	1	NA	1	1	NEG	NA	NA	NEG	NEG	NA	NA	NEG	NEG	NEG		NEG
	548	IMO/FMC/320	April, 2017	36 YRS	28 WKS	30 MINUTES	1	NA	1	1	NEG	NA	NA	NEG	NEG	NA	NA	NEG	NEG	NEG		NEG
	549	IMO/FMC/321	April, 2017	33 YRS	37 WKS	15 MINUTES	1	NA	1	1	NEG	NA	NA	NEG	NEG	NA	NA	NEG	NEG	NEG		NEG
	550	IMO/FMC/322	April, 2017	25 YRS	14 WKS	10 MINUTES	1	NA	1	1	NEG	NA	NA	NEG	NEG	NA	NA	NEG	NEG	NEG		NEG
	551	IMO/FMC/323	April, 2017	32 YRS	28 WKS	60 MINUTES	1	NA	1	1	NEG	NA	NA	NEG	NEG	NA	NA	NEG	NEG	NEG		NEG
	552	IMO/FMC/324	April, 2017	22 YRS	14 WKS	10 MINUTES	1	NA	1	1	NEG	NA	NA	NEG	NEG	NA	NA	NEG	NEG	NEG		NEG
	553	IMO/FMC/325	April, 2017	23 YRS	32 WKS	60 MINUTES	1	NA	1	1	NEG	NA	NA	NEG	NEG	NA	NA	NEG	NEG	NEG		NEG
	554	IMO/FMC/326	April, 2017	29 YRS	19 W	15 MINUTES	1	NA	1	1	NEG	NA	NA	NEG	NEG	NA	NA	NEG	NEG	NEG		NEG
	555	IMO/FMC/327	April, 2017	20 YRS	8 WKS	15 MINUTES	1	NA	1	1	NEG	NA	NA	NEG	NEG	NA	NA	NEG	NEG	NEG		NEG
	556	IMO/FMC/328	April, 2017	36 YRS	24 WKS	60 MINUTES	1	NA	1	1	NEG	NA	NA	NEG	NEG	NA	NA	NEG	NEG	NEG		NEG
	557	IMO/FMC/329	April, 2017	26 YRS	38 WKS	60 MINUTES	1	NA	1	2	NEG	NA	NA	NEG	NEG	NA	NA	NEG	NEG	NEG		NEG
	558	IMO/FMC/330	April, 2017	30 YRS	32 WKS	5 MINUTES	1	NA	1	1	NEG	NA	NA	NEG	NEG	NA	NA	NEG	NEG	NEG		NEG
	559	IMO/FMC/331	April, 2017	29 YRS	28 WKS	25 MINUTES	1	NA	1	2	NEG	NA	NA	NEG	NEG	NA	NA	NEG	NEG	NEG		NEG
	560	IMO/FMC/332	April, 2017	35 YRS	38 WKS	20 MINUTES	1	NA	1	1	NEG	NA	NA	NEG	NEG	NA	NA	NEG	NEG	NEG		NEG
	561	IMO/FMC/333	April, 2017	39 YRS	20 WKS	60 MINUTES	1	NA	1	1	NEG	NA	NA	NEG	NEG	NA	NA	NEG	NEG	NEG		NEG
	562	IMO/FMC/334	April, 2017	35 YRS	38 WKS	30 MINUTES	1	NA	1	1	NEG	NA	NA	NEG	NEG	NA	NA	NEG	NEG	NEG		NEG
	563	IMO/FMC/335	April, 2017	31 YRS	24 WKS	30 MINUTES	1	NA	1	1	NEG	NA	NA	NEG	NEG	NA	NA	NEG	NEG	NEG		NEG
	564	IMO/FMC/336	April, 2017	32 YRS	28 WKS	30 MINUTES	1	NA	1	1	NEG	NA	NA	NEG	NEG	NA	NA	NEG	NEG	NEG		NEG
	565	IMO/FMC/337	April, 2017	30 YRS	16 WKS	10 MINUTES	1	NA	1	2	NEG	NA	NA	NEG	NEG	NA	NA	NEG	NEG	NEG		NEG
	566	IMO/FMC/338	April, 2017	32 YRS	32 WKS	30 MINUTES	1	NA	1	1	NEG	NA	NA	NEG	NEG	NA	NA	NEG	NEG	NEG		NEG
	567	IMO/FMC/339	April, 2017	24 YRS	8 WKS	30 MINUTES	1	NA	1	1	NEG	NA	NA	NEG	NEG	NA	NA	NEG	NEG	NEG		NEG
	568	IMO/FMC/340	April, 2017	29 YRS	25 WKS	30 MINUTES	1	NA	1	1	NEG	NA	NA	NEG	NEG	NA	NA	NEG	NEG	NEG		NEG
	569	IMO/FMC/341	April, 2017	30 YRS	12 WKS	25 MINUTES	1	NA	1	1	NEG	NA	NA	NEG	NEG	NA	NA	NEG	NEG	NEG		NEG
	570	IMO/FMC/342	April, 2017	34 YRS	20 WKS	15 MINUTES	1	NA	1	1	NEG	NA	NA	NEG	NEG	NA	NA	NEG	NEG	NEG		NEG
	571	IMO/FMC/343	April, 2017	31 YRS	16 WKS	60 MINUTES	1	NA	1	1	NEG	NA	NA	NEG	NEG	NA	NA	NEG	NEG	NEG		NEG
	572	IMO/FMC/344	April, 2017	43 YRS	32 WKS	45 MINUTES	1	NA	1	1	NEG	NA	NA	NEG	NEG	NA	NA	NEG	NEG	NEG		NEG
	573	IMO/FMC/345	April, 2017	23 YRS	32 WKS	15 MINUTES	1	NA	1	1	NEG	NA	NA	NEG	NEG	NA	NA	NEG	NEG	NEG		NEG
	574	IMO/FMC/346	April, 2017	39 YRS	30 WKS	25 MINUTES	1	NA	1	1	NEG	NA	NA	NEG	NEG	NA	NA	NEG	NEG	NEG		NEG
	575	IMO/FMC/347	April, 2017	29 YRS	24 WKS	30 MINUTES	1	NA	1	1	NEG	NA	NA	NEG	NEG	NA	NA	NEG	NEG	NEG		NEG
	576	IMO/FMC/348	April, 2017	32 YRS	38 WKS	20 MINUTES	1	NA	1	1	NEG	NA	NA	NEG	NEG	NA	NA	NEG	NEG	NEG		NEG
	577	IMO/FMC/349	April, 2017	37 YRS	24 WKS	45 MINUTES	1	NA	1	1	NEG	NA	NA	NEG	NEG	NA	NA	NEG	NEG	NEG		NEG
	578	IMO/FMC/350	April, 2017	37 YRS	32 WKS	20 MINUTES	1	NA	1	1	NEG	NA	NA	NEG	NEG	NA	NA	NEG	NEG	NEG		NEG
	579	IMO/FMC/351	April, 2017	32 YRS	28 WKS	30 MINUTES	1	NA	1	1	NEG	NA	NA	NEG	NEG	NA	NA	NEG	NEG	NEG		NEG
	580	IMO/FMC/352	April, 2017	27 YRS	20 WKS	60 MINUTES	1	NA	1	1	NEG	NA	NA	NEG	NEG	NA	NA	NEG	NEG	NEG		NEG
	581	IMO/FMC/581	April, 2017	30 YRS	20 WKS	15 MINUTES	1	NA	1	1	NEG	NA	NA	NEG	NEG	NA	NA	NEG	NEG	NEG		NEG
	582	IMO/FMC/582	April, 2017	29 YRS	32 WKS	40 MINUTES	1	NA	1	1	NEG	NA	NA	NEG	NEG	NA	NA	NEG	NEG	NEG		NEG
	583	IMO/FMC/583	April, 2017	33 YRS	37 WKS	60 MINUTES	1	NA	1	1	NEG	NA	NA	NEG	NEG	NA	NA	NEG	NEG	NEG		NEG
	584	IMO/FMC/584	April, 2017	26 YRS	39 WKS	30 MINUTES	1	NA	1	1	NEG	NA	NA	NEG	NEG	NA	NA	NEG	NEG	NEG		NEG
	585	IMO/FMC/585	April, 2017	24 YRS	26 WKS	60 MINUTES	1	NA	1	1	NEG	NA	NA	NEG	NEG	NA	NA	NEG	NEG	NEG		NEG
	586	IMO/FMC/586	April, 2017	40 YRS	21 WKS	30 MINUTES	1	NA	1	1	NEG	NA	NA	NEG	NEG	NA	NA	NEG	NEG	NEG		NEG
	587	IMO/FMC/587	April, 2017	33 YRS	17 WKS	30 MINUTES	1	NA	1	1	NEG	NA	NA	NEG	NEG	NA	NA	NEG	NEG	NEG		NEG
	588	IMO/FMC/588	April, 2017	28 YRS	32 WKS	60 MINUTES	1	NA	1	1	NEG	NA	NA	NEG	NEG	NA	NA	NEG	NEG	NEG		NEG
	589	IMO/FMC/589	April, 2017	38 YRS	20 WKS	30 MINUTES	1	NA	1	1	NEG	NA	NA	NEG	NEG	NA	NA	NEG	NEG	NEG		NEG
	590	IMO/FMC/590	April, 2017	28 YRS	11 WKS	30 MINUTES	1	NA	1	1	NEG	NA	NA	NEG	NEG	NA	NA	NEG	NEG	NEG		NEG
	591	IMO/FMC/591	April, 2017	38 YRS	12 WKS	90 MINUTES	1	NA	1	1	NEG	NA	NA	NEG	NEG	NA	NA	NEG	NEG	NEG		NEG
	592	IMO/FMC/592	April, 2017	28 YRS	20 WKS	30 MINUTES	1	NA	1	1	NEG	NA	NA	NEG	NEG	NA	NA	NEG	NEG	NEG		NEG
	593	IMO/FMC/593	April, 2017	35 YRS	20 WKS	10 MINUTES	1	NA	1	1	NEG	NA	NA	NEG	NEG	NA	NA	NEG	NEG	NEG		NEG
	594	IMO/FMC/594	April, 2017	25 YRS	18 WKS	15 MINUTES	1	NA	1	1	NEG	NA	NA	NEG	NEG	NA	NA	NEG	NEG	NEG		NEG
	595	IMO/FMC/595	April, 2017	23 YRS	20 WKS	60 MINUTES	1	NA	1	1	NEG	NA	NA	NEG	NEG	NA	NA	NEG	NEG	NEG		NEG
	596	IMO/FMC/596	April, 2017	22 YRS	12 WKS	60 MINUTES	1	NA	1	1	NEG	NA	NA	NEG	NEG	NA	NA	NEG	NEG	NEG		NEG
	597	IMO/FMC/597	April, 2017	28 YRS	24 WKS	10 MINUTES	1	NA	1	1	NEG	NA	NA	NEG	NEG	NA	NA	NEG	NEG	NEG		NEG
	598	IMO/FMC/598	April, 2017	30 YRS	16 WKS	30 MINUTES	1	NA	1	1	NEG	NA	NA	NEG	NEG	NA	NA	NEG	NEG	NEG		NEG
	599	IMO/FMC/599	April, 2017	22 YRS	32 WKS	60 MINUTES	1	NA	1	1	NEG	NA	NA	NEG	NEG	NA	NA	NEG	NEG	NEG		NEG
	600	IMO/FMC/600	April, 2017	32 YRS	36 WKS	60 MINUTES	1	NA	1	1	NEG	NA	NA	NEG	NEG	NA	NA	NEG	NEG	NEG		NEG
	601	IMO/FMC/601	April, 2017	34 YRS	20 WKS	30 MINUTES	1	NA	1	1	NEG	NA	NA	NEG	NEG	NA	NA	NEG	NEG	NEG		NEG
	602	IMO/FMC/602	April, 2017	28 YRS	4 WKS	5 MINUTES	1	NA	1	1	NEG	NA	NA	NEG	NEG	NA	NA	NEG	NEG	NEG		NEG
	603	IMO/FMC/603	April, 2017	26 YRS	12 WKS	30 MINUTES	1	NA	1	2	NEG	NA	NA	NEG	NEG	NA	NA	NEG	NEG	NEG		NEG
	604	IMO/FMC/604	April, 2017	34 YRS	28 WKS	60 MINUTES	1	NA	1	1	NEG	NA	NA	NEG	NEG	NA	NA	NEG	NEG	NEG		NEG
	605	IMO/FMC/605	April, 2017	29 YRS	16 WKS	45 MINUTES	1	NA	1	1	NEG	NA	NA	NEG	NEG	NA	NA	NEG	NEG	NEG		NEG
	606	IMO/FMC/606	April, 2017	31 YRS	12 WKS	60 MINUTES	1	NA	1	2	NEG	NA	NA	NEG	NEG	NA	NA	NEG	NEG	NEG		NEG
	607	IMO/FMC/607	April, 2017	32 YRS	28 WKS	60 MINUTES	1	NA	1	3	NEG	NA	NA	NEG	NEG	NA	NA	NEG	NEG	NEG		NEG
	608	IMO/FMC/608	April, 2017	31 YRS	14 WKS	15 MINUTES	1	NA	1	1	NEG	NA	NA	NEG	NEG	NA	NA	NEG	NEG	NEG		NEG
	609	IMO/FMC/609	April, 2017	33 YRS	24 WKS	10 MINUTES	1	NA	1	1	NEG	NA	NA	NEG	NEG	NA	NA	NEG	NEG	NEG		NEG
	610	IMO/FMC/610	April, 2017	39 YRS	6 WKS	120 MINUTES	1	NA	1	1	NEG	NA	NA	NEG	NEG	NA	NA	NEG	NEG	NEG		NEG
	611	IMO/FMC/611	April, 2017	31 YRS	32 WKS	10 MINUTES	1	NA	1	1	NEG	NA	NA	NEG	NEG	NA	NA	NEG	NEG	NEG		NEG
	612	IMO/FMC/612	April, 2017	28 YRS	32 WKS	60 MINUTES	1	NA	1	3	NEG	NA	NA	NEG	NEG	NA	NA	NEG	NEG	NEG		NEG
	613	IMO/FMC/613	April, 2017	30 YRS	16 WKS	60 MINUTES	1	NA	1	1	NEG	NA	NA	NEG	NEG	NA	NA	NEG	NEG	NEG		NEG
	614	IMO/FMC/614	April, 2017	29 YRS	37 WKS	30 MINUTES	1	NA	1	1	NEG	NA	NA	NEG	NEG	NA	NA	NEG	NEG	NEG		NEG
	615	IMO/FMC/615	April, 2017	26 YRS	16 WKS	30 MINUTES	1	NA	1	1	NEG	NA	NA	NEG	NEG	NA	NA	NEG	NEG	NEG		NEG
	616	IMO/FMC/616	April, 2017	26 YRS	24 WKS	60 MINUTES	1	NA	1	1	NEG	NA	NA	NEG	NEG	NA	NA	NEG	NEG	NEG		NEG
*******	617	IMO/FMC/251	April, 2017	27 YRS	21 WKS	45 MINUTES	1	NA	1	1	NEG	NA	NA	NEG	NEG	NA	NA	NEG	NEG	NEG		NEG
	618	IMO/FMC/252	April, 2017	27 YRS	28 WKS	30 MINUTES	1	NA	1	1	NEG	NA	NA	NEG	NEG	NA	NA	NEG	NEG	NEG		NEG
	619	IMO/FMC/253	April, 2017	29 YRS	8 WKS	60 MINUTES	1	NA	1	1	NEG	NA	NA	NEG	NEG	NA	NA	NEG	NEG	NEG		NEG
	620	IMO/FMC/254	April, 2017	37 YRS	24 WKS	30 MINUTES	1	NA	1	2	NEG	NA	NA	NEG	NEG	NA	NA	NEG	NEG	NEG		NEG
	621	IMO/FMC/255	April, 2017	34 YRS	20 WKS	20 MINUTES	1	NA	1	1	NEG	NA	NA	NEG	NEG	NA	NA	NEG	NEG	NEG		NEG
	622	IMO/FMC/256	April, 2017	23 YRS	20 WKS	10 MINUTES	1	NA	1	2	NEG	NA	NA	NEG	NEG	NA	NA	NEG	NEG	NEG		NEG
	623	IMO/FMC/257	April, 2017	25 YRS	14 WKS	20 MINUTES	1	NA	1	1	NEG	NA	NA	NEG	NEG	NA	NA	NEG	NEG	NEG		NEG
	624	IMO/FMC/258	April, 2017	19 YRS	24 WKS	60 MINUTES	1	NA	1	1	NEG	NA	NA	NEG	NEG	NA	NA	NEG	NEG	NEG		NEG
	625	IMO/FMC/259	April, 2017	24 YRS	9 WKS	15 MINUTES	1	NA	1	1	NEG	NA	NA	NEG	NEG	NA	NA	NEG	NEG	NEG		NEG
	626	IMO/FMC/260	April, 2017	31 YRS	16 WKS	60 MINUTES	1	NA	1	1	NEG	NA	NA	NEG	NEG	NA	NA	NEG	NEG	NEG		NEG
	627	IMO/FMC/261	April, 2017	30 YRS	7 WKS	45 MINUTES	1	NA	1	1	NEG	NA	NA	NEG	NEG	NA	NA	NEG	NEG	NEG		NEG
	628	IMO/FMC/262	April, 2017	26 YRS	22 WKS	20 MINUTES	1	NA	1	1	NEG	NA	NA	NEG	NEG	NA	NA	NEG	NEG	NEG		NEG
	629	IMO/FMC/263	April, 2017	34 YRS	28 WKS	60 MINUTES	1	NA	1	3	NEG	NA	NA	NEG	NEG	NA	NA	NEG	NEG	NEG		NEG
	630	IMO/FMC/264	April, 2017	28 YRS	20 WKS	35 MINUTES	1	NA	1	1	NEG	NA	NA	NEG	NEG	NA	NA	NEG	NEG	NEG		NEG
	631	IMO/FMC/265	April, 2017	32 YRS	15 WKS	30 MINUTES	1	NA	1	1	NEG	NA	NA	NEG	NEG	NA	NA	NEG	NEG	NEG		NEG
	632	IMO/FMC/266	April, 2017	27 YRS	22 WKS	30 MINUTES	1	NA	1	1	NEG	NA	NA	NEG	POS	1	NA	NEG	POS	NEG		NEG
	633	IMO/FMC/267	April, 2017	37 YRS	26 WKS	30 MINUTES	1	NA	1	2	NEG	NA	NA	NEG	NEG	NA	NA	NEG	NEG	NEG		NEG
	634	IMO/FMC/268	April, 2017	26 YRS	32 WKS	30 MINUTES	1	NA	1	1	NEG	NA	NA	NEG	NEG	NA	NA	NEG	NEG	NEG		NEG
	635	IMO/FMC/269	April, 2017	30 YRS	22 WKS	35 MINUTES	1	NA	1	2	NEG	NA	NA	NEG	NEG	NA	NA	NEG	NEG	NEG		NEG
	636	IMO/FMC/270	April, 2017	27 YRS	9 WKS	30 MINUTES	1	NA	1	1	NEG	NA	NA	NEG	NEG	NA	NA	NEG	NEG	NEG		NEG
	637	IMO/FMC/271	April, 2017	25 YRS	36 WKS	45 MINUTES	1	NA	1	2	NEG	NA	NA	NEG	NEG	NA	NA	NEG	NEG	NEG		NEG
	638	IMO/FMC/272	April, 2017	30 YRS	20 WKS	30 MINUTES	1	NA	1	2	NEG	NA	NA	NEG	NEG	NA	NA	NEG	NEG	NEG		NEG
	639	IMO/FMC/273	April, 2017	40 YRS	35 WKS	30 MINUTES	1	NA	1	1	NEG	NA	NA	NEG	NEG	NA	NA	NEG	NEG	NEG		NEG
	640	IMO/FMC/274	April, 2017	29 YRS	36 WKS	50 MINUTES	1	NA	1	1	NEG	NA	NA	NEG	NEG	NA	NA	NEG	NEG	NEG		NEG
	641	IMO/FMC/275	April, 2017	22 YRS	24 WKS	60 MINUTES	1	NA	1	1	NEG	NA	NA	NEG	NEG	NA	NA	NEG	NEG	NEG		NEG
	642	IMO/FMC/276	April, 2017	22 YRS	34 WKS	40 MINUTES	1	NA	1	2	NEG	NA	NA	NEG	NEG	NA	NA	NEG	NEG	NEG		NEG
	643	IMO/FMC/277	April, 2017	27 YRS	9 WKS	50 MINUTES	1	NA	1	1	NEG	NA	NA	NEG	NEG	NA	NA	NEG	NEG	NEG		NEG
	644	IMO/FMC/278	April, 2017	28 YRS	36 WKS	30 MINUTES	1	NA	1	2	NEG	NA	NA	NEG	NEG	NA	NA	NEG	NEG	NEG		NEG
	645	IMO/FMC/279	April, 2017	31 YRS	10 WKS	50 MINUTES	1	NA	1	1	NEG	NA	NA	NEG	NEG	NA	NA	NEG	NEG	NEG		NEG
	646	IMO/FMC/280	April, 2017	32 YRS	18 WKS	90 MINUTES	1	NA	1	1	NEG	NA	NA	NEG	NEG	NA	NA	NEG	NEG	NEG		NEG
	647	IMO/FMC/281	April, 2017	25 YRS	14 WKS	15 MINUTES	1	NA	1	1	NEG	NA	NA	NEG	NEG	NA	NA	NEG	NEG	NEG		NEG
	648	IMO/FMC/282	April, 2017	32 YRS	20 WKS	45 MINUTES	1	NA	1	1	NEG	NA	NA	NEG	NEG	NA	NA	NEG	NEG	NEG		NEG
	649	IMO/FMC/283	April, 2017	29 YRS	16 WKS	30 MINUTES	1	NA	1	1	NEG	NA	NA	NEG	NEG	NA	NA	NEG	NEG	NEG		NEG
	650	IMO/FMC/284	April, 2017	27 YRS	18 WKS	60 MINUTES	1	NA	1	1	NEG	NA	NA	NEG	NEG	NA	NA	NEG	NEG	NEG		NEG
	651	IMO/FMC/285	April, 2017	29 YRS	20 WKS	30 MINUTES	1	NA	1	2	NEG	NA	NA	NEG	NEG	NA	NA	NEG	NEG	NEG		NEG
	652	IMO/FMC/286	April, 2017	31 YRS	24 WKS	60 MINUTES	1	NA	1	1	NEG	NA	NA	NEG	NEG	NA	NA	NEG	NEG	NEG		NEG
	653	IMO/FMC/287	April, 2017	31 YRS	37 WKS	30 MINUTES	1	NA	1	2	NEG	NA	NA	NEG	NEG	NA	NA	NEG	NEG	NEG		NEG
	654	IMO/FMC/288	April, 2017	27 YRS	20 WKS	20 MINUTES	1	NA	1	2	NEG	NA	NA	NEG	NEG	NA	NA	NEG	NEG	NEG		NEG
	655	IMO/FMC/289	April, 2017	31 YRS	20 WKS	30 MINUTES	1	NA	1	1	NEG	NA	NA	NEG	NEG	NA	NA	NEG	NEG	NEG		NEG
	656	IMO/FMC/290	April, 2017	31 YRS	37 WKS	30 MINUTES	1	NA	1	1	NEG	NA	NA	NEG	NEG	NA	NA	NEG	NEG	NEG		NEG
	657	IMO/FMC/291	April, 2017	38 YRS	12 WKS	5 MINUTES	1	NA	1	2	NEG	NA	NA	NEG	NEG	NA	NA	NEG	NEG	NEG		NEG
	658	IMO/FMC/292	April, 2017	30 YRS	16 WKS	10 MINUTES	1	NA	1	1	NEG	NA	NA	NEG	NEG	NA	NA	NEG	NEG	NEG		NEG
	659	IMO/FMC/293	April, 2017	16 YRS	32 WKS	15 MINUTES	1	NA	1	2	NEG	NA	NA	NEG	NEG	NA	NA	NEG	NEG	NEG		NEG
	660	IMO/FMC/294	April, 2017	36 YRS	16 WKS	20 MINUTES	1	NA	1	1	NEG	NA	NA	NEG	NEG	NA	NA	NEG	NEG	NEG		NEG
	661	IMO/FMC/295	April, 2017	30 YRS	34 WKS	30 MINUTES	1	NA	1	2	NEG	NA	NA	NEG	NEG	NA	NA	NEG	NEG	NEG		NEG
	662	IMO/FMC/296	April, 2017	30 YRS	36 WKS	20 MINUTES	1	NA	1	2	NEG	NA	NA	NEG	NEG	NA	NA	NEG	NEG	NEG		NEG
	663	IMO/FMC/297	April, 2017	27 YRS	24 WKS	30 MINUTES	1	NA	1	2	NEG	NA	NA	NEG	NEG	NA	NA	NEG	NEG	NEG		NEG
	664	IMO/FMC/298	April, 2017	28 YRS	36 WKS	20 MINUTES	1	NA	1	1	NEG	NA	NA	NEG	NEG	NA	NA	NEG	NEG	NEG		NEG
	665	IMO/FMC/299	April, 2017	25 YRS	12 WKS	30 MINUTES	1	NA	1	1	NEG	NA	NA	NEG	NEG	NA	NA	NEG	NEG	NEG		NEG
	666	IMO/FMC/300	April, 2017	22 YRS	24 WKS	20 MINUTES	1	NA	1	2	NEG	NA	NA	NEG	NEG	NA	NA	NEG	NEG	NEG		NEG
	667	IMO/FMC/301	April, 2017	27 YRS	16 WKS	30 MINUTES	1	NA	1	1	NEG	NA	NA	NEG	NEG	NA	NA	NEG	NEG	NEG		NEG
	668	IMO/FMC/302	April, 2017	34 YRS	20 WKS	30 MINUTES	1	NA	1	1	NEG	NA	NA	NEG	NEG	NA	NA	NEG	NEG	NEG		NEG
	669	IMO/FMC/303	April, 2017	24 YRS	16 WKS	40 MINUTES	1	NA	1	1	NEG	NA	NA	NEG	NEG	NA	NA	NEG	NEG	NEG		NEG
	670	IMO/FMC/304	April, 2017	23 YRS	36 WKS	45 MINUTES	1	NA	1	1	NEG	NA	NA	NEG	NEG	NA	NA	NEG	NEG	NEG		NEG
	671	IMO/FMC/305	April, 2017	30 YRS	12 WKS	45 MINUTES	1	NA	1	1	NEG	NA	NA	NEG	NEG	NA	NA	NEG	NEG	NEG		NEG
	672	IMO/FMC/306	April, 2017	30 YRS	24 WKS	20 MINUTES	1	NA	1	1	NEG	NA	NA	NEG	NEG	NA	NA	NEG	NEG	NEG		NEG
	673	IMO/FMC/307	April, 2017	30 YRS	20 WKS	10 MINUTES	1	NA	1	1	NEG	NA	NA	NEG	NEG	NA	NA	NEG	NEG	NEG		NEG
	674	IMO/FMC/308	April, 2017	35 YRS	20 WKS	15 MINUTES	1	NA	1	1	NEG	NA	NA	NEG	NEG	NA	NA	NEG	NEG	NEG		NEG
	675	IMO/FMC/309	April, 2017	29 YRS	34 WKS	15 MINUTES	1	NA	1	2	NEG	NA	NA	NEG	NEG	NA	NA	NEG	NEG	NEG		NEG
	676	IMO/FMC/310	April, 2017	29 YRS	11 WKS	5 MINUTES	1	NA	1	1	NEG	NA	NA	NEG	NEG	NA	NA	NEG	NEG	NEG		NEG
	677	IMO/FMC/311	April, 2017	27 YRS	25 WKS	10 MINUTES	1	NA	1	1	NEG	NA	NA	NEG	NEG	NA	NA	NEG	NEG	NEG		NEG
	678	IMO/FMC/312	April, 2017	21 YRS	13 WKS	5 MINUTES	1	NA	1	1	NEG	NA	NA	NEG	NEG	NA	NA	NEG	NEG	NEG		NEG
	679	IMO/FMC/313	April, 2017	27 YRS	36 WKS	15 MINUTES	1	NA	1	1	NEG	NA	NA	NEG	NEG	NA	NA	NEG	NEG	NEG		NEG
	680	IMO/FMC/314	April, 2017	33 YRS	36 WKS	60 MINUTES	1	NA	1	2	NEG	NA	NA	NEG	NEG	NA	NA	NEG	NEG	NEG		NEG
	681	IMO/FMC/315	April, 2017	40 YRS	16 WKS	105 MINUTES	1	NA	1	2	POS	POS	NA	POS	NEG	NA	NA	POS	NEG	NEG		NEG
	682	IMO/FMC/316	April, 2017	34 YRS	10 WKS	10 MINUTES	1	NA	1	1	NEG	NA	NA	NEG	NEG	NA	NA	NEG	NEG	NEG		NEG
	683	IMO/FMC/317	April, 2017	26 YRS	24 WKS	45 MINUTES	1	NA	1	2	NEG	NA	NA	NEG	NEG	NA	NA	NEG	NEG	NEG		NEG
	684	IMO/FMC/318	April, 2017	29 YRS	37 WKS	45 MINUTES	1	NA	1	1	NEG	NA	NA	NEG	NEG	NA	NA	NEG	NEG	NEG		NEG
	685	IMO/FMC/319	April, 2017	37 YRS	28 WKS	30 MINUTES	1	NA	1	2	NEG	NA	NA	NEG	NEG	NA	NA	NEG	NEG	NEG		NEG
	686	IMO/FMC/320	April, 2017	34 YRS	21 WKS	40 MINUTES	1	NA	1	2	NEG	NA	NA	NEG	NEG	NA	NA	NEG	NEG	NEG		NEG
	687	IMO/FMC/321	April, 2017	27 YRS	24 WKS	10 MINUTES	1	NA	1	1	NEG	NA	NA	NEG	NEG	NA	NA	NEG	NEG	NEG		NEG
	688	IMO/FMC/322	April, 2017	24 YRS	12 WKS	45 MINUTES	1	NA	1	1	NEG	NA	NA	NEG	NEG	NA	NA	NEG	NEG	NEG		NEG
	689	IMO/FMC/323	April, 2017	32 YRS	12 WKS	60 MINUTES	1	NA	1	1	NEG	NA	NA	NEG	NEG	NA	NA	NEG	NEG	NEG		NEG
	690	IMO/FMC/324	April, 2017	27 YRS	17 WKS	30 MINUTES	1	NA	1	1	NEG	NA	NA	NEG	NEG	NA	NA	NEG	NEG	NEG		NEG
	691	IMO/FMC/325	April, 2017	24 YRS	34 WKS	10 MINUTES	1	NA	1	1	NEG	NA	NA	NEG	NEG	NA	NA	NEG	NEG	NEG		NEG
	692	IMO/FMC/326	April, 2017	33 YRS	16 WKS	30 MINUTES	1	NA	1	1	NEG	NA	NA	NEG	NEG	NA	NA	NEG	NEG	NEG		NEG
	693	IMO/FMC/327	April, 2017	33 YRS	28 WKS	60 MINUTES	1	NA	1	1	NEG	NA	NA	NEG	NEG	NA	NA	NEG	NEG	NEG		NEG
	694	IMO/FMC/328	April, 2017	24 YRS	15 WKS	15 MINUTES	1	NA	1	1	NEG	NA	NA	NEG	NEG	NA	NA	NEG	NEG	NEG		NEG
	695	IMO/FMC/329	April, 2017	35 YRS	16 WKS	15 MINUTES	1	NA	1	1	NEG	NA	NA	NEG	NEG	NA	NA	NEG	NEG	NEG		NEG
	696	IMO/FMC/330	April, 2017	36 YRS	28 WKS	30 MINUTES	1	NA	1	1	NEG	NA	NA	NEG	NEG	NA	NA	NEG	NEG	NEG		NEG
	697	IMO/FMC/331	April, 2017	30 YRS	12 WKS	5 MINUTES	1	NA	1	1	NEG	NA	NA	NEG	NEG	NA	NA	NEG	NEG	NEG		NEG
	698	IMO/FMC/332	April, 2017	24 YRS	16 WKS	40 MINUTES	1	NA	1	1	NEG	NA	NA	NEG	NEG	NA	NA	NEG	NEG	NEG		NEG
	699	IMO/FMC/333	April, 2017	30 YRS	32 WKS	30 MINUTES	1	NA	1	1	NEG	NA	NA	NEG	NEG	NA	NA	NEG	NEG	NEG		NEG
	700	IMO/FMC/334	April, 2017	25 YRS	24 WKS	45 MINUTES	1	NA	1	1	NEG	NA	NA	NEG	NEG	NA	NA	NEG	NEG	NEG		NEG
	701	IMO/FMC/335	April, 2017	25 YRS	33 WKS	20 MINUTES	1	NA	1	1	NEG	NA	NA	NEG	NEG	NA	NA	NEG	NEG	NEG		NEG
	702	IMO/FMC/336	April, 2017	30 YRS	34 WKS	30 MINUTES	1	NA	1	1	NEG	NA	NA	NEG	NEG	NA	NA	NEG	NEG	NEG		NEG
	703	IMO/FMC/337	April, 2017	25 YRS	14 WKS	50 MINUTES	1	NA	1	1	NEG	NA	NA	NEG	NEG	NA	NA	NEG	NEG	NEG		NEG
	704	IMO/FMC/338	May, 2017	28 YRS	16 WKS	30 MINUTES	1	NA	1	1	NEG	NA	NA	NEG	NEG	NA	NA	NEG	NEG	NEG		NEG
	705	IMO/FMC/339	May, 2017	18 YRS	28 WKS	60 MINUTES	1	NA	1	1	POS	POS	NA	POS	NEG	NA	NA	POS	NEG	NEG		NEG
	706	IMO/FMC/340	May, 2017	29 YRS	37 WKS	30 MINUTES	1	NA	1	1	NEG	NA	NA	NEG	NEG	NA	NA	NEG	NEG	NEG		NEG
	707	IMO/FMC/341	May, 2017	26 YRS	17 WKS	30 MINUTES	1	NA	1	1	NEG	NA	NA	NEG	NEG	NA	NA	NEG	NEG	NEG		NEG
	708	IMO/FMC/342	May, 2017	34 YRS	13 WKS	25 MINUTES	1	NA	1	2	NEG	NA	NA	NEG	NEG	NA	NA	NEG	NEG	NEG		NEG
	709	IMO/FMC/343	May, 2017	27 YRS	16 WKS	20 MINUTES	1	NA	1	1	NEG	NA	NA	NEG	NEG	NA	NA	NEG	NEG	NEG		NEG
	710	IMO/FMC/344	May, 2017	28 YRS	5 WKS	45 MINUTES	1	NA	1	1	NEG	NA	NA	NEG	NEG	NA	NA	NEG	NEG	NEG		NEG
	711	IMO/FMC/345	May, 2017	31 YRS	36 WKS	20 MINUTES	1	NA	1	1	NEG	NA	NA	NEG	NEG	NA	NA	NEG	NEG	NEG		NEG
	712	IMO/FMC/346	May, 2017	37 YRS	13 WKS	45 MINUTES	1	NA	1	1	NEG	NA	NA	NEG	NEG	NA	NA	NEG	NEG	NEG		NEG
	713	IMO/FMC/347	May, 2017	27 YRS	20 WKS	20 MINUTES	1	NA	1	1	NEG	NA	NA	NEG	NEG	NA	NA	NEG	NEG	NEG		NEG
	714	IMO/FMC/348	May, 2017	32 YRS	16 WKS	40 MINUTES	1	NA	1	2	NEG	NA	NA	NEG	NEG	NA	NA	NEG	NEG	NEG		NEG
	715	IMO/FMC/349	May, 2017	31 YRS	34 WKS	30 MINUTES	1	NA	1	2	NEG	NA	NA	NEG	NEG	NA	NA	NEG	NEG	NEG		NEG
	716	IMO/FMC/350	May, 2017	24 YRS	16 WKS	15 MINUTES	1	NA	1	2	NEG	NA	NA	NEG	NEG	NA	NA	NEG	NEG	NEG		NEG
	717	IMO/FMC/351	May, 2017	24 YRS	22 WKS	10 MINUTES	1	NA	1	2	NEG	NA	NA	NEG	NEG	NA	NA	NEG	NEG	NEG		NEG
	718	IMO/FMC/352	May, 2017	24 YRS	35 WKS	15 MINUTES	1	NA	1	2	NEG	NA	NA	NEG	NEG	NA	NA	NEG	NEG	NEG		NEG
	719	IMO/FMC/353	May, 2017	30 YRS	38 WKS	10 MINUTES	1	NA	1	1	NEG	NA	NA	NEG	NEG	NA	NA	NEG	NEG	NEG		NEG
	720	IMO/FMC/354	May, 2017	34 YRS	20 WKS	5 MINUTES	1	NA	1	1	NEG	NA	NA	NEG	NEG	NA	NA	NEG	NEG	NEG		NEG
	721	IMO/FMC/355	May, 2017	27 YRS	32 WKS	15 MINUTES	1	NA	1	1	NEG	NA	NA	NEG	NEG	NA	NA	NEG	NEG	NEG		NEG
	722	IMO/FMC/356	May, 2017	29 YRS	24 WKS	45 MINUTES	1	NA	1	1	NEG	NA	NA	NEG	NEG	NA	NA	NEG	NEG	NEG		NEG
	723	IMO/FMC/357	May, 2017	37 YRS	26 WKS	10 MINUTES	1	NA	1	1	NEG	NA	NA	NEG	NEG	NA	NA	NEG	NEG	NEG		NEG
	724	IMO/FMC/358	May, 2017	29 YRS	32 WKS	20 MINUTES	1	NA	1	1	NEG	NA	NA	NEG	NEG	NA	NA	NEG	NEG	NEG		NEG
	725	IMO/FMC/359	May, 2017	27 YRS	28 WKS	15 MINUTES	1	NA	1	2	NEG	NA	NA	NEG	NEG	NA	NA	NEG	NEG	NEG		NEG
	726	IMO/FMC/360	May, 2017	27 YRS	36 WKS	40 MINUTES	1	NA	1	2	NEG	NA	NA	NEG	NEG	NA	NA	NEG	NEG	NEG		NEG
	727	IMO/FMC/361	May, 2017	22 YRS	32 WKS	30 MINUTES	1	NA	1	2	NEG	NA	NA	NEG	NEG	NA	NA	NEG	NEG	NEG		NEG
	728	IMO/FMC/362	May, 2017	41 YRS	36 WKS	25 MINUTES	1	NA	1	2	NEG	NA	NA	NEG	NEG	NA	NA	NEG	NEG	NEG		NEG
	729	IMO/FMC/363	May, 2017	30 YRS	20 WKS	60 MINUTES	1	NA	1	1	NEG	NA	NA	NEG	NEG	NA	NA	NEG	NEG	NEG		NEG
	730	IMO/FMC/364	May, 2017	23 YRS	36 WKS	30 MINUTES	1	NA	1	2	NEG	NA	NA	NEG	NEG	NA	NA	NEG	NEG	NEG		NEG
	731	IMO/FMC/365	May, 2017	28 YRS	36 WKS	15 MINUTES	1	NA	1	1	NEG	NA	NA	NEG	NEG	NA	NA	NEG	NEG	NEG		NEG
	732	IMO/FMC/366	May, 2017	30 YRS	16 WKS	30 MINUTES	1	NA	1	1	NEG	NA	NA	NEG	NEG	NA	NA	NEG	NEG	NEG		NEG
	733	IMO/FMC/367	May, 2017	37 YRS	34 WKS	10 MINUTES	1	NA	1	1	NEG	NA	NA	NEG	NEG	NA	NA	NEG	NEG	NEG		NEG
	734	IMO/FMC/368	May, 2017	31 YRS	17 WKS	20 MINUTES	1	NA	1	2	NEG	NA	NA	NEG	NEG	NA	NA	NEG	NEG	NEG		NEG
	735	IMO/FMC/369	May, 2017	26 YRS	24 WKS	30 MINUTES	1	NA	1	1	NEG	NA	NA	NEG	NEG	NA	NA	NEG	NEG	NEG		NEG
	736	IMO/FMC/370	May, 2017	31 YRS	34 WKS	30 MINUTES	1	NA	1	2	NEG	NA	NA	NEG	NEG	NA	NA	NEG	NEG	NEG		NEG
	737	IMO/FMC/371	May, 2017	34 YRS	35 WKS	5 MINUTES	1	NA	1	1	NEG	NA	NA	NEG	NEG	NA	NA	NEG	NEG	NEG		NEG
	738	IMO/FMC/372	May, 2017	28 YRS	12 WKS	60 MINUTES	1	NA	1	2	NEG	NA	NA	NEG	NEG	NA	NA	NEG	NEG	NEG		NEG
	739	IMO/FMC/373	May, 2017	24 YRS	20 WKS	30 MINUTES	1	NA	1	1	NEG	NA	NA	NEG	NEG	NA	NA	NEG	NEG	NEG		NEG
	740	IMO/FMC/374	May, 2017	26 YRS	9 WKS	60 MINUTES	1	NA	1	1	NEG	NA	NA	NEG	NEG	NA	NA	NEG	NEG	NEG		NEG
	741	IMO/FMC/375	May, 2017	29 YRS	14 WKS	30 MINUTES	1	NA	1	1	NEG	NA	NA	NEG	NEG	NA	NA	NEG	NEG	NEG		NEG
	742	IMO/FMC/376	May, 2017	34 YRS	36 WKS	30 MINUTES	1	NA	1	1	NEG	NA	NA	NEG	NEG	NA	NA	NEG	NEG	NEG		NEG
	743	IMO/FMC/377	May, 2017	29 YRS	20 WKS	60 MINUTES	1	NA	1	1	NEG	NA	NA	NEG	NEG	NA	NA	NEG	NEG	NEG		NEG
	744	IMO/FMC/378	May, 2017	29 YRS	5 WKS	60 MINUTES	1	NA	1	1	NEG	NA	NA	NEG	NEG	NA	NA	NEG	NEG	NEG		NEG
	745	IMO/FMC/379	May, 2017	21 YRS	27 WKS	90 MINUTES	1	NA	1	1	NEG	NA	NA	NEG	NEG	NA	NA	NEG	NEG	NEG		NEG
	746	IMO/FMC/380	May, 2017	28 YRS	5 WKS	30 MINUTES	1	NA	1	1	NEG	NA	NA	NEG	NEG	NA	NA	NEG	NEG	NEG		NEG
	747	IMO/FMC/381	May, 2017	28 YRS	24 WKS	10 MINUTES	1	NA	1	1	NEG	NA	NA	NEG	NEG	NA	NA	NEG	NEG	NEG		NEG
	748	IMO/FMC/382	May, 2017	37 YRS	17 WKS	60 MINUTES	1	NA	1	1	NEG	NA	NA	NEG	NEG	NA	NA	NEG	NEG	NEG		NEG
	749	IMO/FMC/383	May, 2017	31 YRS	22 WKS	60 MINUTES	1	NA	1	1	NEG	NA	NA	NEG	NEG	NA	NA	NEG	NEG	NEG		NEG
	750	IMO/FMC/384	May, 2017	33 YRS	36 WKS	20 MINUTES	1	NA	1	2	NEG	NA	NA	NEG	NEG	NA	NA	NEG	NEG	NEG		NEG
	751	IMO/FMC/385	May, 2017	37 YRS	34 WKS	20 MINUTES	1	NA	1	2	NEG	NA	NA	NEG	NEG	NA	NA	NEG	NEG	NEG		NEG
	752	IMO/FMC/386	May, 2017	28 YRS	36 WKS	60 MINUTES	1	NA	1	1	NEG	NA	NA	NEG	NEG	NA	NA	NEG	NEG	NEG		NEG
	753	IMO/FMC/387	May, 2017	35 YRS	36 WKS	30 MINUTES	1	NA	1	1	NEG	NA	NA	NEG	NEG	NA	NA	NEG	NEG	NEG		NEG
	754	IMO/FMC/388	May, 2017	25 YRS	24 WKS	30 MINUTES	1	NA	1	1	NEG	NA	NA	NEG	NEG	NA	NA	NEG	NEG	NEG		NEG
	755	IMO/FMC/389	May, 2017	26 YRS	24 WKS	10 MINUTES	1	NA	1	1	NEG	NA	NA	NEG	NEG	NA	NA	NEG	NEG	NEG		NEG
	756	IMO/FMC/390	May, 2017	34 YRS	22 WKS	20 MINUTES	1	NA	1	1	NEG	NA	NA	NEG	NEG	NA	NA	NEG	NEG	NEG		NEG
	757	IMO/FMC/391	May, 2017	36 YRS	28 WKS	10 MINUTES	1	NA	1	1	NEG	NA	NA	NEG	NEG	NA	NA	NEG	NEG	NEG		NEG
	758	IMO/FMC/392	May, 2017	27 YRS	28 WKS	45 MINUTES	1	NA	1	1	NEG	NA	NA	NEG	NEG	NA	NA	NEG	NEG	NEG		NEG
	759	IMO/FMC/393	May, 2017	31 YRS	20 WKS	45 MINUTES	1	NA	1	2	NEG	NA	NA	NEG	NEG	NA	NA	NEG	NEG	NEG		NEG
	760	IMO/FMC/394	May, 2017	21 YRS	8 WKS	30 MINUTES	1	NA	1	1	NEG	NA	NA	NEG	NEG	NA	NA	NEG	NEG	NEG		NEG
		IMO/FMC/253	20/3/2017

## Sheet: SHO
SPECIALIST HOSPITAL OWERRI	S/N	Pre-Printed Number	1. Date	2. Age of Mother in years	3. Estimated Gestation Age in weeks	4. How long did it take for you get to the clinic from home? (Minutes)	5. If we have a rapid test kit to simultaneously detect HIV and syphilis (dual test) and two single tests to separately detect HIV and syphilis, which one do you prefer? Enter 1 0r 2 or 3 as apply	6. If you prefer single test, why? Enter 1 0r 2 or 3 as apply	7. If a rapid test is available at this clinic, would you be willing to wait for the results. Enter 1 or 2	7.1. If yes, how long would you be willing to wait?. Enter 1 or 2 or 3 as apply	8. FACILITY HIV TEST RESULT			8. FACILITY DUAL TEST KIT RESULT		9. If the patient is positive for syphilis above, was she treated with 2.4 million units of benzethine PCN? [1] Yes [2] No	9.1. If no,why - Enter as applicable	REFERENCE LABORATORY RESULT
											Determine Result	UniGold Result	Stat-Pack Result	SD-Bioline HIV	SD-Bioline Syphilis			SD-Bioline HIV	SD-Bioline Syphilis	Elisa for all sample	Western Blot for Positive ELISA result	TPHA for all sample	RPR for Positive TPHA result
	1	IMO/SHO/001	Feb, 2017	30 YRS	28 WKS	10 MINUTES	1	NA	1	1	NEG	NA	NA	NEG	NEG	NA	NA	NEG	NEG	NEG		NEG
	2	IMO/SHO/002	Feb, 2017	24 YRS	34 WKS	10 MINUTES	1	NA	1	1	NEG	NA	NA	NEG	NEG	NA	NA	NEG	NEG	NEG		NEG
	3	IMO/SHO/003	Feb, 2017	28 YRS	34 WKS	30 MINUTES	1	NA	1	1	NEG	NA	NA	NEG	NEG	NA	NA	NEG	NEG	NEG		NEG
	4	IMO/SHO/004	Feb, 2017	22 YRS	16 WKS	30 MINUTES	1	NA	1	1	NEG	NA	NA	NEG	NEG	NA	NA	NEG	NEG	NEG		NEG
	5	IMO/SHO/005	Feb, 2017	38 YRS	12 WKS	50 MINUTES	1	NA	1	1	NEG	NA	NA	NEG	NEG	NA	NA	NEG	NEG	NEG		NEG
	6	IMO/SHO/006	Feb, 2017	32 YRS	20 WKS	60 MINUTES	1	NA	1	1	NEG	NA	NA	NEG	NEG	NA	NA	NEG	NEG	NEG		NEG
	7	IMO/SHO/007	Feb, 2017	22 YRS	16 WKS	60 MINUTES	1	NA	1	1	NEG	NA	NA	NEG	NEG	NA	NA	NEG	NEG	NEG		NEG
	8	IMO/SHO/008	Feb, 2017	30 YRS	13 WKS	60 MINUTES	1	NA	1	1	POS	POS	NA	POS	NEG	NA	NA	POS	NEG	POS		NEG
	9	IMO/SHO/009	Feb, 2017	33 YRS	15 WKS	40 MINUTES	1	NA	1	1	NEG	NA	NA	NEG	NEG	NA	NA	NEG	NEG	NEG		NEG
	10	IMO/SHO/010	Feb, 2017	37 YRS	34 WKS	45 MINUTES	1	NA	1	1	NEG	NA	NA	NEG	NEG	NA	NA	NEG	NEG	NEG		NEG
	11	IMO/SHO/011	Feb, 2017	37 YRS	20 WKS	60 MINUTES	1	NA	1	1	NEG	NA	NA	NEG	NEG	NA	NA	NEG	NEG	NEG		NEG
	12	IMO/SHO/012	Feb, 2017	31 YRS	36 WKS	60 MINUTES	1	NA	1	1	NEG	NA	NA	NEG	NEG	NA	NA	NEG	NEG	NEG		NEG
	13	IMO/SHO/013	Feb, 2017	24 YRS	20 WKS	30 MINUTES	1	NA	1	1	NEG	NA	NA	NEG	NEG	NA	NA	NEG	NEG	NEG		NEG
	14	IMO/SHO/014	Feb, 2017	30 YRS	36 WKS	20 MINUTES	1	NA	1	1	NEG	NA	NA	NEG	NEG	NA	NA	NEG	NEG	NEG		NEG
	15	IMO/SHO/015	Feb, 2017	26 YRS	36 WKS	20 MINUTES	1	NA	1	1	NEG	NA	NA	NEG	NEG	NA	NA	NEG	NEG	NEG		NEG
	16	IMO/SHO/016	Feb, 2017	32 YRS	32 WKS	15 MINUTES	1	NA	1	2	NEG	NA	NA	NEG	NEG	NA	NA	NEG	NEG	NEG		NEG
	17	IMO/SHO/017	Feb, 2017	30 YRS	20 WKS	10 MINUTES	1	NA	1	1	NEG	NA	NA	NEG	NEG	NA	NA	NEG	NEG	NEG		NEG
	18	IMO/SHO/018	Feb, 2017	34 YRS	36 WKS	30 MINUTES	1	NA	1	2	NEG	NA	NA	NEG	NEG	NA	NA	NEG	NEG	NEG		NEG
	19	IMO/SHO/019	Feb, 2017	36 YRS	32 WKS	30 MINUTES	1	NA	1	2	NEG	NA	NA	NEG	NEG	NA	NA	NEG	NEG	NEG		NEG
	20	IMO/SHO/020	Feb, 2017	24 YRS	18 WKS	20 MINUTES	1	NA	1	2	NEG	NA	NA	NEG	NEG	NA	NA	NEG	NEG	NEG		NEG
	21	IMO/SHO/021	Feb, 2017	29 YRS	32 WKS	20 MINUTES	1	NA	1	2	NEG	NA	NA	NEG	NEG	NA	NA	NEG	NEG	NEG		NEG
	22	IMO/SHO/022	March, 2017	33 YRS	28 WKS	20 MINUTES	1	NA	1	1	NEG	NA	NA	NEG	NEG	NA	NA	NEG	NEG	NEG		NEG
	23	IMO/SHO/023	March, 2017	30 YRS	34 WKS	10 MINUTES	1	NA	1	1	NEG	NA	NA	NEG	NEG	NA	NA	NEG	NEG	NEG		NEG
	24	IMO/SHO/024	March, 2017	25 YRS	36 WKS	45 MINUTES	1	NA	1	1	NEG	NA	NA	NEG	NEG	NA	NA	NEG	NEG	NEG		NEG
	25	IMO/SHO/025	March, 2017	22 YRS	18 WKS	10 MINUTES	1	NA	1	1	NEG	NA	NA	NEG	NEG	NA	NA	NEG	NEG	NEG		NEG
	26	IMO/SHO/026	March, 2017	34 YRS	24 WKS	40 MINUTES	1	NA	1	1	NEG	NA	NA	NEG	NEG	NA	NA	NEG	NEG	NEG		NEG
	27	IMO/SHO/027	March, 2017	32 YRS	12 WKS	60 MINUTES	1	NA	1	1	NEG	NEG	NEG	NEG	NEG	NA	NA	NEG	NEG	NEG		NEG
	28	IMO/SHO/028	March, 2017	21 YRS	24 WKS	40 MINUTES	1	NA	1	1	NEG	NA	NA	NEG	NEG	NA	NA	NEG	NEG	NEG		NEG
	29	IMO/SHO/029	March, 2017	22 YRS	36 WKS	30 MINUTES	1	NA	1	1	NEG	NA	NA	NEG	NEG	NA	NA	NEG	NEG	NEG		NEG
	30	IMO/SHO/030	March, 2017	19 YRS	36 WKS	45 MINUTES	1	NA	1	1	NEG	NA	NA	NEG	NEG	NA	NA	NEG	NEG	NEG		NEG
	31	IMO/SHO/031	March, 2017	46 YRS	32 WKS	10 MINUTES	1	NA	1	1	NEG	NA	NA	NEG	NEG	NA	NA	NEG	NEG	NEG		NEG
	32	IMO/SHO/032	March, 2017	25 YRS	36 WKS	30 MINUTES	1	NA	1	1	NEG	NA	NA	NEG	NEG	NA	NA	NEG	NEG	NEG		NEG
	33	IMO/SHO/033	March, 2017	32 YRS	24 WKS	30 MINUTES	1	NA	1	1	POS	POS	NA	POS	NEG	NA	NA	POS	NEG	POS		NEG
	34	IMO/SHO/034	March, 2017	37 YRS	28 WKS	30 MINUTES	1	NA	1	1	NEG	NA	NA	NEG	NEG	NA	NA	NEG	NEG	NEG		NEG
	35	IMO/SHO/035	March, 2017	36 YRS	28 WKS	60 MINUTES	1	NA	1	2	NEG	NA	NA	NEG	NEG	NA	NA	NEG	NEG	NEG		NEG
	36	IMO/SHO/036	March, 2017	42 YRS	24 WKS	30 MINUTES	1	NA	1	1	NEG	NA	NA	NEG	NEG	NA	NA	NEG	NEG	NEG		NEG
	37	IMO/SHO/037	March, 2017	27 YRS	32 WKS	60 MINUTES	1	NA	1	2	NEG	NA	NA	NEG	NEG	NA	NA	NEG	NEG	NEG		NEG
	38	IMO/SHO/038	March, 2017	36 YRS	36 WKS	45 MINUTES	1	NA	1	1	NEG	NA	NA	NEG	NEG	NA	NA	NEG	NEG	NEG		NEG
	39	IMO/SHO/039	March, 2017	22 YRS	20 WKS	30 MINUTES	1	NA	1	1	NEG	NA	NA	NEG	NEG	NA	NA	NEG	NEG	NEG		NEG
	40	IMO/SHO/040	March, 2017	31 YRS	36 WKS	30 MINUTES	1	NA	1	1	NEG	NA	NA	NEG	NEG	NA	NA	NEG	NEG	NEG		NEG
	41	IMO/SHO/041	March, 2017	28 YRS	30 WKS	40 MINUTES	1	NA	1	1	NEG	NA	NA	NEG	NEG	NA	NA	NEG	NEG	NEG		NEG
	42	IMO/SHO/042	March, 2017	31 YRS	28 WKS	30 MINUTES	1	NA	1	1	NEG	NA	NA	NEG	NEG	NA	NA	NEG	NEG	NEG		NEG
	43	IMO/SHO/043	March, 2017	34 YRS	24 WKS	30 MINUTES	1	NA	1	1	NEG	NA	NA	NEG	NEG	NA	NA	NEG	NEG	NEG		NEG
	44	IMO/SHO/044	March, 2017	28 YRS	24 WKS	30 MINUTES	1	NA	1	1	POS	POS	NA	POS	NEG	NA	NA	POS	NEG	POS		NEG
	45	IMO/SHO/045	March, 2017	35 YRS	22 WKS	20 MINUTES	1	NA	1	1	NEG	NA	NA	NEG	NEG	NA	NA	NEG	NEG	NEG		NEG
	46	IMO/SHO/046	March, 2017	30 YRS	6 WKS	20 MINUTES	1	NA	1	1	NEG	NA	NA	NEG	NEG	NA	NA	NEG	NEG	NEG		NEG
	47	IMO/SHO/047	March, 2017	24 YRS	20 WKS	40 MINUTES	1	NA	1	1	NEG	NA	NA	NEG	NEG	NA	NA	NEG	NEG	NEG		NEG
	48	IMO/SHO/048	March, 2017	28 YRS	24 WKS	40 MINUTES	1	NA	1	1	NEG	NA	NA	NEG	NEG	NA	NA	NEG	NEG	NEG		NEG
	49	IMO/SHO/049	March, 2017	38 YRS	31 WKS	60 MINUTES	1	NA	1	1	NEG	NA	NA	NEG	NEG	NA	NA	NEG	NEG	NEG		NEG
	50	IMO/SHO/050	March, 2017	31 YRS	27 WKS	60 MINUTES	1	NA	1	1	NEG	NA	NA	NEG	NEG	NA	NA	NEG	NEG	NEG		NEG
	51	IMO/SHO/051	March, 2017	23 YRS	28 WKS	30 MINUTES	1	NA	1	1	NEG	NA	NA	NEG	NEG	NA	NA	NEG	NEG	NEG		NEG
	52	IMO/SHO/052	March, 2017	27 YRS	24 WKS	50 MINUTES	1	NA	1	1	NEG	NA	NA	NEG	NEG	NA	NA	NEG	NEG	NEG		NEG
	53	IMO/SHO/053	March, 2017	25 YRS	27 WKS	20 MINUTES	1	NA	1	1	NEG	NA	NA	NEG	NEG	NA	NA	NEG	NEG	NEG		NEG
	54	IMO/SHO/054	March, 2017	29 YRS	36 WKS	50 MINUTES	1	NA	1	1	NEG	NA	NA	NEG	NEG	NA	NA	NEG	NEG	NEG		NEG
	55	IMO/SHO/055	March, 2017	30 YRS	40 WKS	50 MINUTES	1	NA	1	1	NEG	NA	NA	NEG	NEG	NA	NA	NEG	NEG	NEG		NEG
	56	IMO/SHO/056	March, 2017	26 YRS	16 WKS	30 MINUTES	1	NA	1	1	NEG	NA	NA	NEG	NEG	NA	NA	NEG	NEG	NEG		NEG
	57	IMO/SHO/057	March, 2017	32 YRS	36 WKS	30 MINUTES	1	NA	1	1	NEG	NA	NA	NEG	NEG	NA	NA	NEG	NEG	NEG		NEG
	58	IMO/SHO/058	March, 2017	36 YRS	36 WKS	40 MINUTES	1	NA	1	1	NEG	NA	NA	NEG	NEG	NA	NA	NEG	NEG	NEG		NEG
	59	IMO/SHO/059	March, 2017	31 YRS	34 WKS	30 MINUTES	1	NA	1	2	NEG	NA	NA	NEG	NEG	NA	NA	NEG	NEG	NEG		NEG
	60	IMO/SHO/060	March, 2017	28 YRS	24 WKS	50 MINUTES	1	NA	1	1	NEG	NA	NA	NEG	NEG	NA	NA	NEG	NEG	NEG		NEG
	61	IMO/SHO/061	March, 2017	33 YRS	34 WKS	40 MINUTES	1	NA	1	2	NEG	NA	NA	NEG	NEG	NA	NA	NEG	NEG	NEG		NEG
	62	IMO/SHO/062	March, 2017	23 YRS	36 WKS	40 MINUTES	1	NA	1	2	NEG	NA	NA	NEG	NEG	NA	NA	NEG	NEG	NEG		NEG
	63	IMO/SHO/063	March, 2017	27 YRS	20 WKS	30 MINUTES	1	NA	1	1	NEG	NA	NA	NEG	NEG	NA	NA	NEG	NEG	NEG		NEG
	64	IMO/SHO/064	March, 2017	27 YRS	34 WKS	30 MINUTES	1	NA	1	2	NEG	NA	NA	NEG	NEG	NA	NA	NEG	NEG	NEG		NEG
	65	IMO/SHO/065	March, 2017	22 YRS	16 WKS	20 MINUTES	1	NA	1	1	NEG	NA	NA	NEG	NEG	NA	NA	NEG	NEG	NEG		NEG
	66	IMO/SHO/066	March, 2017	27 YRS	36 WKS	20 MINUTES	1	NA	1	2	NEG	NA	NA	NEG	NEG	NA	NA	NEG	NEG	NEG		NEG
	67	IMO/SHO/067	March, 2017	34 YRS	32 WKS	20 MINUTES	1	NA	1	1	NEG	NA	NA	NEG	NEG	NA	NA	NEG	NEG	NEG		NEG
	68	IMO/SHO/068	March, 2017	38 YRS	32 WKS	45 MINUTES	1	NA	1	1	NEG	NA	NA	NEG	NEG	NA	NA	NEG	NEG	NEG		NEG
	69	IMO/SHO/069	March, 2017	30 YRS	24 WKS	20 MINUTES	1	NA	1	2	NEG	NA	NA	NEG	NEG	NA	NA	NEG	NEG	NEG		NEG
	70	IMO/SHO/070	March, 2017	32 YRS	12 WKS	50 MINUTES	1	NA	1	1	NEG	NA	NA	NEG	NEG	NA	NA	NEG	NEG	NEG		NEG
	71	IMO/SHO/071	March, 2017	32 YRS	36 WKS	20 MINUTES	1	NA	1	2	NEG	NA	NA	NEG	NEG	NA	NA	NEG	NEG	NEG		NEG
	72	IMO/SHO/072	March, 2017	23 YRS	36 WKS	25 MINUTES	1	NA	1	1	NEG	NA	NA	NEG	NEG	NA	NA	NEG	NEG	NEG		NEG
	73	IMO/SHO/073	March, 2017	35 YRS	32 WKS	30 MINUTES	1	NA	1	1	NEG	NA	NA	NEG	NEG	NA	NA	NEG	NEG	NEG		NEG
	74	IMO/SHO/074	March, 2017	36 YRS	24 WKS	40 MINUTES	1	NA	1	1	NEG	NA	NA	NEG	NEG	NA	NA	NEG	NEG	NEG		NEG
	75	IMO/SHO/075	March, 2017	30 YRS	32 WKS	30 MINUTES	1	NA	1	1	NEG	NA	NA	NEG	NEG	NA	NA	NEG	NEG	NEG		NEG
	76	IMO/SHO/076	March, 2017	31 YRS	3 WKS	10 MINUTES	1	NA	1	1	NEG	NA	NA	NEG	NEG	NA	NA	NEG	NEG	NEG		NEG
	77	IMO/SHO/077	March, 2017	31 YRS	32 WKS	30 MINUTES	1	NA	1	1	NEG	NA	NA	NEG	NEG	NA	NA	NEG	NEG	NEG		NEG
	78	IMO/SHO/078	March, 2017	38 YRS	34 WKS	20 MINUTES	1	NA	1	1	NEG	NA	NA	NEG	NEG	NA	NA	NEG	NEG	NEG		NEG
	79	IMO/SHO/079	March, 2017	39 YRS	34 WKS	15 MINUTES	1	NA	1	1	NEG	NA	NA	NEG	NEG	NA	NA	NEG	NEG	NEG		NEG
	80	IMO/SHO/080	March, 2017	35 YRS	36 WKS	40 MINUTES	1	NA	1	2	NEG	NA	NA	NEG	NEG	NA	NA	NEG	NEG	NEG		NEG
	81	IMO/SHO/081	March, 2017	30 YRS	24 WKS	20 MINUTES	1	NA	1	1	POS	POS	NA	POS	NEG	NA	NA	POS	NEG	POS		NEG
	82	IMO/SHO/082	March, 2017	28 YRS	28 WKS	40 MINUTES	1	NA	1	2	NEG	NA	NA	NEG	NEG	NA	NA	NEG	NEG	NEG		NEG
	83	IMO/SHO/083	March, 2017	34 YRS	24 WKS	30 MINUTES	1	NA	1	2	POS	POS	NA	POS	NEG	NA	NA	POS	NEG	POS		NEG
	84	IMO/SHO/084	March, 2017	20 YRS	28 WKS	30 MINUTES	1	NA	1	2	NEG	NA	NA	NEG	NEG	NA	NA	NEG	NEG	NEG		NEG
	85	IMO/SHO/085	March, 2017	37 YRS	28 WKS	20 MINUTES	1	NA	1	1	NEG	NA	NA	NEG	NEG	NA	NA	NEG	NEG	NEG		NEG
	86	IMO/SHO/086	March, 2017	42 YRS	20 WKS	20 MINUTES	1	NA	1	1	NEG	NA	NA	NEG	NEG	NA	NA	NEG	NEG	NEG		NEG
	87	IMO/SHO/087	March, 2017	27 YRS	28 WKS	20 MINUTES	1	NA	1	1	NEG	NA	NA	NEG	NEG	NA	NA	NEG	NEG	NEG		NEG
	88	IMO/SHO/088	March, 2017	27 YRS	28 WKS	40 MINUTES	1	NA	1	1	NEG	NA	NA	NEG	NEG	NA	NA	NEG	NEG	NEG		NEG
	89	IMO/SHO/089	March, 2017	34 YRS	32 WKS	30 MINUTES	1	NA	1	1	NEG	NA	NA	NEG	NEG	NA	NA	NEG	NEG	NEG		NEG
	90	IMO/SHO/090	March, 2017	24 YRS	28 WKS	30 MINUTES	1	NA	1	1	POS	POS	NA	POS	NEG	NA	NA	POS	NEG	POS		NEG
	91	IMO/SHO/091	March, 2017	30 YRS	32 WKS	40 MINUTES	1	NA	1	1	NEG	NA	NA	NEG	NEG	NA	NA	NEG	NEG	NEG		NEG
	92	IMO/SHO/092	March, 2017	31 YRS	32 WKS	50 MINUTES	1	NA	1	1	NEG	NA	NA	NEG	NEG	NA	NA	NEG	NEG	NEG		NEG
	93	IMO/SHO/093	March, 2017	33 YRS	36 WKS	20 MINUTES	1	NA	1	1	NEG	NA	NA	NEG	NEG	NA	NA	NEG	NEG	NEG		NEG
	94	IMO/SHO/094	March, 2017	34 YRS	36 WKS	60 MINUTES	1	NA	1	1	NEG	NA	NA	NEG	NEG	NA	NA	NEG	NEG	NEG		NEG
	95	IMO/SHO/095	March, 2017	32 YRS	36 WKS	40 MINUTES	1	NA	1	1	NEG	NA	NA	NEG	NEG	NA	NA	NEG	NEG	NEG		NEG
	96	IMO/SHO/096	March, 2017	30 YRS	16 WKS	120 MINUTES	1	NA	1	1	NEG	NA	NA	NEG	NEG	NA	NA	NEG	NEG	NEG		NEG
	97	IMO/SHO/097	March, 2017	35 YRS	36 WKS	30 MINUTES	1	NA	1	1	NEG	NA	NA	NEG	NEG	NA	NA	NEG	NEG	POS		NEG
	98	IMO/SHO/098	March, 2017	38 YRS	24 WKS	40 MINUTES	1	NA	1	2	NEG	NA	NA	NEG	NEG	NA	NA	NEG	NEG	NEG		NEG
	99	IMO/SHO/099	March, 2017	24 YRS	36 WKS	25 MINUTES	1	NA	1	1	POS	POS	NA	POS	NEG	NA	NA	POS	NEG	POS		NEG
	100	IMO/SHO/100	March, 2017	31 YRS	40 WKS	30 MINUTES	1	NA	1	1	NEG	NA	NA	NEG	NEG	NA	NA	NEG	NEG	NEG		NEG
	101	IMO/SHO/101	March, 2017	32 YRS	34 WKS	45 MINUTES	1	NA	1	1	NEG	NA	NA	NEG	NEG	NA	NA	NEG	NEG	NEG		NEG
	102	IMO/SHO/102	March, 2017	36 YRS	36 WKS	30 MINUTES	1	NA	1	1	NEG	NA	NA	NEG	NEG	NA	NA	NEG	NEG	NEG		NEG
	103	IMO/SHO/103	March, 2017	30 YRS	36 WKS	20 MINUTES	1	NA	1	1	NEG	NA	NA	NEG	NEG	NA	NA	NEG	NEG	NEG		NEG
	104	IMO/SHO/104	March, 2017	30 YRS	12 WKS	30 MINUTES	1	NA	1	1	NEG	NA	NA	NEG	NEG	NA	NA	NEG	NEG	NEG		NEG
	105	IMO/SHO/105	March, 2017	41 YRS	15 WKS	20 MINUTES	1	NA	1	1	NEG	NA	NA	NEG	NEG	NA	NA	NEG	NEG	NEG		NEG
	106	IMO/SHO/106	March, 2017	26 YRS	29 W	20 MINUTES	1	NA	1	1	NEG	NA	NA	NEG	NEG	NA	NA	NEG	NEG	NEG		NEG
	107	IMO/SHO/107	March, 2017	35 YRS	24 WKS	50 MINUTES	1	NA	1	1	NEG	NA	NA	NEG	NEG	NA	NA	NEG	NEG	NEG		NEG
	108	IMO/SHO/108	March, 2017	31 YRS	10 WKS	20 MINUTES	1	NA	1	1	NEG	NA	NA	NEG	NEG	NA	NA	NEG	NEG	NEG		NEG
	109	IMO/SHO/109	March, 2017	33 YRS	28 WKS	45 MINUTES	1	NA	1	2	NEG	NA	NA	NEG	NEG	NA	NA	NEG	NEG	NEG		NEG
	110	IMO/SHO/110	March, 2017	35 YRS	28 WKS	60 MINUTES	1	NA	1	1	POS	POS	NA	POS	NEG	NA	NA	POS	NEG	POS		NEG
	111	IMO/SHO/111	March, 2017	23 YRS	20 WKS	60 MINUTES	1	NA	1	1	NEG	NA	NA	NEG	NEG	NA	NA	NEG	NEG	NEG		NEG
	112	IMO/SHO/112	March, 2017	28 YRS	32 WKS	60 MINUTES	1	NA	1	1	NEG	NA	NA	NEG	NEG	NA	NA	NEG	NEG	NEG		NEG
	113	IMO/SHO/113	March, 2017	28 YRS	16 WKS	40 MINUTES	1	NA	1	1	NEG	NA	NA	NEG	NEG	NA	NA	NEG	NEG	NEG		NEG
	114	IMO/SHO/114	March, 2017	29 YRS	28 WKS	30 MINUTES	1	NA	1	1	NEG	NA	NA	NEG	NEG	NA	NA	NEG	NEG	NEG		NEG
	115	IMO/SHO/115	March, 2017	26 YRS	6 WKS	60 MINUTES	1	NA	1	2	NEG	NA	NA	NEG	NEG	NA	NA	NEG	NEG	NEG		NEG
	116	IMO/SHO/116	March, 2017	30 YRS	30 WKS	60 MINUTES	1	NA	1	1	NEG	NA	NA	NEG	NEG	NA	NA	NEG	NEG	NEG		NEG
	117	IMO/SHO/117	March, 2017	28 YRS	32 WKS	60 MINUTES	1	NA	1	1	NEG	NA	NA	NEG	NEG	NA	NA	NEG	NEG	NEG		NEG
	118	IMO/SHO/118	March, 2017	36 YRS	30 WKS	60 MINUTES	1	NA	1	1	NEG	NA	NA	NEG	NEG	NA	NA	NEG	NEG	NEG		NEG
	119	IMO/SHO/119	March, 2017	23 YRS	36 WKS	60 MINUTES	1	NA	1	1	POS	POS	NA	POS	NEG	NA	NA	POS	NEG	POS		NEG
	120	IMO/SHO/120	March, 2017	21 YRS	24 WKS	30 MINUTES	1	NA	1	1	NEG	NA	NA	NEG	NEG	NA	NA	NEG	NEG	NEG		NEG
	121	IMO/SHO/121	March, 2017	28 YRS	24 WKS	30 MINUTES	1	NA	1	1	NEG	NA	NA	NEG	NEG	NA	NA	NEG	NEG	NEG		NEG
	122	IMO/SHO/122	March, 2017	31 YRS	38 WKS	40 MINUTES	1	NA	1	1	NEG	NA	NA	NEG	NEG	NA	NA	NEG	NEG	NEG		NEG
	123	IMO/SHO/123	March, 2017	24 YRS	10 WKS	50 MINUTES	1	NA	1	1	NEG	NA	NA	NEG	NEG	NA	NA	NEG	NEG	NEG		NEG
	124	IMO/SHO/124	March, 2017	28 YRS	24 WKS	20 MINUTES	1	NA	1	1	NEG	NA	NA	NEG	NEG	NA	NA	NEG	NEG	NEG		NEG
	125	IMO/SHO/125	March, 2017	29 YRS	WKS	50 MINUTES	1	NA	1	1	POS	POS	NA	POS	NEG	NA	NA	POS	NEG	POS		NEG
	126	IMO/SHO/126	March, 2017	27 YRS	34 WKS	50 MINUTES	1	NA	1	1	POS	POS	NA	POS	NEG	NA	NA	POS	NEG	POS		NEG
	127	IMO/SHO/127	March, 2017	26 YRS	28 WKS	50 MINUTES	1	NA	1	1	NEG	NA	NA	NEG	NEG	NA	NA	NEG	NEG	NEG		NEG
	128	IMO/SHO/128	March, 2017	35 YRS	36 WKS	50 MINUTES	1	NA	1	1	NEG	NA	NA	NEG	NEG	NA	NA	NEG	NEG	NEG		NEG
	129	IMO/SHO/129	March, 2017	34 YRS	34 WKS	60 MINUTES	1	NA	1	1	NEG	NA	NA	NEG	NEG	NA	NA	NEG	NEG	NEG		NEG
	130	IMO/SHO/130	March, 2017	25 YRS	28 WKS	40 MINUTES	1	NA	1	1	NEG	NA	NA	NEG	NEG	NA	NA	NEG	NEG	NEG		NEG
	131	IMO/SHO/131	March, 2017	27 YRS	34 WKS	50 MINUTES	1	NA	1	1	NEG	NA	NA	NEG	NEG	NA	NA	NEG	NEG	NEG		NEG
	132	IMO/SHO/132	March, 2017	27 YRS	36 WKS	50 MINUTES	1	NA	1	1	NEG	NA	NA	NEG	NEG	NA	NA	NEG	NEG	NEG		NEG
	133	IMO/SHO/133	March, 2017	25 YRS	18 WKS	30 MINUTES	1	NA	1	1	NEG	NA	NA	NEG	NEG	NA	NA	NEG	NEG	NEG		NEG
	134	IMO/SHO/134	March, 2017	34 YRS	20 WKS	20 MINUTES	1	NA	1	1	NEG	NA	NA	NEG	NEG	NA	NA	NEG	NEG	NEG		NEG
	135	IMO/SHO/135	March, 2017	30 YRS	4 WKS	20 MINUTES	1	NA	1	1	NEG	NA	NA	NEG	NEG	NA	NA	NEG	NEG	NEG		NEG
	136	IMO/SHO/136	March, 2017	25 YRS	20 WKS	50 MINUTES	1	NA	1	1	NEG	NA	NA	NEG	NEG	NA	NA	NEG	NEG	NEG		NEG
	137	IMO/SHO/137	March, 2017	40 YRS	36 WKS	30 MINUTES	1	NA	1	1	NEG	NA	NA	NEG	NEG	NA	NA	NEG	NEG	NEG		NEG
	138	IMO/SHO/138	March, 2017	39 YRS	28 WKS	30 MINUTES	1	NA	1	1	NEG	NA	NA	NEG	NEG	NA	NA	NEG	NEG	NEG		NEG
	139	IMO/SHO/139	March, 2017	27 YRS	30 WKS	20 MINUTES	1	NA	1	1	NEG	NA	NA	NEG	NEG	NA	NA	NEG	NEG	NEG		NEG
	140	IMO/SHO/140	March, 2017	22 YRS	28 WKS	30 MINUTES	1	NA	1	1	NEG	NA	NA	NEG	NEG	NA	NA	NEG	NEG	NEG		NEG
	141	IMO/SHO/141	March, 2017	33 YRS	29 WKS	60 MINUTES	1	NA	1	1	NEG	NA	NA	NEG	NEG	NA	NA	NEG	NEG	NEG		NEG
	142	1MO/SHO/142	March, 2017	24 YRS	35 WKS	30 MINUTES	1	NA	1	1	NEG	NA	NA	NEG	NEG	NA	NA	NEG	NEG	NEG		NEG
	143	IMO/SHO/143	March, 2017	32 YRS	36 WKS	30 MINUTES	1	NA	1	1	NEG	NA	NA	NEG	NEG	NA	NA	NEG	NEG	NEG		NEG
	144	IMO/SHO/144	March, 2017	31 YRS	36 WKS	50 MINUTES	1	NA	1	1	NEG	NA	NA	NEG	NEG	NA	NA	NEG	NEG	NEG		NEG
	145	IMO/SHO/145	March, 2017	35 YRS	35 WKS	30 MINUTES	1	NA	1	1	NEG	NA	NA	NEG	NEG	NA	NA	NEG	NEG	NEG		NEG
	146	IMO/SHO/146	March, 2017	37 YRS	32 WKS	60 MINUTES	1	NA	1	1	NEG	NA	NA	NEG	NEG	NA	NA	NEG	NEG	NEG		NEG
	147	IMO/SHO/147	March, 2017	31 YRS	32 WKS	40 MINUTES	1	NA	1	1	NEG	NA	NA	NEG	NEG	NA	NA	NEG	NEG	NEG		NEG
	148	IMO/SHO/148	March, 2017	31 YRS	16 WKS	50 MINUTES	1	NA	1	1	NEG	NA	NA	NEG	NEG	NA	NA	NEG	NEG	NEG		NEG
	149	IMO/SHO/149	March, 2017	25 YRS	35 WKS	20 MINUTES	1	NA	1	1	NEG	NA	NA	NEG	NEG	NA	NA	NEG	NEG	NEG		NEG
	150	IMO/SHO/150	March, 2017	26 YRS	34 WKS	40 MINUTES	1	NA	1	1	NEG	NA	NA	NEG	NEG	NA	NA	NEG	NEG	NEG		NEG
	151	IMO/SHO/151	March, 2017	33 YRS	36 WKS	20 MINUTES	1	NA	1	1	NEG	NA	NA	NEG	NEG	NA	NA	NEG	NEG	NEG		NEG
	152	IMO/SHO/152	March, 2017	24 YRS	16 WKS	20 MINUTES	1	NA	1	1	NEG	NA	NA	NEG	NEG	NA	NA	NEG	NEG	NEG		NEG
	153	IMO/SHO/153	April, 2017	29 YRS	34 WKS	20 MINUTES	1	NA	1	1	NEG	NA	NA	NEG	NEG	NA	NA	NEG	NEG	NEG		NEG
	154	IMO/SHO/154	April, 2017	30 YRS	36 WKS	60 MINUTES	1	NA	1	1	POS	POS	NA	POS	NEG	NA	NA	POS	NEG	POS		NEG
	155	IMO/SHO/155	April, 2017	22 YRS	32 WKS	45 MINUTES	1	NA	1	1	NEG	NA	NA	NEG	NEG	NA	NA	NEG	NEG	NEG		NEG
	156	IMO/SHO/156	April, 2017	24 YRS	36 WKS	20 MINUTES	1	NA	1	1	NEG	NA	NA	NEG	NEG	NA	NA	NEG	NEG	NEG		NEG
	157	IMO/SHO/157	April, 2017	32 YRS	20 WKS	60 MINUTES	1	NA	1	1	POS	POS	NA	POS	NEG	NA	NA	POS	NEG	POS		NEG
	158	IMO/SHO/158	April, 2017	32 YRS	36 WKS	30 MINUTES	1	NA	1	1	NEG	NA	NA	NEG	NEG	NA	NA	NEG	NEG	NEG		NEG
	159	IMO/SHO/159	April, 2017	32 YRS	20 WKS	20 MINUTES	1	NA	1	1	NEG	NA	NA	NEG	NEG	NA	NA	NEG	NEG	NEG		NEG
	160	IMO/SHO/160	April, 2017	29 YRS	32 WKS	20 MINUTES	1	NA	1	1	NEG	NA	NA	NEG	NEG	NA	NA	NEG	NEG	NEG		NEG
	161	IMO/SHO/161	April, 2017	30 YRS	36 WKS	30 MINUTES	1	NA	1	1	NEG	NA	NA	NEG	NEG	NA	NA	NEG	NEG	NEG		NEG
	162	IMO/SHO/162	April, 2017	25 YRS	34 WKS	30 MINUTES	1	NA	1	1	NEG	NA	NA	NEG	NEG	NA	NA	NEG	NEG	NEG		NEG
	163	IMO/SHO/163	April, 2017	29 YRS	28 WKS	30 MINUTES	1	NA	1	1	NEG	NA	NA	NEG	NEG	NA	NA	NEG	NEG	NEG		NEG
	164	IMO/SHO/164	April, 2017	27 YRS	28 WKS	60 MINUTES	1	NA	1	1	NEG	NA	NA	NEG	NEG	NA	NA	NEG	NEG	NEG		NEG
	165	IMO/SHO/165	April, 2017	25 YRS	32 WKS	45 MINUTES	1	NA	1	1	NEG	NA	NA	NEG	NEG	NA	NA	NEG	NEG	NEG		NEG
	166	IMO/SHO/166	April, 2017	31 YRS	32 WKS	35 MINUTES	1	NA	1	1	NEG	NA	NA	NEG	NEG	NA	NA	NEG	NEG	NEG		NEG
	167	IMO/SHO/167	April, 2017	33 YRS	26 WKS	30 MINUTES	1	NA	1	1	NEG	NA	NA	NEG	NEG	NA	NA	NEG	NEG	NEG		NEG
	168	IMO/SHO/168	April, 2017	27 YRS	29 WKS	30 MINUTES	1	NA	1	1	NEG	NA	NA	NEG	NEG	NA	NA	NEG	NEG	NEG		NEG
	169	IMO/SHO/169	April, 2017	32 YRS	36 WKS	30 MINUTES	1	NA	1	1	NEG	NA	NA	NEG	NEG	NA	NA	NEG	NEG	NEG		NEG
	170	IMO/SHO/170	April, 2017	35 YRS	16 WKS	40 MINUTES	1	NA	1	1	NEG	NA	NA	NEG	NEG	NA	NA	NEG	NEG	NEG		NEG
	171	IMO/SHO/171	April, 2017	27 YRS	24 WKS	50 MINUTES	1	NA	1	1	NEG	NA	NA	NEG	NEG	NA	NA	NEG	NEG	NEG		NEG
	172	IMO/SHO/172	April, 2017	24 YRS	24 WKS	20 MINUTES	1	NA	1	1	NEG	NA	NA	NEG	NEG	NA	NA	NEG	NEG	NEG		NEG
	173	IMO/SHO/173	April, 2017	33 YRS	36 WKS	30 MINUTES	1	NA	1	1	NEG	NA	NA	NEG	NEG	NA	NA	NEG	NEG	NEG		NEG
	174	IMO/SHO/174	April, 2017	29 YRS	35 WKS	50 MINUTES	1	NA	1	1	POS	POS	NA	POS	NEG	NA	NA	POS	NEG	POS		NEG
	175	IMO/SHO/175	April, 2017	34 YRS	16 WKS	25 MINUTES	1	NA	1	1	NEG	NA	NA	NEG	NEG	NA	NA	NEG	NEG	NEG		NEG
	176	IMO/SHO/176	April, 2017	25 YRS	28 WKS	30 MINUTES	1	NA	1	1	NEG	NA	NA	NEG	NEG	NA	NA	NEG	NEG	NEG		NEG
	177	IMO/SHO/177	April, 2017	31 YRS	29 W	20 MINUTES	1	NA	1	1	NEG	NA	NA	NEG	NEG	NA	NA	NEG	NEG	NEG		NEG
	178	IMO/SHO/178	April, 2017	25 YRS	32 WKS	50 MINUTES	1	NA	1	1	NEG	NA	NA	NEG	NEG	NA	NA	NEG	NEG	NEG		NEG
	179	IMO/SHO/179	April, 2017	23 YRS	24 WKS	40 MINUTES	1	NA	1	1	NEG	NA	NA	NEG	NEG	NA	NA	NEG	NEG	NEG		NEG
	180	IMO/SHO/180	April, 2017	26 YRS	36 WKS	20 MINUTES	1	NA	1	1	NEG	NA	NA	NEG	NEG	NA	NA	NEG	NEG	NEG		NEG
	181	IMO/SHO/181	April, 2017	27 YRS	26 WKS	20 MINUTES	1	NA	1	1	NEG	NA	NA	NEG	NEG	NA	NA	NEG	NEG	NEG		NEG
	182	IMO/SHO/182	April, 2017	22 YRS	24 WKS	30 MINUTES	1	NA	1	1	NEG	NA	NA	NEG	NEG	NA	NA	NEG	NEG	NEG		NEG
	183	IMO/SHO/183	April, 2017	25 YRS	24 WKS	60 MINUTES	1	NA	1	1	NEG	NA	NA	NEG	NEG	NA	NA	NEG	NEG	NEG		NEG
	184	IMO/SHO/184	April, 2017	35 YRS	28 WKS	30 MINUTES	1	NA	1	1	NEG	NA	NA	NEG	NEG	NA	NA	NEG	NEG	NEG		NEG
	185	IMO/SHO/185	April, 2017	38 YRS	28 WKS	60 MINUTES	1	NA	1	1	NEG	NA	NA	NEG	NEG	NA	NA	NEG	NEG	NEG		NEG
	186	IMO/SHO/186	April, 2017	31 YRS	28 WKS	60 MINUTES	1	NA	1	1	NEG	NA	NA	NEG	NEG	NA	NA	NEG	NEG	NEG		NEG
	187	IMO/SHO/187	April, 2017	34 YRS	20 WKS	20 MINUTES	1	NA	1	1	NEG	NA	NA	NEG	NEG	NA	NA	NEG	NEG	NEG		NEG
	188	IMO/SHO/188	April, 2017	34 YRS	8 WKS	20 MINUTES	1	NA	1	1	NEG	NA	NA	NEG	NEG	NA	NA	NEG	NEG	NEG		NEG
	189	IMO/SHO/189	April, 2017	24 YRS	24 WKS	45 MINUTES	1	NA	1	1	NEG	NA	NA	NEG	NEG	NA	NA	NEG	NEG	NEG		NEG
	190	IMO/SHO/190	April, 2017	29 YRS	32 WKS	30 MINUTES	1	NA	1	1	NEG	NA	NA	NEG	NEG	NA	NA	NEG	NEG	NEG		NEG
	191	IMO/SHO/191	April, 2017	26 YRS	20 WKS	20 MINUTES	1	NA	1	1	NEG	NA	NA	NEG	NEG	NA	NA	NEG	NEG	NEG		NEG
	192	IMO/SHO/192	April, 2017	29 YRS	16 WKS	45 MINUTES	1	NA	1	1	NEG	NA	NA	NEG	NEG	NA	NA	NEG	NEG	NEG		NEG
	193	IMO/SHO/193	April, 2017	37 YRS	12 WKS	50 MINUTES	1	NA	1	1	NEG	NA	NA	NEG	NEG	NA	NA	NEG	NEG	NEG		NEG
	194	IMO/SHO/194	April, 2017	38 YRS	36 WKS	20 MINUTES	1	NA	1	1	NEG	NA	NA	NEG	NEG	NA	NA	NEG	NEG	NEG		NEG
	195	IMO/SHO/195	April, 2017	22 YRS	16 WKS	35 MINUTES	1	NA	1	1	NEG	NA	NA	NEG	NEG	NA	NA	NEG	NEG	NEG		NEG
	196	IMO/SHO/196	April, 2017	30 YRS	32 WKS	60 MINUTES	1	NA	1	1	POS	POS	NA	POS	NEG	NA	NA	POS	NEG	POS		NEG
	197	IMO/SHO/197	April, 2017	32 YRS	16 WKS	30 MINUTES	1	NA	1	1	NEG	NA	NA	NEG	NEG	NA	NA	NEG	NEG	NEG		NEG
	198	IMO/SHO/198	April, 2017	21 YRS	32 WKS	40 MINUTES	1	NA	1	1	NEG	NA	NA	NEG	NEG	NA	NA	NEG	NEG	NEG		NEG
	199	IMO/SHO/199	April, 2017	24 YRS	20 WKS	30 MINUTES	1	NA	1	1	NEG	NA	NA	NEG	NEG	NA	NA	NEG	NEG	NEG		NEG
	200	IMO/SHO/200	April, 2017	34 YRS	20 WKS	50 MINUTES	1	NA	1	1	NEG	NA	NA	NEG	NEG	NA	NA	NEG	NEG	NEG		NEG
	201	IMO/SHO/201	April, 2017	29 YRS	24 WKS	30 MINUTES	1	NA	1	1	NEG	NA	NA	NEG	NEG	NA	NA	NEG	NEG	NEG		NEG
	202	IMO/SHO/202	April, 2017	33 YRS	32 WKS	50 MINUTES	1	NA	1	1	NEG	NA	NA	NEG	NEG	NA	NA	NEG	NEG	NEG		NEG
	203	IMO/SHO/203	April, 2017	33 YRS	32 WKS	40 MINUTES	1	NA	1	1	POS	POS	NA	POS	NEG	NA	NA	POS	NEG	POS		NEG
	204	IMO/SHO/204	April, 2017	27 YRS	32 WKS	30 MINUTES	1	NA	1	1	NEG	NA	NA	NEG	NEG	NA	NA	NEG	NEG	NEG		NEG
	205	IMO/SHO/205	April, 2017	32 YRS	24 WKS	30 MINUTES	1	NA	1	1	NEG	NA	NA	NEG	NEG	NA	NA	NEG	NEG	NEG		NEG
	206	IMO/SHO/206	April, 2017	34 YRS	16 WKS	50 MINUTES	1	NA	1	1	NEG	NA	NA	NEG	NEG	NA	NA	NEG	NEG	NEG		NEG
	207	IMO/SHO/207	April, 2017	27 YRS	16 WKS	60 MINUTES	1	NA	1	1	NEG	NA	NA	NEG	NEG	NA	NA	NEG	NEG	NEG		NEG
	208	IMO/SHO/208	April, 2017	30 YRS	28 WKS	30 MINUTES	1	NA	1	1	NEG	NA	NA	NEG	NEG	NA	NA	NEG	NEG	NEG		NEG
	209	IMO/SHO/209	April, 2017	36 YRS	32 WKS	40 MINUTES	1	NA	1	1	NEG	NA	NA	NEG	NEG	NA	NA	NEG	NEG	NEG		NEG
	210	IMO/SHO/210	April, 2017	28 YRS	32 WKS	45 MINUTES	1	NA	1	1	NEG	NA	NA	NEG	NEG	NA	NA	NEG	NEG	NEG		NEG
	211	IMO/SHO/211	April, 2017	35 YRS	8 WKS	25 MINUTES	1	NA	1	1	NEG	NA	NA	NEG	NEG	NA	NA	NEG	NEG	NEG		NEG
	212	IMO/SHO/212	April, 2017	30 YRS	24 WKS	60 MINUTES	1	NA	1	1	NEG	NA	NA	NEG	NEG	NA	NA	NEG	NEG	NEG		NEG
	213	IMO/SHO/213	April, 2017	26 YRS	28 WKS	25 MINUTES	1	NA	1	1	NEG	NA	NA	NEG	NEG	NA	NA	NEG	NEG	NEG		NEG
	214	IMO/SHO/214	April, 2017	30 YRS	32 WKS	30 MINUTES	1	NA	1	1	NEG	NA	NA	NEG	NEG	NA	NA	NEG	NEG	NEG		NEG
	215	IMO/SHO/215	April, 2017	34 YRS	16 WKS	35 MINUTES	1	NA	1	1	NEG	NA	NA	NEG	NEG	NA	NA	NEG	NEG	NEG		NEG
	216	IMO/SHO/216	April, 2017	28 YRS	24 WKS	30 MINUTES	1	NA	1	1	NEG	NA	NA	NEG	NEG	NA	NA	NEG	NEG	NEG		NEG
	217	IMO/SHO/217	April, 2017	25 YRS	24 WKS	20 MINUTES	1	NA	1	1	NEG	NA	NA	NEG	NEG	NA	NA	NEG	NEG	NEG		NEG
	218	IMO/SHO/218	April, 2017	36 YRS	16 WKS	30 MINUTES	1	NA	1	1	POS	POS	NA	POS	NEG	NA	NA	POS	NEG	POS		NEG
	219	IMO/SHO/219	April, 2017	32 YRS	28 WKS	30 MINUTES	1	NA	1	1	POS	POS	NA	POS	NEG	NA	NA	POS	NEG	POS		NEG
	220	IMO/SHO/220	April, 2017	28 YRS	36 WKS	45 MINUTES	1	NA	1	1	NEG	NA	NA	NEG	NEG	NA	NA	NEG	NEG	NEG		NEG
	221	IMO/SHO/221	April, 2017	30 YRS	34 WKS	20 MINUTES	1	NA	1	1	NEG	NA	NA	NEG	NEG	NA	NA	NEG	NEG	NEG		NEG
	222	IMO/SHO/222	April, 2017	26 YRS	20 WKS	50 MINUTES	1	NA	1	1	NEG	NA	NA	NEG	NEG	NA	NA	NEG	NEG	NEG		NEG
	223	IMO/SHO/223	April, 2017	34 YRS	16 WKS	45 MINUTES	1	NA	1	1	NEG	NA	NA	NEG	NEG	NA	NA	NEG	NEG	NEG		NEG
	224	IMO/SHO/224	April, 2017	36 YRS	34 WKS	50 MINUTES	1	NA	1	1	NEG	NA	NA	NEG	NEG	NA	NA	NEG	NEG	NEG		NEG
	225	IMO/SHO/225	April, 2017	25 YRS	4 WKS	25 MINUTES	1	NA	1	1	NEG	NA	NA	NEG	NEG	NA	NA	NEG	NEG	NEG		NEG
	226	IMO/SHO/226	April, 2017	23 YRS	24 WKS	45 MINUTES	1	NA	1	1	NEG	NA	NA	NEG	NEG	NA	NA	NEG	NEG	NEG		NEG
	227	IMO/SHO/227	April, 2017	34 YRS	24 WKS	30 MINUTES	1	NA	1	1	NEG	NA	NA	NEG	NEG	NA	NA	NEG	NEG	NEG		NEG
	228	IMO/SHO/228	April, 2017	32 YRS	28 WKS	45 MINUTES	1	NA	1	1	NEG	NA	NA	NEG	NEG	NA	NA	NEG	NEG	NEG		NEG
	229	IMO/SHO/229	April, 2017	36 YRS	32 WKS	20 MINUTES	1	NA	1	1	NEG	NA	NA	NEG	NEG	NA	NA	NEG	NEG	NEG		NEG
	230	IMO/SHO/230	April, 2017	38 YRS	34 WKS	45 MINUTES	1	NA	1	1	NEG	NA	NA	NEG	NEG	NA	NA	NEG	NEG	NEG		NEG
	231	IMO/SHO/231	April, 2017	32 YRS	34 WKS	40 MINUTES	1	NA	1	1	NEG	NA	NA	NEG	NEG	NA	NA	NEG	NEG	NEG		NEG
	232	IMO/SHO/232	April, 2017	30 YRS	28 WKS	30 MINUTES	1	NA	1	1	NEG	NA	NA	NEG	NEG	NA	NA	NEG	NEG	NEG		NEG
	233	IMO/SHO/233	April, 2017	28 YRS	32 WKS	25 MINUTES	1	NA	1	1	NEG	NA	NA	NEG	NEG	NA	NA	NEG	NEG	NEG		NEG
	234	IMO/SHO/234	April, 2017	26 YRS	8 WKS	20 MINUTES	1	NA	1	1	NEG	NA	NA	NEG	NEG	NA	NA	NEG	NEG	NEG		NEG
	235	IMO/SHO/235	April, 2017	24 YRS	32 WKS	50 MINUTES	1	NA	1	1	NEG	NA	NA	NEG	NEG	NA	NA	NEG	NEG	NEG		NEG
	236	IMO/SHO/236	April, 2017	28 YRS	28 WKS	30 MINUTES	1	NA	1	1	NEG	NA	NA	NEG	NEG	NA	NA	NEG	NEG	NEG		NEG
	237	IMO/SHO/237	April, 2017	37 YRS	28 WKS	60 MINUTES	1	NA	1	1	POS	POS	NA	POS	NEG	NA	NA	POS	NEG	POS		NEG
	238	IMO/SHO/238	April, 2017	29 YRS	16 WKS	20 MINUTES	1	NA	1	1	NEG	NA	NA	NEG	NEG	NA	NA	NEG	NEG	NEG		NEG
	239	IMO/SHO/239	April, 2017	27 YRS	29 WKS	20 MINUTES	1	NA	1	1	NEG	NA	NA	NEG	NEG	NA	NA	NEG	NEG	NEG		NEG
	240	IMO/SHO/240	April, 2017	35 YRS	28 WKS	30 MINUTES	1	NA	1	1	NEG	NA	NA	NEG	NEG	NA	NA	NEG	NEG	NEG		NEG
	241	IMO/SHO/241	April, 2017	35 YRS	28 WKS	40 MINUTES	1	NA	1	1	NEG	NA	NA	NEG	NEG	NA	NA	NEG	NEG	NEG		NEG
	242	IMO/SHO/242	April, 2017	30 YRS	20 WKS	40 MINUTES	1	NA	1	1	NEG	NA	NA	NEG	NEG	NA	NA	NEG	NEG	NEG		NEG
	243	IMO/SHO/243	April, 2017	22 YRS	20 WKS	20 MINUTES	1	NA	1	1	NEG	NA	NA	NEG	NEG	NA	NA	NEG	NEG	NEG		NEG
	244	IMO/SHO/244	April, 2017	37 YRS	24 WKS	40 MINUTES	1	NA	1	1	NEG	NA	NA	NEG	NEG	NA	NA	NEG	NEG	NEG		NEG
	245	IMO/SHO/245	April, 2017	30 YRS	20 WKS	30 MINUTES	1	NA	1	1	NEG	NA	NA	NEG	NEG	NA	NA	NEG	NEG	NEG		NEG
	246	IMO/SHO/246	April, 2017	24 YRS	32 WKS	30 MINUTES	1	NA	1	1	NEG	NA	NA	NEG	NEG	NA	NA	NEG	NEG	NEG		NEG
	247	IMO/SHO/247	April, 2017	29 YRS	20 WKS	45 MINUTES	1	NA	1	1	NEG	NA	NA	NEG	NEG	NA	NA	NEG	NEG	NEG		NEG
	248	IMO/SHO/248	April, 2017	32 YRS	32 WKS	50 MINUTES	1	NA	1	1	NEG	NA	NA	NEG	NEG	NA	NA	NEG	NEG	NEG		NEG
	249	IMO/SHO/249	April, 2017	27 YRS	16 WKS	40 MINUTES	1	NA	1	1	NEG	NA	NA	NEG	NEG	NA	NA	NEG	NEG	NEG		NEG
	250	IMO/SHO/250	April, 2017	32 YRS	30 WKS	40 MINUTES	1	NA	1	1	NEG	NA	NA	NEG	NEG	NA	NA	NEG	NEG	NEG		NEG
	251	IMO/SHO/251	April, 2017	28 YRS	24 WKS	60 MINUTES	1	NA	1	1	NEG	NA	NA	NEG	NEG	NA	NA	NEG	NEG	NEG		NEG
	252	IMO/SHO/252	April, 2017	33 YRS	20 WKS	45 MINUTES	1	NA	1	1	NEG	NA	NA	NEG	NEG	NA	NA	NEG	NEG	NEG		NEG
	253	IMO/SHO/253	April, 2017	27 YRS	24 WKS	30 MINUTES	1	NA	1	1	NEG	NA	NA	NEG	NEG	NA	NA	NEG	NEG	NEG		NEG
	254	IMO/SHO/254	April, 2017	27 YRS	34 WKS	60 MINUTES	1	NA	1	1	NEG	NA	NA	NEG	NEG	NA	NA	NEG	NEG	NEG		NEG
	255	IMO/SHO/255	May, 2017	25 YRS	20 WKS	50 MINUTES	1	NA	1	1	NEG	NA	NA	NEG	NEG	NA	NA	NEG	NEG	NEG		NEG
	256	IMO/SHO/256	May, 2017	32 YRS	20 WKS	40 MINUTES	1	NA	1	1	NEG	NA	NA	NEG	NEG	NA	NA	NEG	NEG	NEG		NEG
	257	IMO/SHO/257	May, 2017	30 YRS	22 WKS	40 MINUTES	1	NA	1	1	NEG	NA	NA	NEG	NEG	NA	NA	NEG	NEG	NEG		NEG
	258	IMO/SHO/258	May, 2017	31 YRS	28 WKS	60 MINUTES	1	NA	1	1	POS	POS	NA	POS	NEG	NA	NA	POS	NEG	POS		NEG
	259	IMO/SHO/259	May, 2017	31 YRS	12 WKS	40 MINUTES	1	NA	1	1	NEG	NA	NA	NEG	NEG	NA	NA	NEG	NEG	NEG		NEG
	260	IMO/SHO/260	May, 2017	32 YRS	32 WKS	30 MINUTES	1	NA	1	1	NEG	NA	NA	NEG	NEG	NA	NA	NEG	NEG	NEG		NEG
	261	IMO/SHO/261	May, 2017	25 YRS	16 WKS	45 MINUTES	1	NA	1	1	NEG	NA	NA	NEG	NEG	NA	NA	NEG	NEG	NEG		NEG
	262	IMO/SHO/262	May, 2017	28 YRS	36 WKS	45 MINUTES	1	NA	1	1	NEG	NA	NA	NEG	NEG	NA	NA	NEG	NEG	NEG		NEG
	263	IMO/SHO/263	May, 2017	31 YRS	24 WKS	60 MINUTES	1	NA	1	1	NEG	NA	NA	NEG	NEG	NA	NA	NEG	NEG	NEG		NEG
	264	IMO/SHO/264	May, 2017	27 YRS	20 WKS	40 MINUTES	1	NA	1	1	POS	POS	NA	POS	NEG	NA	NA	POS	NEG	POS		NEG
	265	IMO/SHO/265	May, 2017	35 YRS	28 WKS	50 MINUTES	1	NA	1	1	NEG	NA	NA	NEG	NEG	NA	NA	NEG	NEG	NEG		NEG
	266	IMO/SHO/266	May, 2017	30 YRS	22 WKS	30 MINUTES	1	NA	1	1	NEG	NA	NA	NEG	NEG	NA	NA	NEG	NEG	NEG		NEG
	267	IMO/SHO/267	May, 2017	24 YRS	10 WKS	30 MINUTES	1	NA	1	1	NEG	NA	NA	NEG	NEG	NA	NA	NEG	NEG	NEG		NEG
	268	IMO/SHO/268	May, 2017	28 YRS	24 WKS	30 MINUTES	1	NA	1	1	NEG	NA	NA	NEG	NEG	NA	NA	NEG	NEG	NEG		NEG
	269	IMO/SHO/269	May, 2017	32 YRS	16 WKS	25 MINUTES	1	NA	1	1	NEG	NA	NA	NEG	NEG	NA	NA	NEG	NEG	NEG		NEG
	270	IMO/SHO/270	May, 2017	35 YRS	34 WKS	50 MINUTES	1	NA	1	1	NEG	NA	NA	NEG	NEG	NA	NA	NEG	NEG	NEG		NEG
	271	IMO/SHO/271	May, 2017	30 YRS	24 WKS	45 MINUTES	1	NA	1	1	NEG	NA	NA	NEG	NEG	NA	NA	NEG	NEG	NEG		NEG

## Sheet: SDHO
ST DAVID'S HOSPITAL OWERRI	S/N	Pre-Printed Number	1. Date	2. Age of Mother in years	3. Estimated Gestation Age in weeks	4. How long did it take for you get to the clinic from home? (Minutes)	5. If we have a rapid test kit to simultaneously detect HIV and syphilis (dual test) and two single tests to separately detect HIV and syphilis, which one do you prefer? Enter 1 0r 2 or 3 as apply	6. If you prefer single test, why? Enter 1 0r 2 or 3 as apply	7. If a rapid test is available at this clinic, would you be willing to wait for the results. Enter 1 or 2	7.1. If yes, how long would you be willing to wait?. Enter 1 or 2 or 3 as apply	8. FACILITY HIV TEST RESULT			8. FACILITY DUAL TEST KIT RESULT		9. If the patient is positive for syphilis above, was she treated with 2.4 million units of benzethine PCN? [1] Yes [2] No	9.1. If no,why - Enter as applicable	REFERENCE LABORATORY RESULT
											Determine Result	UniGold Result	Stat-Pack Result	SD-Bioline HIV	SD-Bioline Syphilis			SD-Bioline HIV	SD-Bioline Syphilis	Elisa for all sample	Western Blot for Positive ELISA result	TPHA for all sample	RPR for Positive TPHA result
	1	IMO/SDH/001	Feb, 2017	39 YRS	12 WKS	45 MINUTES	1	NA	1	1	NEG	NA	NA	NEG	NEG	NA	NA	NEG	NEG	NEG		NEG
	2	IMO/SDH/002	Feb, 2017	39 YRS	4 WKS	10 MINUTES	1	NA	1	1	NEG	NA	NA	NEG	NEG	NA	NA	NEG	NEG	NEG		NEG
	3	IMO/SDH/003	Feb, 2017	25 YRS	22 WKS	45 MINUTES	1	NA	1	1	NEG	NA	NA	NEG	NEG	NA	NA	NEG	NEG	NEG		NEG
	4	IMO/SDH/004	Feb, 2017	26 YRS	16 WKS	50 MINUTES	1	NA	1	1	NEG	NA	NA	NEG	NEG	NA	NA	NEG	NEG	NEG		NEG
	5	IMO/SDH/005	March, 2017	36 YRS	4 WKS	30 MINUTES	1	NA	1	1	NEG	NA	NA	NEG	NEG	NA	NA	NEG	NEG	NEG		NEG
	6	IMO/SDH/006	March, 2017	30 YRS	6 WKS	45 MINUTES	1	NA	1	1	NEG	NA	NA	NEG	NEG	NA	NA	NEG	NEG	NEG		NEG
	7	IMO/SDH/007	March, 2017	26 YRS	12 WKS	30 MINUTES	1	NA	1	1	NEG	NA	NA	NEG	NEG	NA	NA	NEG	NEG	NEG		NEG
	8	IMO/SDH/008	March, 2017	27 YRS	4 WKS	30 MINUTES	1	NA	1	1	NEG	NA	NA	NEG	NEG	NA	NA	NEG	NEG	NEG		NEG
	9	IMO/SDH/009	March, 2017	31 YRS	24 WKS	20 MINUTES	1	NA	1	1	NEG	NA	NA	NEG	NEG	NA	NA	NEG	NEG	NEG		NEG
	10	IMO/SDH/010	March, 2017	24 YRS	20 WKS	60 MINUTES	1	NA	1	1	NEG	NA	NA	NEG	NEG	NA	NA	NEG	NEG	NEG		NEG
	11	IMO/SDH/011	March, 2017	26 YRS	9 WKS	60 MINUTES	1	NA	1	1	NEG	NA	NA	NEG	NEG	NA	NA	NEG	NEG	NEG		NEG
	12	IMO/SDH/012	March, 2017	16 YRS	4 WKS	30 MINUTES	1	NA	1	1	NEG	NA	NA	NEG	NEG	NA	NA	NEG	NEG	NEG		NEG
	13	IMO/SDH/013	March, 2017	28 YRS	35 WKS	15 MINUTES	1	NA	1	1	NEG	NA	NA	NEG	NEG	NA	NA	NEG	NEG	NEG		NEG
	14	IMO/SDH/014	March, 2017	29 YRS	16 WKS	30 MINUTES	1	NA	1	1	NEG	NA	NA	NEG	NEG	NA	NA	NEG	NEG	NEG		NEG
	15	IMO/SDH/015	March, 2017	24 YRS	16 WKS	40 MINUTES	1	NA	1	1	NEG	NA	NA	NEG	NEG	NA	NA	NEG	NEG	NEG		NEG
	16	IMO/SDH/016	March, 2017	38 YRS	30 WKS	60 MINUTES	1	NA	1	1	NEG	NA	NA	NEG	NEG	NA	NA	NEG	NEG	NEG		NEG
	17	IMO/SDH/017	March, 2017	24 YRS	33 WKS	90 MINUTES	1	NA	1	1	NEG	NA	NA	NEG	NEG	NA	NA	NEG	NEG	NEG		NEG
	18	IMO/SDH/018	March, 2017	32 YRS	33 WKS	60 MINUTES	1	NA	1	1	NEG	NA	NA	NEG	NEG	NA	NA	NEG	NEG	NEG		NEG
	19	IMO/SDH/019	March, 2017	33 YRS	12 WKS	30 MINUTES	1	NA	1	1	NEG	NA	NA	NEG	NEG	NA	NA	NEG	NEG	NEG		NEG
	20	IMO/SDH/020	March, 2017	29 YRS	16 WKS	60 MINUTES	1	NA	1	1	NEG	NA	NA	NEG	NEG	NA	NA	NEG	NEG	NEG		NEG
	21	IMO/SDH/021	March, 2017	32 YRS	16 WKS	60 MINUTES	1	NA	1	1	NEG	NA	NA	NEG	NEG	NA	NA	NEG	NEG	NEG		NEG
	22	IMO/SDH/022	March, 2017	28 YRS	12 WKS	30 MINUTES	1	NA	1	1	NEG	NA	NA	NEG	NEG	NA	NA	NEG	NEG	NEG		NEG
	23	IMO/SDH/023	March, 2017	28 YRS	33 WKS	60 MINUTES	1	NA	1	1	NEG	NA	NA	NEG	NEG	NA	NA	NEG	NEG	NEG		NEG
	24	IMO/SDH/024	March, 2017	28 YRS	24 WKS	30 MINUTES	1	NA	1	1	NEG	NA	NA	NEG	NEG	NA	NA	NEG	NEG	NEG		NEG
	25	IMO/SDH/025	March, 2017	38 YRS	9 WKS	60 MINUTES	1	NA	1	1	NEG	NA	NA	NEG	NEG	NA	NA	NEG	NEG	NEG		NEG
	26	IMO/SDH/026	March, 2017	36 YRS	16 WKS	60 MINUTES	1	NA	1	1	NEG	NA	NA	NEG	NEG	NA	NA	NEG	NEG	NEG		NEG
	27	IMO/SDH/027	March, 2017	28 YRS	6 WKS	30 MINUTES	1	NA	1	1	NEG	NA	NA	NEG	NEG	NA	NA	NEG	NEG	NEG		NEG
	28	IMO/SDH/028	March, 2017	27 YRS	20 WKS	60 MINUTES	1	NA	1	1	NEG	NA	NA	NEG	NEG	NA	NA	NEG	NEG	NEG		NEG
	29	IMO/SDH/029	March, 2017	32 YRS	34 WKS	30 MINUTES	1	NA	1	1	NEG	NA	NA	NEG	NEG	NA	NA	NEG	NEG	NEG		NEG
	30	IMO/SDH/030	March, 2017	24 YRS	30 WKS	30 MINUTES	1	NA	1	1	NEG	NA	NA	NEG	NEG	NA	NA	NEG	NEG	NEG		NEG
	31	IMO/SDH/031	March, 2017	30 YRS	28 WKS	60 MINUTES	1	NA	1	1	NEG	NA	NA	NEG	NEG	NA	NA	NEG	NEG	NEG		NEG
	32	IMO/SDH/032	March, 2017	30 YRS	16 WKS	30 MINUTES	1	NA	1	1	NEG	NA	NA	NEG	NEG	NA	NA	NEG	NEG	NEG		NEG
	33	IMO/SDH/033	March, 2017	32 YRS	26 WKS	20 MINUTES	1	NA	1	1	NEG	NA	NA	NEG	NEG	NA	NA	NEG	NEG	NEG		NEG
	34	IMO/SDH/034	March, 2017	18 YRS	40 WKS	60 MINUTES	1	NA	1	1	NEG	NA	NA	NEG	NEG	NA	NA	NEG	NEG	NEG		NEG
	35	IMO/SDH/035	March, 2017	28 YRS	36 WKS	60 MINUTES	1	NA	1	1	NEG	NA	NA	NEG	NEG	NA	NA	NEG	NEG	NEG		NEG
	36	IMO/SDH/036	March, 2017	30 YRS	16 WKS	60 MINUTES	1	NA	1	1	NEG	NA	NA	NEG	NEG	NA	NA	NEG	NEG	NEG		NEG
	37	IMO/SDH/037	March, 2017	33 YRS	4 WKS	15 MINUTES	1	NA	1	1	NEG	NA	NA	NEG	NEG	NA	NA	NEG	NEG	NEG		NEG
	38	IMO/SDH/038	March, 2017	37 YRS	36 WKS	60 MINUTES	1	NA	1	1	NEG	NA	NA	NEG	NEG	NA	NA	NEG	NEG	NEG		NEG
	39	IMO/SDH/039	March, 2017	32 YRS	36 WKS	60 MINUTES	1	NA	1	1	NEG	NA	NA	NEG	NEG	NA	NA	NEG	NEG	NEG		NEG
	40	IMO/SDH/040	March, 2017	21 YRS	36 WKS	30 MINUTES	1	NA	1	1	NEG	NA	NA	NEG	NEG	NA	NA	NEG	NEG	NEG		NEG
	41	IMO/SDH/041	March, 2017	30 YRS	20 WKS	30 MINUTES	1	NA	1	1	NEG	NA	NA	NEG	NEG	NA	NA	NEG	NEG	NEG		NEG
	42	IMO/SDH/042	March, 2017	25 YRS	37 WKS	40 MINUTES	1	NA	1	1	NEG	NA	NA	NEG	NEG	NA	NA	NEG	NEG	NEG		NEG
	43	IMO/SDH/043	March, 2017	25 YRS	20 WKS	30 MINUTES	1	NA	1	1	NEG	NA	NA	NEG	NEG	NA	NA	NEG	NEG	NEG		NEG
	44	IMO/SDH/044	March, 2017	33 YRS	16 WKS	30 MINUTES	1	NA	1	1	NEG	NA	NA	NEG	NEG	NA	NA	NEG	NEG	NEG		NEG
	45	IMO/SDH/045	March, 2017	28 YRS	36 WKS	60 MINUTES	1	NA	1	1	NEG	NA	NA	NEG	NEG	NA	NA	NEG	NEG	NEG		NEG
	46	IMO/SDH/046	March, 2017	31 YRS	19 WKS	60 MINUTES	1	NA	1	1	NEG	NA	NA	NEG	NEG	NA	NA	NEG	NEG	NEG		NEG
	47	IMO/SDH/047	March, 2017	24 YRS	40 WKS	15 MINUTES	1	NA	1	1	NEG	NA	NA	NEG	NEG	NA	NA	NEG	NEG	NEG		NEG
	48	IMO/SDH/048	March, 2017	30 YRS	36 WKS	20 MINUTES	1	NA	1	1	NEG	NA	NA	NEG	NEG	NA	NA	NEG	NEG	NEG		NEG
	49	IMO/SDH/049	March, 2017	29 YRS	34 WKS	30 MINUTES	1	NA	1	1	NEG	NA	NA	NEG	NEG	NA	NA	NEG	NEG	NEG		NEG
	50	IMO/SDH/050	March, 2017	31 YRS	34 WKS	30 MINUTES	1	NA	1	1	NEG	NA	NA	NEG	NEG	NA	NA	NEG	NEG	NEG		NEG
	51	IMO/SDH/051	March, 2017	32 YRS	36 WKS	30 MINUTES	1	NA	1	1	NEG	NA	NA	NEG	NEG	NA	NA	NEG	NEG	NEG		NEG
	52	IMO/SDH/052	March, 2017	32 YRS	34 WKS	20 MINUTES	1	NA	1	1	NEG	NA	NA	NEG	NEG	NA	NA	NEG	NEG	NEG		NEG
	53	IMO/SDH/053	March, 2017	25 YRS	16 WKS	30 MINUTES	1	NA	1	1	NEG	NA	NA	NEG	NEG	NA	NA	NEG	NEG	NEG		NEG
	54	IMO/SDH/054	March, 2017	23 YRS	30 WKS	30 MINUTES	1	NA	1	1	NEG	NA	NA	NEG	NEG	NA	NA	NEG	NEG	NEG		NEG
	55	IMO/SDH/055	March, 2017	29 YRS	8 WKS	45 MINUTES	1	NA	1	1	NEG	NA	NA	NEG	NEG	NA	NA	NEG	NEG	NEG		NEG
	56	IMO/SDH/056	March, 2017	25 YRS	32 WKS	60 MINUTES	1	NA	1	1	NEG	NA	NA	NEG	NEG	NA	NA	NEG	NEG	NEG		NEG
	57	IMO/SDH/057	March, 2017	26 YRS	12 WKS	15 MINUTES	1	NA	1	1	NEG	NA	NA	NEG	NEG	NA	NA	NEG	NEG	NEG		NEG
	58	IMO/SDH/058	March, 2017	29 YRS	4 WKS	45 MINUTES	1	NA	1	1	NEG	NA	NA	NEG	NEG	NA	NA	NEG	NEG	NEG		NEG
	59	IMO/SDH/059	March, 2017	28 YRS	12 WKS	60 MINUTES	1	NA	1	1	NEG	NA	NA	NEG	NEG	NA	NA	NEG	NEG	NEG		NEG
	60	IMO/SDH/060	March, 2017	24 YRS	22 WKS	45 MINUTES	1	NA	1	1	NEG	NA	NA	NEG	NEG	NA	NA	NEG	NEG	NEG		NEG
	61	IMO/SDH/061	March, 2017	30 YRS	28 WKS	30 MINUTES	1	NA	1	1	NEG	NA	NA	NEG	NEG	NA	NA	NEG	NEG	NEG		NEG
	62	IMO/SDH/062	March, 2017	31 YRS	32 WKS	30 MINUTES	1	NA	1	1	NEG	NA	NA	NEG	NEG	NA	NA	NEG	NEG	NEG		NEG
	63	IMO/SDH/O63	March, 2017	26 YRS	12 WKS	5 MINUTES	1	NA	1	1	NEG	NA	NA	NEG	NEG	NA	NA	NEG	NEG	NEG		NEG
	64	IMO/SDH/064	March, 2017	42 YRS	12 WKS	10 MINUTES	1	NA	1	1	NEG	NA	NA	NEG	NEG	NA	NA	NEG	NEG	NEG		NEG
	65	IMO/SDH/065	March, 2017	30 YRS	8 WKS	30 MINUTES	1	NA	1	1	NEG	NA	NA	NEG	NEG	NA	NA	NEG	NEG	NEG		NEG
	66	IMO/SDH/066	March, 2017	30 YRS	9 WKS	20 MINUTES	1	NA	1	1	NEG	NA	NA	NEG	NEG	NA	NA	NEG	NEG	NEG		NEG
	67	IMO/SDH/067	March, 2017	23 YRS	13 WKS	30 MINUTES	1	NA	1	1	NEG	NA	NA	NEG	NEG	NA	NA	NEG	NEG	NEG		NEG
	68	IMO/SDH/068	March, 2017	24 YRS	24 WKS	30 MINUTES	1	NA	1	1	NEG	NA	NA	NEG	NEG	NA	NA	NEG	NEG	NEG		NEG
	69	IMO/SDH/069	March, 2017	28 YRS	32 WKS	30 MINUTES	1	NA	1	1	NEG	NA	NA	NEG	NEG	NA	NA	NEG	NEG	NEG		NEG
	70	IMO/SDH/070	March, 2017	32 YRS	20 WKS	45 MINUTES	1	NA	1	1	NEG	NA	NA	NEG	NEG	NA	NA	NEG	NEG	NEG		NEG
	71	IMO/SDH/071	March, 2017	24 YRS	20 WKS	30 MINUTES	1	NA	1	1	NEG	NA	NA	NEG	NEG	NA	NA	NEG	NEG	NEG		NEG
	72	IMO/SD/072	March, 2017	18 YRS	24 WKS	60 MINUTES	1	NA	1	1	NEG	NA	NA	NEG	NEG	NA	NA	NEG	NEG	NEG		NEG
	73	IMO/SDH/073	March, 2017	31 YRS	34 WKS	10 MINUTES	1	NA	1	1	NEG	NA	NA	NEG	NEG	NA	NA	NEG	NEG	NEG		NEG
	74	IMO/SDH/074	March, 2017	25 YRS	6 WKS	10 MINUTES	1	NA	1	1	NEG	NA	NA	NEG	NEG	NA	NA	NEG	NEG	NEG		NEG
	75	IMO/SDH/075	March, 2017	23 YRS	32 WKS	30 MINUTES	1	NA	1	1	NEG	NA	NA	NEG	NEG	NA	NA	NEG	NEG	NEG		NEG
	76	IMO/SDH/076	March, 2017	20 YRS	28 WKS	45 MINUTES	1	NA	1	1	NEG	NA	NA	NEG	NEG	NA	NA	NEG	NEG	NEG		NEG
	77	IMO/SDH/077	March, 2017	25 YRS	20 WKS	30 MINUTES	1	NA	1	1	NEG	NA	NA	NEG	NEG	NA	NA	NEG	NEG	NEG		NEG
	78	IMO/SDH/078	March, 2017	32 YRS	28 WKS	60 MINUTES	1	NA	1	1	NEG	NA	NA	NEG	NEG	NA	NA	NEG	NEG	NEG		NEG
	79	IMO/SDH/079	March, 2017	26 YRS	16 WKS	20 MINUTES	1	NA	1	1	NEG	NA	NA	NEG	NEG	NA	NA	NEG	NEG	NEG		NEG
	80	IMO/SDH/080	March, 2017	22 YRS	20 WKS	30 MINUTES	1	NA	1	1	NEG	NA	NA	NEG	NEG	NA	NA	NEG	NEG	NEG		NEG
	81	IMO/SDH/081	March, 2017	25 YRS	24 WKS	5 MINUTES	1	NA	1	1	NEG	NA	NA	NEG	NEG	NA	NA	NEG	NEG	NEG		NEG
	82	IMO/SDH/082	March, 2017	26 YRS	16 WKS	45 MINUTES	1	NA	1	1	NEG	NA	NA	NEG	NEG	NA	NA	NEG	NEG	NEG		NEG
	83	IMO/SDH/083	March, 2017	32 YRS	13 WKS	30 MINUTES	1	NA	1	1	NEG	NA	NA	NEG	NEG	NA	NA	NEG	NEG	NEG		NEG
	84	IMO/SDH/084	March, 2017	24 YRS	30 WKS	25 MINUTES	1	NA	1	1	NEG	NA	NA	NEG	NEG	NA	NA	NEG	NEG	NEG		NEG
	85	IMO/SDH/085	March, 2017	28 YRS	24 WKS	45 MINUTES	1	NA	1	1	NEG	NA	NA	NEG	NEG	NA	NA	NEG	NEG	NEG		NEG
	86	IMO/SDH/086	March, 2017	32 YRS	34 WKS	30 MINUTES	1	NA	1	1	NEG	NA	NA	NEG	NEG	NA	NA	NEG	NEG	NEG		NEG
	87	IMO/SDH/087	March, 2017	28 YRS	20 WKS	45 MINUTES	1	NA	1	1	NEG	NA	NA	NEG	NEG	NA	NA	NEG	NEG	NEG		NEG
	88	IMO/SDH/088	March, 2017	21 YRS	24 WKS	5 MINUTES	1	NA	1	1	NEG	NA	NA	NEG	NEG	NA	NA	NEG	NEG	NEG		NEG
	89	IMO/SDH/089	March, 2017	22 YRS	20 WKS	30 MINUTES	1	NA	1	1	NEG	NA	NA	NEG	NEG	NA	NA	NEG	NEG	NEG		NEG
	90	IMO/SDH/090	March, 2017	29 YRS	28 WKS	30 MINUTES	1	NA	1	1	NEG	NA	NA	NEG	NEG	NA	NA	NEG	NEG	NEG		NEG
	91	IMO/SDH/091	March, 2017	29 YRS	20 WKS	45 MINUTES	1	NA	1	1	NEG	NA	NA	NEG	NEG	NA	NA	NEG	NEG	NEG		NEG
	92	IMO/SDH/092	March, 2017	30 YRS	34 WKS	45 MINUTES	1	NA	1	1	NEG	NA	NA	NEG	NEG	NA	NA	NEG	NEG	NEG		NEG
	93	IMO/SDH/093	March, 2017	22 YRS	34 WKS	30 MINUTES	1	NA	1	1	NEG	NA	NA	NEG	NEG	NA	NA	NEG	NEG	NEG		NEG
	94	IMO/SDH/094	March, 2017	28 YRS	16 WKS	30 MINUTES	1	NA	1	2	NEG	NA	NA	NEG	NEG	NA	NA	NEG	NEG	NEG		NEG
	95	IMO/SDH/095	March, 2017	35 YRS	28 WKS	60 MINUTES	1	NA	1	1	NEG	NA	NA	NEG	NEG	NA	NA	NEG	NEG	NEG		NEG
	96	IMO/SDH/096	March, 2017	39 YRS	28 WKS	30 MINUTES	1	NA	1	1	NEG	NA	NA	NEG	NEG	NA	NA	NEG	NEG	NEG		NEG
	97	IMO/SDH/097	March, 2017	26 YRS	32 WKS	60 MINUTES	1	NA	1	1	NEG	NA	NA	NEG	NEG	NA	NA	NEG	NEG	NEG		NEG
	98	IMO/SDH/098	March, 2017	26 YRS	12 WKS	30 MINUTES	1	NA	1	1	NEG	NA	NA	NEG	NEG	NA	NA	NEG	NEG	NEG		NEG
	99	IMO/SDH/099	March, 2017	30 YRS	24 WKS	30 MINUTES	1	NA	1	1	NEG	NA	NA	NEG	NEG	NA	NA	NEG	NEG	NEG		NEG
	100	IMO/SDH/100	March, 2017	32 YRS	24 WKS	30 MINUTES	1	NA	1	1	NEG	NA	NA	NEG	NEG	NA	NA	NEG	NEG	NEG		NEG
	101	IMO/SDH/101	March, 2017	29 YRS	28 WKS	60 MINUTES	1	NA	1	1	NEG	NA	NA	NEG	NEG	NA	NA	NEG	NEG	NEG		NEG
	102	IMO/SDH/102	March, 2017	28 YRS	22 WKS	60 MINUTES	1	NA	1	1	NEG	NA	NA	NEG	NEG	NA	NA	NEG	NEG	NEG		NEG
	103	IMO/SDH/103	March, 2017	27 YRS	28 WKS	10 MINUTES	1	NA	1	1	NEG	NA	NA	NEG	NEG	NA	NA	NEG	NEG	NEG		NEG
	104	IMO/SDH/104	March, 2017	27 YRS	15 WKS	20 MINUTES	1	NA	1	1	NEG	NA	NA	NEG	NEG	NA	NA	NEG	NEG	NEG		NEG
	105	IMO/SDH/105	March, 2017	30 YRS	28 WKS	5 MINUTES	1	NA	1	1	NEG	NA	NA	NEG	NEG	NA	NA	NEG	NEG	NEG		NEG
	106	IMO/SDH/106	March, 2017	26 YRS	24 WKS	30 MINUTES	1	NA	1	1	NEG	NA	NA	NEG	NEG	NA	NA	NEG	NEG	NEG		NEG
	107	IMO/SDH/107	March, 2017	22 YRS	24 WKS	20 MINUTES	1	NA	1	1	NEG	NA	NA	NEG	NEG	NA	NA	NEG	NEG	NEG		NEG
	108	IMO/SDH/108	March, 2017	35 YRS	20 WKS	30 MINUTES	1	NA	1	1	NEG	NA	NA	NEG	NEG	NA	NA	NEG	NEG	NEG		NEG
	109	IMO/SDH/109	March, 2017	22 YRS	24 WKS	60 MINUTES	1	NA	1	1	NEG	NA	NA	NEG	NEG	NA	NA	NEG	NEG	NEG		NEG
	110	IMO/SDH/110	March, 2017	22 YRS	34 WKS	30 MINUTES	1	NA	1	1	NEG	NA	NA	NEG	NEG	NA	NA	NEG	NEG	NEG		NEG
	111	1MO/SDH/111	March, 2017	28 YRS	32 WKS	30 MINUTES	1	NA	1	1	NEG	NA	NA	NEG	NEG	NA	NA	NEG	NEG	NEG		NEG
	112	IMO/SDH/112	March, 2017	28 YRS	15 WKS	30 MINUTES	1	NA	1	1	NEG	NA	NA	NEG	NEG	NA	NA	NEG	NEG	NEG		NEG
	113	IMO/SDH/113	March, 2017	27 YRS	12 WKS	120 MINUTES	1	NA	1	1	NEG	NA	NA	NEG	NEG	NA	NA	NEG	NEG	NEG		NEG
	114	IMO/SDH/114	March, 2017	29 YRS	20 WKS	30 MINUTES	1	NA	1	1	NEG	NA	NA	NEG	NEG	NA	NA	NEG	NEG	NEG		NEG
	115	IMO/SDH/115	March, 2017	30 YRS	28 WKS	30 MINUTES	1	NA	1	1	NEG	NA	NA	NEG	NEG	NA	NA	NEG	NEG	NEG		NEG
	116	IMO/SDH/116	March, 2017	23 YRS	28 WKS	30 MINUTES	1	NA	1	2	NEG	NA	NA	NEG	NEG	NA	NA	NEG	NEG	NEG		NEG
	117	IMO/SDH/117	March, 2017	22 YRS	28 WKS	30 MINUTES	1	NA	1	1	NEG	NA	NA	NEG	NEG	NA	NA	NEG	NEG	NEG		NEG
	118	IMO/SDH/118	March, 2017	32 YRS	32 WKS	30 MINUTES	1	NA	1	1	NEG	NA	NA	NEG	NEG	NA	NA	NEG	NEG	NEG		NEG
	119	IMO/SDH/119	March, 2017	24 YRS	32 WKS	10 MINUTES	1	NA	1	2	NEG	NA	NA	NEG	NEG	NA	NA	NEG	NEG	NEG		NEG
	120	IMO/SDH/120	March, 2017	32 YRS	12 WKS	60 MINUTES	1	NA	1	1	NEG	NA	NA	NEG	NEG	NA	NA	NEG	NEG	NEG		NEG
	121	IMO/SDH/121	March, 2017	33 YRS	4 WKS	20 MINUTES	1	NA	1	1	NEG	NA	NA	NEG	NEG	NA	NA	NEG	NEG	NEG		NEG
	122	IMO/SDH/122	March, 2017	22 YRS	8 WKS	60 MINUTES	1	NA	1	1	NEG	NA	NA	NEG	NEG	NA	NA	NEG	NEG	NEG		NEG
	123	IMO/SDH/123	March, 2017	28 YRS	12 WKS	45 MINUTES	1	NA	1	1	NEG	NA	NA	NEG	NEG	NA	NA	NEG	NEG	NEG		NEG
	124	IMO/SDH/124	March, 2017	37 YRS	28 WKS	45 MINUTES	1	NA	1	1	NEG	NA	NA	NEG	NEG	NA	NA	NEG	NEG	NEG		NEG
	125	IMO/SDH/125	March, 2017	26 YRS	20 WKS	30 MINUTES	1	NA	1	1	NEG	NA	NA	NEG	NEG	NA	NA	NEG	NEG	NEG		NEG
	126	IMO/SDH/126	March, 2017	33 YRS	25 W	30 MINUTES	1	NA	1	1	NEG	NA	NA	NEG	NEG	NA	NA	NEG	NEG	NEG		NEG
	127	IMO/SDH/127	March, 2017	28 YRS	11 WKS	30 MINUTES	1	NA	1	1	NEG	NA	NA	NEG	NEG	NA	NA	NEG	NEG	NEG		NEG
	128	IMO/SDH/128	March, 2017	36 YRS	26 WKS	30 MINUTES	1	NA	1	1	NEG	NA	NA	NEG	NEG	NA	NA	NEG	NEG	NEG		NEG
	129	IMO/SDH/129	March, 2017	35 YRS	35 WKS	30 MINUTES	1	NA	1	1	NEG	NA	NA	NEG	NEG	NA	NA	NEG	NEG	NEG		NEG
	130	IMO/SDH/130	March, 2017	32 YRS	37 WKS	30 MINUTES	1	NA	1	1	NEG	NA	NA	NEG	NEG	NA	NA	NEG	NEG	NEG		NEG
	131	IMO/SDH/131	March, 2017	32 YRS	26 WKS	30 MINUTES	1	NA	1	1	NEG	NA	NA	NEG	NEG	NA	NA	NEG	NEG	NEG		NEG
	132	IMO/SDH/132	March, 2017	26 YRS	26 WKS	30 MINUTES	1	NA	1	1	NEG	NA	NA	NEG	NEG	NA	NA	NEG	NEG	NEG		NEG
	133	IMO/SDH/133	March, 2017	32 YRS	27 WKS	30 MINUTES	1	NA	1	1	NEG	NA	NA	NEG	NEG	NA	NA	NEG	NEG	NEG		NEG
	134	IMO/SDH/134	April, 2017	22 YRS	8 WKS	30 MINUTES	1	NA	1	1	NEG	NA	NA	NEG	NEG	NA	NA	NEG	NEG	NEG		NEG
	135	IMO/SDH/135	April, 2017	21 YRS	34 WKS	60 MINUTES	1	NA	1	1	NEG	NA	NA	NEG	NEG	NA	NA	NEG	NEG	NEG		NEG
	136	IMO/SDH/136	April, 2017	36 YRS	26 WKS	60 MINUTES	1	NA	1	1	NEG	NA	NA	NEG	NEG	NA	NA	NEG	NEG	NEG		NEG
	137	IMO/SDH/137	April, 2017	27 YRS	12 WKS	30 MINUTES	1	NA	1	1	NEG	NA	NA	NEG	NEG	NA	NA	NEG	NEG	NEG		NEG
	138	IMO/SDH/138	April, 2017	30 YRS	16 WKS	30 MINUTES	1	NA	1	1	NEG	NA	NA	NEG	NEG	NA	NA	NEG	NEG	NEG		NEG
	139	IMO/SDH/139	April, 2017	28 YRS	28 WKS	60 MINUTES	1	NA	1	1	NEG	NA	NA	NEG	NEG	NA	NA	NEG	NEG	NEG		NEG
	140	IMO/SDH/140	April, 2017	19 YRS	32 WKS	30 MINUTES	1	NA	1	1	NEG	NA	NA	NEG	NEG	NA	NA	NEG	NEG	NEG		NEG
	141	IMO/SDH/141	April, 2017	24 YRS	7 WKS	45 MINUTES	1	NA	1	1	NEG	NA	NA	NEG	NEG	NA	NA	NEG	NEG	NEG		NEG
	142	IMO/SDH/142	April, 2017	38 YRS	34 WKS	30 MINUTES	1	NA	1	1	NEG	NA	NA	NEG	NEG	NA	NA	NEG	NEG	NEG		NEG
	143	IMO/SDH/143	April, 2017	32 YRS	32 WKS	30 MINUTES	1	NA	1	1	NEG	NA	NA	NEG	NEG	NA	NA	NEG	NEG	NEG		NEG
	144	IMO/SDH/144	April, 2017	23 YRS	34 WKS	45 MINUTES	1	NA	1	1	NEG	NA	NA	NEG	NEG	NA	NA	NEG	NEG	NEG		NEG
	145	IMO/SDH/145	April, 2017	20 YRS	6 WKS	40 MINUTES	1	NA	1	1	NEG	NA	NA	NEG	NEG	NA	NA	NEG	NEG	NEG		NEG
	146	IMO/SDH/146	April, 2017	37 YRS	20 WKS	30 MINUTES	1	NA	1	1	NEG	NA	NA	NEG	NEG	NA	NA	NEG	NEG	NEG		NEG
	147	IMO/SDH/147	April, 2017	35 YRS	39 WKS	30 MINUTES	1	NA	1	1	NEG	NA	NA	NEG	NEG	NA	NA	NEG	NEG	NEG		NEG
	148	IMO/SDH/148	April, 2017	29 YRS	19 WKS	60 MINUTES	1	NA	1	1	NEG	NA	NA	NEG	NEG	NA	NA	NEG	NEG	NEG		NEG
	149	IMO/SDH/149	April, 2017	35 YRS	26 WKS	15 MINUTES	1	NA	1	1	NEG	NA	NA	NEG	NEG	NA	NA	NEG	NEG	NEG		NEG
	150	IMO/SDH/150	April, 2017	27 YRS	12 WKS	30 MINUTES	1	NA	1	1	NEG	NA	NA	NEG	NEG	NA	NA	NEG	NEG	NEG		NEG
	151	IMO/SDH/151	April, 2017	25 YRS	16 WKS	80 MINUTES	1	NA	1	1	NEG	NA	NA	NEG	NEG	NA	NA	NEG	NEG	NEG		NEG
	152	IMO/SDH/152	April, 2017	23 YRS	20 WKS	20 MINUTES	1	NA	1	1	NEG	NA	NA	NEG	NEG	NA	NA	NEG	NEG	NEG		NEG
	153	IMO/SDH/153	April, 2017	26 YRS	22 WKS	30 MINUTES	1	NA	1	1	NEG	NA	NA	NEG	NEG	NA	NA	NEG	NEG	NEG		NEG
	154	IMO/SDH/154	April, 2017	29 YRS	8 WKS	20 MINUTES	1	NA	1	1	NEG	NA	NA	NEG	NEG	NA	NA	NEG	NEG	NEG		NEG
	155	IMO/SDH/155	April, 2017	31 YRS	40 WKS	30 MINUTES	1	NA	1	1	NEG	NA	NA	NEG	NEG	NA	NA	NEG	NEG	NEG		NEG
	156	IMO/SDH/156	April, 2017	29 YRS	24 WKS	45 MINUTES	1	NA	1	1	NEG	NA	NA	NEG	NEG	NA	NA	NEG	NEG	NEG		NEG
	157	IMO/SDH/157	April, 2017	34 YRS	4 WKS	60 MINUTES	1	NA	1	1	NEG	NA	NA	NEG	NEG	NA	NA	NEG	NEG	NEG		NEG
	158	IMO/SDH/158	April, 2017	32 YRS	22 WKS	60 MINUTES	1	NA	1	1	NEG	NA	NA	NEG	NEG	NA	NA	NEG	NEG	NEG		NEG
	159	IMO/SDH/159	April, 2017	28 YRS	40 WKS	30 MINUTES	1	NA	1	1	NEG	NA	NA	NEG	NEG	NA	NA	NEG	NEG	NEG		NEG
	160	IMO/SDH/160	April, 2017	24 YRS	25 W	30 MINUTES	1	NA	1	1	NEG	NA	NA	NEG	NEG	NA	NA	NEG	NEG	NEG		NEG
	161	IMO/SDH/161	April, 2017	29 YRS	20 WKS	30 MINUTES	1	NA	1	1	NEG	NA	NA	NEG	NEG	NA	NA	NEG	NEG	NEG		NEG
	162	IMO/SDH/162	April, 2017	26 YRS	35 WKS	30 MINUTES	1	NA	1	1	NEG	NA	NA	NEG	NEG	NA	NA	NEG	NEG	NEG		NEG
	163	IMO/SDH/163	April, 2017	29 YRS	32 WKS	60 MINUTES	1	NA	1	1	NEG	NA	NA	NEG	NEG	NA	NA	NEG	NEG	NEG		NEG
	164	IMO/SDH/164	April, 2017	34 YRS	17 WKS	20 MINUTES	1	NA	1	1	NEG	NA	NA	NEG	NEG	NA	NA	NEG	NEG	NEG		NEG
	165	IMO/SDH/165	April, 2017	35 YRS	24 WKS	60 MINUTES	1	NA	1	1	NEG	NA	NA	NEG	NEG	NA	NA	NEG	NEG	NEG		NEG
	166	IMO/SDH/166	April, 2017	28 YRS	32 WKS	20 MINUTES	1	NA	1	1	NEG	NA	NA	NEG	NEG	NA	NA	NEG	NEG	NEG		NEG
	167	IMO/SDH/167	April, 2017	29 YRS	16 WKS	25 MINUTES	1	NA	1	1	NEG	NA	NA	NEG	NEG	NA	NA	NEG	NEG	NEG		NEG
	168	IMO/SDH/168	April, 2017	26 YRS	34 WKS	30 MINUTES	1	NA	1	1	NEG	NA	NA	NEG	NEG	NA	NA	NEG	NEG	NEG		NEG
	169	IMO/SDH/169	April, 2017	35 YRS	34 WKS	30 MINUTES	1	NA	1	1	NEG	NA	NA	NEG	NEG	NA	NA	NEG	NEG	NEG		NEG
	170	IMO/SDH/170	April, 2017	27 YRS	24 WKS	60 MINUTES	1	NA	1	1	NEG	NA	NA	NEG	NEG	NA	NA	NEG	NEG	NEG		NEG
	171	IMO/SDH/171	April, 2017	41 YRS	26 WKS	45 MINUTES	1	NA	1	1	NEG	NA	NA	NEG	NEG	NA	NA	NEG	NEG	NEG		NEG
	172	IMO/SDH/172	April, 2017	35 YRS	4 WKS	60 MINUTES	1	NA	1	1	NEG	NA	NA	NEG	NEG	NA	NA	NEG	NEG	NEG		NEG
	173	IMO/SDH/173	April, 2017	22 YRS	24 WKS	60 MINUTES	1	NA	1	1	NEG	NA	NA	NEG	NEG	NA	NA	NEG	NEG	NEG		NEG
	174	IMO/SDH/174	April, 2017	25 YRS	32 WKS	30 MINUTES	1	NA	1	1	NEG	NA	NA	NEG	NEG	NA	NA	NEG	NEG	NEG		NEG
	175	IMO/SDH/175	April, 2017	23 YRS	34 WKS	60 MINUTES	1	NA	1	1	NEG	NA	NA	NEG	NEG	NA	NA	NEG	NEG	NEG		NEG
	176	IMO/SDH/176	April, 2017	18 YRS	30 WKS	45 MINUTES	1	NA	1	1	NEG	NA	NA	NEG	NEG	NA	NA	NEG	NEG	NEG		NEG
	177	IMO/SDH/177	April, 2017	29 YRS	20 WKS	60 MINUTES	1	NA	1	1	NEG	NA	NA	NEG	NEG	NA	NA	NEG	NEG	NEG		NEG
	178	IMO/SDH/178	April, 2017	19 YRS	36 WKS	60 MINUTES	1	NA	1	1	NEG	NA	NA	NEG	NEG	NA	NA	NEG	NEG	NEG		NEG
	179	IMO/SDH/179	April, 2017	31 YRS	24 WKS	45 MINUTES	1	NA	1	1	NEG	NA	NA	NEG	NEG	NA	NA	NEG	NEG	NEG		NEG
	180	IMO/SDH/180	April, 2017	30 YRS	30 WKS	60 MINUTES	1	NA	1	1	NEG	NA	NA	NEG	NEG	NA	NA	NEG	NEG	NEG		NEG
	181	IMO/SDH/181	April, 2017	46 YRS	38 WKS	60 MINUTES	1	NA	1	1	NEG	NA	NA	NEG	NEG	NA	NA	NEG	NEG	NEG		NEG
	182	IMO/SDH/182	April, 2017	32 YRS	40 WKS	20 MINUTES	1	NA	1	1	NEG	NA	NA	NEG	NEG	NA	NA	NEG	NEG	NEG		NEG
	183	IMO/SDH/183	April, 2017	43 YRS	33 WKS	10 MINUTES	1	NA	1	1	NEG	NA	NA	NEG	NEG	NA	NA	NEG	NEG	NEG		NEG
	184	IMO/SDH/184	April, 2017	24 YRS	12 WKS	20 MINUTES	1	NA	1	1	NEG	NA	NA	NEG	NEG	NA	NA	NEG	NEG	NEG		NEG
	185	IMO/SDH/185	April, 2017	27 YRS	6 WKS	120 MINUTES	1	NA	1	1	NEG	NA	NA	NEG	NEG	NA	NA	NEG	NEG	NEG		NEG
	186	IMO/SDH/186	April, 2017	26 YRS	8 WKS	15 MINUTES	1	NA	1	1	NEG	NA	NA	NEG	NEG	NA	NA	NEG	NEG	NEG		NEG
	187	IMO/SDH/187	April, 2017	16 YRS	32 WKS	60 MINUTES	1	NA	1	1	NEG	NA	NA	NEG	NEG	NA	NA	NEG	NEG	NEG		NEG
	188	IMO/SDH/188	April, 2017	25 YRS	14 WKS	45 MINUTES	1	NA	1	1	NEG	NA	NA	NEG	NEG	NA	NA	NEG	NEG	NEG		NEG
	189	IMO/SDH/189	April, 2017	43 YRS	6 WKS	15 MINUTES	1	NA	1	1	NEG	NA	NA	NEG	NEG	NA	NA	NEG	NEG	NEG		NEG
	190	IMO/SDH/190	April, 2017	25 YRS	6 WKS	15 MINUTES	1	NA	1	1	NEG	NA	NA	NEG	NEG	NA	NA	NEG	NEG	NEG		NEG
	191	IMO/SDH/191	April, 2017	30 YRS	12 WKS	60 MINUTES	1	NA	1	1	NEG	NA	NA	NEG	NEG	NA	NA	NEG	NEG	NEG		NEG
	192	IMO/SDH/192	April, 2017	30 YRS	24 WKS	30 MINUTES	1	NA	1	1	NEG	NA	NA	NEG	NEG	NA	NA	NEG	NEG	NEG		NEG
	193	IMO/SDH/193	April, 2017	27 YRS	28 WKS	20 MINUTES	1	NA	1	1	NEG	NA	NA	NEG	NEG	NA	NA	NEG	NEG	NEG		NEG
	194	IMO/SDH/194	April, 2017	30 YRS	28 WKS	45 MINUTES	1	NA	1	1	NEG	NA	NA	NEG	NEG	NA	NA	NEG	NEG	NEG		NEG
	195	IMO/SDH/195	April, 2017	35 YRS	36 WKS	60 MINUTES	1	NA	1	1	NEG	NA	NA	NEG	NEG	NA	NA	NEG	NEG	NEG		NEG
	196	IMO/SDH/196	April, 2017	37 YRS	13 WKS	60 MINUTES	1	NA	1	1	NEG	NA	NA	NEG	NEG	NA	NA	NEG	NEG	NEG		NEG
	197	IMO/SDH/197	April, 2017	34 YRS	35 WKS	30 MINUTES	1	NA	1	1	NEG	NA	NA	NEG	NEG	NA	NA	NEG	NEG	NEG		NEG
	198	IMO/SDH/198	April, 2017	33 YRS	26 WKS	60 MINUTES	1	NA	1	1	NEG	NA	NA	NEG	NEG	NA	NA	NEG	NEG	NEG		NEG
	199	IMO/SDH/199	April, 2017	28 YRS	16 WKS	60 MINUTES		NA	1	1	NEG	NA	NA	NEG	NEG	NA	NA	NEG	NEG	NEG		NEG
	200	IMO/SDH/200	April, 2017	33 YRS	8 WKS	120 MINUTES	1	NA	1	1	NEG	NA	NA	NEG	NEG	NA	NA	NEG	NEG	NEG		NEG
	201	IMO/SDH/201	April, 2017	35 YRS	26 WKS	90 MINUTES	1	NA	1	1	NEG	NA	NA	NEG	NEG	NA	NA	NEG	NEG	NEG		NEG
	202	IMO/SDH/202	April, 2017	28 YRS	36 WKS	30 MINUTES	1	NA	1	1	NEG	NA	NA	NEG	NEG	NA	NA	NEG	NEG	NEG		NEG
	203	IMO/SDH/203	April, 2017	25 YRS	26 WKS	10 MINUTES	1	NA	1	1	NEG	NA	NA	NEG	NEG	NA	NA	NEG	NEG	NEG		NEG
	204	IMO/SDH/204	April, 2017	27 YRS	36 WKS	60 MINUTES	1	NA	1	1	POS	POS	NA	POS	NEG	NA	NA	POS	NEG	POS		NEG
	205	IMO/SDH/205	April, 2017	34 YRS	10 W	30 MINUTES	1	NA	1	1	NEG	NA	NA	NEG	NEG	NA	NA	NEG	NEG	NEG		NEG
	206	IMO/SDH/206	April, 2017	21 YRS	30 WKS	30 MINUTES	1	NA	1	1	NEG	NA	NA	NEG	NEG	NA	NA	NEG	NEG	NEG		NEG
	207	IMO/SDH/207	April, 2017	29 YRS	26 WKS	30 MINUTES	1	NA	1	1	NEG	NA	NA	NEG	NEG	NA	NA	NEG	NEG	NEG		NEG
	208	IMO/SDH/208	April, 2017	30 YRS	15 WKS	30 MINUTES	1	NA	1	1	NEG	NA	NA	NEG	NEG	NA	NA	NEG	NEG	NEG		NEG
	209	IMO/SDH/209	April, 2017	36 YRS	31 WKS	30 MINUTES	1	NA	1	1	NEG	NA	NA	NEG	NEG	NA	NA	NEG	NEG	NEG		NEG
	210	IMO/SDH/210	April, 2017	32 YRS	40 WKS	30 MINUTES	1	NA	1	1	NEG	NA	NA	NEG	NEG	NA	NA	NEG	NEG	NEG		NEG
	211	IMO/SDH/211	April, 2017	29 YRS	12 WKS	25 MINUTES	1	NA	1	1	NEG	NA	NA	NEG	NEG	NA	NA	NEG	NEG	NEG		NEG
	212	IMO/SDH/212	April, 2017	28 YRS	6 WKS	20 MINUTES	1	NA	1	1	NEG	NA	NA	NEG	NEG	NA	NA	NEG	NEG	NEG		NEG
	213	IMO/SDH/213	April, 2017	32 YRS	34 WKS	45 MINUTES	1	NA	1	1	NEG	NA	NA	NEG	NEG	NA	NA	NEG	NEG	NEG		NEG
	214	IMO/SDH/214	April, 2017	21 YRS	13 WKS	60 MINUTES	1	NA	1	1	NEG	NA	NA	NEG	NEG	NA	NA	NEG	NEG	NEG		NEG
	215	IMO/SDH/215	April, 2017	35 YRS	20 WKS	45 MINUTES	1	NA	1	1	NEG	NA	NA	NEG	NEG	NA	NA	NEG	NEG	NEG		NEG
	216	IMO/SDH/216	April, 2017	27 YRS	24 WKS	10 MINUTES	1	NA	1	1	NEG	NA	NA	NEG	NEG	NA	NA	NEG	NEG	NEG		NEG
	217	IMO/SDH/217	April, 2017	23 YRS	32 WKS	15 MINUTES	1	NA	1	1	NEG	NA	NA	NEG	NEG	NA	NA	NEG	NEG	NEG		NEG
	218	IMO/SDH/218	April, 2017	33 YRS	12 WKS	30 MINUTES	1	NA	1	1	NEG	NA	NA	NEG	NEG	NA	NA	NEG	NEG	NEG		NEG
	219	IMO/SDH/219	April, 2017	27 YRS	32 WKS	60 MINUTES	1	NA	1	1	NEG	NA	NA	NEG	NEG	NA	NA	NEG	NEG	NEG		NEG
	220	IMO/SDH/220	April, 2017	32 YRS	8 WKS	45 MINUTES	1	NA	1	1	NEG	NA	NA	NEG	NEG	NA	NA	NEG	NEG	NEG		NEG
	221	IMO/SDH/221	April, 2017	34 YRS	26 WKS	30 MINUTES	1	NA	1	1	NEG	NA	NA	NEG	NEG	NA	NA	NEG	NEG	NEG		NEG
	222	IMO/SDH/222	April, 2017	30 YRS	36 WKS	30 MINUTES	1	NA	1	1	NEG	NA	NA	NEG	NEG	NA	NA	NEG	NEG	NEG		NEG
	223	IMO/SDH/223	April, 2017	25 YRS	6 WKS	30 MINUTES	1	NA	1	1	NEG	NA	NA	NEG	NEG	NA	NA	NEG	NEG	NEG		NEG
	224	IMO/SDH/224	April, 2017	23 YRS	36 WKS	30 MINUTES	1	NA	1	1	NEG	NA	NA	NEG	NEG	NA	NA	NEG	NEG	NEG		NEG
	225	IMO/SDH/225	April, 2017	29 YRS	4 WKS	45 MINUTES	1	NA	1	1	NEG	NA	NA	NEG	NEG	NA	NA	NEG	NEG	NEG		NEG
	226	IMO/SDH/226	April, 2017	41 YRS	24 WKS	60 MINUTES	1	NA	1	1	NEG	NA	NA	NEG	NEG	NA	NA	NEG	NEG	NEG		NEG
	227	IMO/SDH/227	April, 2017	25 YRS	21 WKS	20 MINUTES	1	NA	1	1	NEG	NA	NA	NEG	NEG	NA	NA	NEG	NEG	NEG		NEG
	228	IMO/SDH/228	April, 2017	29 YRS	26 WKS	30 MINUTES	1	NA	1	1	NEG	NA	NA	NEG	NEG	NA	NA	NEG	NEG	NEG		NEG
	229	IMO/SDH/229	April, 2017	29 YRS	12 WKS	30 MINUTES	1	NA	1	1	NEG	NA	NA	NEG	NEG	NA	NA	NEG	NEG	NEG		NEG
	230	IMO/SDH/230	April, 2017	39 YRS	30 WKS	30 MINUTES	1	NA	1	1	NEG	NA	NA	NEG	NEG	NA	NA	NEG	NEG	NEG		NEG
	231	IMO/SDH/231	May, 2017	33 YRS	26 WKS	60 MINUTES	1	NA	1	1	NEG	NA	NA	NEG	NEG	NA	NA	NEG	NEG	NEG		NEG
	232	IMO/SDH/232	May, 2017	38 YRS	20 WKS	60 MINUTES	1	NA	1	1	NEG	NA	NA	NEG	NEG	NA	NA	NEG	NEG	NEG		NEG
	233	IMO/SDH/233	May, 2017	36 YRS	16 WKS	15 MINUTES	1	NA	1	1	NEG	NA	NA	NEG	NEG	NA	NA	NEG	NEG	NEG		NEG
	234	IMO/SDH/234	May, 2017	25 YRS	20 WKS	30 MINUTES	1	NA	1	1	NEG	NA	NA	NEG	NEG	NA	NA	NEG	NEG	NEG		NEG
	235	IMO/SDH/235	May, 2017	26 YRS	8 WKS	30 MINUTES	1	NA	1	1	NEG	NA	NA	NEG	NEG	NA	NA	NEG	NEG	NEG		NEG
	236	IMO/SDH/236	May, 2017	31 YRS	36 WKS	40 MINUTES	1	NA	1	1	NEG	NA	NA	NEG	NEG	NA	NA	NEG	NEG	NEG		NEG
	237	IMO/SDH/237	May, 2017	28 YRS	12 WKS	40 MINUTES	1	NA	1	1	NEG	NA	NA	NEG	NEG	NA	NA	NEG	NEG	NEG		NEG
	238	IMO/SDH/238	May, 2017	40 YRS	36 WKS	50 MINUTES	1	NA	1	1	NEG	NA	NA	NEG	NEG	NA	NA	NEG	NEG	NEG		NEG
	239	IMO/SDH/239	May, 2017	27 YRS	36 WKS	30 MINUTES	1	NA	1	1	NEG	NA	NA	NEG	NEG	NA	NA	NEG	NEG	NEG		NEG
	240	IMO/SDH/240	May, 2017	18 YRS	26 WKS	20 MINUTES	1	NA	1	1	NEG	NA	NA	NEG	NEG	NA	NA	NEG	NEG	NEG		NEG
	241	IMO/SDH/241	May, 2017	30 YRS	30 WKS	30 MINUTES	1	NA	1	1	NEG	NA	NA	NEG	NEG	NA	NA	NEG	NEG	NEG		NEG
	242	IMO/SDH/242	May, 2017	28 YRS	38 WKS	30 MINUTES	1	NA	1	1	NEG	NA	NA	NEG	NEG	NA	NA	NEG	NEG	NEG		NEG
	243	IMO/SDH/243	May, 2017	26 YRS	4 WKS	10 MINUTES	1	NA	1	1	NEG	NA	NA	NEG	NEG	NA	NA	NEG	NEG	NEG		NEG
	244	IMO/SDH/244	May, 2017	26 YRS	36 WKS	60 MINUTES	1	NA	1	1	NEG	NA	NA	NEG	NEG	NA	NA	NEG	NEG	NEG		NEG
	245	IMO/SDH/245	May, 2017	40 YRS	12 WKS	90 MINUTES	1	NA	1	1	NEG	NA	NA	NEG	NEG	NA	NA	NEG	NEG	NEG		NEG
	246	IMO/SDH/246	May, 2017	25 YRS	24 WKS	30 MINUTES	1	NA	1	1	NEG	NA	NA	NEG	NEG	NA	NA	NEG	NEG	NEG		NEG
	247	IMO/SDH/247	May, 2017	26 YRS	30 WKS	60 MINUTES	1	NA	1	1	NEG	NA	NA	NEG	NEG	NA	NA	NEG	NEG	NEG		NEG
	248	IMO/SDH/248	May, 2017	20 YRS	20 WKS	60 MINUTES	1	NA	1	1	NEG	NA	NA	NEG	NEG	NA	NA	NEG	NEG	NEG		NEG
	249	IMO/SDH/249	May, 2017	35 YRS	25 WKS	30 MINUTES	1	NA	1	1	NEG	NA	NA	NEG	NEG	NA	NA	NEG	NEG	NEG		NEG
	250	IMO/SDH/250A	May, 2017	24 YRS	14 WKS	30 MINUTES	1	NA	1	1	NEG	NA	NA	NEG	NEG	NA	NA	NEG	NEG	NEG		NEG
	251	IMO/SDH/250B	May, 2017	25 YRS	14 WKS	30 MINUTES	1	NA	1	1	NEG	NA	NA	NEG	NEG	NA	NA	NEG	NEG	NEG		NEG
	252	IMO/SDH/501	May, 2017	31 YRS	28 WKS	20 MINUTES	1	NA	1	1	NEG	NA	NA	NEG	NEG	NA	NA	NEG	NEG	NEG		NEG
	253	IMO/SDH/502	May, 2017	25 YRS	14 WKS	30 MINUTES	1	NA	1	1	NEG	NA	NA	NEG	NEG	NA	NA	NEG	NEG	NEG		NEG
	254	IMO/SDH/503	May, 2017	30 YRS	12 WKS	60 MINUTES	1	NA	1	1	NEG	NA	NA	NEG	NEG	NA	NA	NEG	NEG	NEG		NEG
	255	IMO/SDH/504	May, 2017	25 YRS	15 WKS	30 MINUTES	1	NA	1	1	NEG	NA	NA	NEG	NEG	NA	NA	NEG	NEG	NEG		NEG
	256	IMO/SDH/505	May, 2017	36 YRS	40 WKS	60 MINUTES	1	NA	1	1	NEG	NA	NA	NEG	NEG	NA	NA	NEG	NEG	NEG		NEG
	257	IMO/SDH/506	May, 2017	25 YRS	36 WKS	30 MINUTES	1	NA	1	1	NEG	NA	NA	NEG	NEG	NA	NA	NEG	NEG	NEG		NEG
	258	IMO/SDH/507	May, 2017	27 YRS	18 W	90 MINUTES	1	NA	1	1	NEG	NA	NA	NEG	NEG	NA	NA	NEG	NEG	NEG		NEG
	259	IMO/SDH/508	May, 2017	32 YRS	28 WKS	15 MINUTES	1	NA	1	1	NEG	NA	NA	NEG	NEG	NA	NA	NEG	NEG	NEG		NEG
	260	IMO/SDH/509	May, 2017	25 YRS	8 WKS	30 MINUTES	1	NA	1	1	NEG	NA	NA	NEG	NEG	NA	NA	NEG	NEG	NEG		NEG
	261	IMO/SDH/510	May, 2017	32 YRS	20 WKS	60 MINUTES	1	NA	1	1	NEG	NA	NA	NEG	NEG	NA	NA	NEG	NEG	NEG		NEG
	262	IMO/SDH/511	May, 2017	34 YRS	8 WKS	30 MINUTES	1	NA	1	1	NEG	NA	NA	NEG	NEG	NA	NA	NEG	NEG	NEG		NEG
	263	IMO/SDH/512	May, 2017	23 YRS	40 WKS	30 MINUTES	1	NA	1	1	NEG	NA	NA	NEG	NEG	NA	NA	NEG	NEG	NEG		NEG
	264	IMO/SDH/513	May, 2017	32 YRS	15 WKS	30 MINUTES	1	NA	1	1	NEG	NA	NA	NEG	NEG	NA	NA	NEG	NEG	NEG		NEG
	265	IMO/SDH/514	May, 2017	37 YRS	20 WKS	30 MINUTES	1	NA	1	1	NEG	NA	NA	NEG	NEG	NA	NA	NEG	NEG	NEG		NEG
	266	IMO/SDH/515	May, 2017	39 YRS	40 WKS	30 MINUTES	1	NA	1	1	NEG	NA	NA	NEG	NEG	NA	NA	NEG	NEG	NEG		NEG
	267	IMO/SDH/516	May, 2017	31 YRS	40 WKS	30 MINUTES	1	NA	1	1	NEG	NA	NA	NEG	NEG	NA	NA	NEG	NEG	NEG		NEG
	268	IMO/SDH/517	May, 2017	32 YRS	12 WKS	30 MINUTES	1	NA	1	1	NEG	NA	NA	NEG	NEG	NA	NA	NEG	NEG	NEG		NEG
	269	IMO/SDH/518	May, 2017	36 YRS	12 WKS	30 MINUTES	1	NA	1	1	NEG	NA	NA	NEG	NEG	NA	NA	NEG	NEG	NEG		NEG
	270	IMO/SDH/519	May, 2017	28 YRS	20 WKS	20 MINUTES	1	NA	1	1	NEG	NA	NA	NEG	NEG	NA	NA	NEG	NEG	NEG		NEG
	271	IMO/SDH/520	May, 2017	33 YRS	16 WKS	10 MINUTES	1	NA	1	1	NEG	NA	NA	NEG	NEG	NA	NA	NEG	NEG	NEG		NEG

## Sheet: HREO
HOLY ROSARY EMEKUKU OWERRI	S/N	Pre-Printed Number	1. Date	2. Age of Mother in years	3. Estimated Gestation Age in weeks	4. How long did it take for you get to the clinic from home? (Minutes)	5. If we have a rapid test kit to simultaneously detect HIV and syphilis (dual test) and two single tests to separately detect HIV and syphilis, which one do you prefer? Enter 1 0r 2 or 3 as apply	6. If you prefer single test, why? Enter 1 0r 2 or 3 as apply	7. If a rapid test is available at this clinic, would you be willing to wait for the results. Enter 1 or 2	7.1. If yes, how long would you be willing to wait?. Enter 1 or 2 or 3 as apply	8. FACILITY HIV TEST RESULT			8. FACILITY DUAL TEST KIT RESULT		9. If the patient is positive for syphilis above, was she treated with 2.4 million units of benzethine PCN? [1] Yes [2] No	9.1. If no,why - Enter as applicable	REFERENCE LABORATORY RESULT
											Determine Result	UniGold Result	Stat-Pack Result	SD-Bioline HIV	SD-Bioline Syphilis			SD-Bioline HIV	SD-Bioline Syphilis	Elisa for all sample	Western Blot for Positive ELISA result	TPHA for all sample	RPR for Positive TPHA result
	1	IMO/HRE/001	Feb, 2017	21 YRS	20 WKS	45 MINUTES	1	NA	1	1	NEG	NA	NA	NEG	NEG	NA	NA	NEG	NEG	NEG		NEG
	2	IMO/HRE/002	Feb, 2017	26 YRS	24 WKS	40 MINUTES	1	NA	1	1	NEG	NA	NA	NEG	NEG	NA	NA	NEG	NEG	NEG		NEG
	3	IMO/HRE/003	Feb, 2017	39 YRS	31 WKS	60 MINUTES	1	NA	1	1	NEG	NA	NA	NEG	NEG	NA	NA	NEG	NEG	NEG		NEG
	4	IMO/HRE/004	Feb, 2017	31 YRS	24 WKS	10 MINUTES	1	NA	1	1	NEG	NA	NA	NEG	NEG	NA	NA	NEG	NEG	NEG		NEG
	5	IMO/HRE/005	Feb, 2017	23 YRS	24 WKS	35 MINUTES	1	NA	1	1	NEG	NA	NA	NEG	NEG	NA	NA	NEG	NEG	NEG		NEG
	6	IMO/HRE/006	Feb, 2017	27 YRS	32 WKS	20 MINUTES	1	NA	1	1	NEG	NA	NA	NEG	NEG	NA	NA	NEG	NEG	NEG		NEG
	7	IMO/HRE/007	Feb, 2017	30 YRS	32 WKS	80 MINUTES	1	NA	1	1	NEG	NA	NA	NEG	NEG	NA	NA	NEG	NEG	NEG		NEG
	8	IMO/HRE/008	Feb, 2017	39 YRS	12 WKS	90 MINUTES	1	NA	1	1	NEG	NA	NA	NEG	NEG	NA	NA	NEG	NEG	NEG		NEG
	9	IMO/HRE/009	Feb, 2017	36 YRS	32 WKS	5 MINUTES	1	NA	1	1	NEG	NA	NA	NEG	NEG	NA	NA	NEG	NEG	NEG		NEG
	10	IMO/HRE/010	Feb, 2017	30 YRS	6 WKS	45 MINUTES	1	NA	1	1	NEG	NA	NA	NEG	NEG	NA	NA	NEG	NEG	NEG		NEG
	11	IMO/HRE/011	March, 2017	32 YRS	30 WKS	30 MINUTES	1	NA	1	1	NEG	NA	NA	NEG	NEG	NA	NA	NEG	NEG	NEG		NEG
	12	IMO/HRE/013	March, 2017	24 YRS	20 WKS	30 MINUTES	1	NA	1	1	NEG	NA	NA	NEG	NEG	NA	NA	NEG	NEG	NEG		NEG
	13	IMO/HRE/015	March, 2017	31 YRS	28 WKS	35 MINUTES	1	NA	1	1	NEG	NA	NA	NEG	NEG	NA	NA	NEG	NEG	NEG		NEG
	14	IMO/HRE/016	March, 2017	27 YRS	20 WKS	40 MINUTES	1	NA	1	1	NEG	NA	NA	NEG	NEG	NA	NA	NEG	NEG	NEG		NEG
	15	IMO/HRE/018	March, 2017	29 YRS	32 WKS	90 MINUTES	1	NA	1	1	NEG	NA	NA	NEG	NEG	NA	NA	NEG	NEG	NEG		NEG
	16	IMO/HRE/020	March, 2017	32 YRS	23 WKS	50 MINUTES	1	NA	1	1	NEG	NA	NA	NEG	NEG	NA	NA	NEG	NEG	NEG		NEG
	17	IMO/HRE/021	March, 2017	33 YRS	32 WKS	60 MINUTES	1	NA	1	1	NEG	NA	NA	NEG	NEG	NA	NA	NEG	NEG	NEG		NEG
	18	IMO/HRE/022	March, 2017	35 YRS	30 WKS	40 MINUTES	1	NA	1	1	NEG	NA	NA	NEG	NEG	NA	NA	NEG	NEG	NEG		NEG
	19	IMO/HRE/024	March, 2017	25 YRS	20 WKS	60 MINUTES	1	NA	1	1	NEG	NA	NA	NEG	NEG	NA	NA	NEG	NEG	NEG		NEG
	20	IMO/HRE/025	March, 2017	32 YRS	30 WKS	40 MINUTES	1	NA	1	1	NEG	NA	NA	NEG	NEG	NA	NA	NEG	NEG	NEG		NEG
	21	IMO/HRE/026	March, 2017	27 YRS	24 WKS	60 MINUTES	1	NA	1	2	NEG	NA	NA	NEG	NEG	NA	NA	NEG	NEG	NEG		NEG
	22	IMO/HRE/027	March, 2017	19 YRS	28 WKS	105 MINUTES	1	NA	1	1	NEG	NA	NA	NEG	NEG	NA	NA	NEG	NEG	NEG		NEG
	23	IMO/HRE/029	March, 2017	28 YRS	20 WKS	15 MINUTES	1	NA	1	1	NEG	NA	NA	NEG	NEG	NA	NA	NEG	NEG	NEG		NEG
	24	IMO/HRE/030	March, 2017	32 YRS	26 WKS	10 MINUTES	1	NA	1	1	NEG	NA	NA	NEG	NEG	NA	NA	NEG	NEG	NEG		NEG
	25	IMO/HRE/032	March, 2017	22 YRS	16 WKS	30 MINUTES	1	NA	1	1	NEG	NA	NA	NEG	NEG	NA	NA	NEG	NEG	NEG		NEG
	26	IMO/HRE/033	March, 2017	25 YRS	20 WKS	45 MINUTES	1	NA	1	1	NEG	NA	NA	NEG	NEG	NA	NA	NEG	NEG	NEG		NEG
	27	IMO/HRE/034	March, 2017	35 YRS	30 WKS	40 MINUTES	1	NA	1	1	NEG	NA	NA	NEG	NEG	NA	NA	NEG	NEG	NEG		NEG
	28	IMO/HRE/035	March, 2017	29 YRS	30 WKS	60 MINUTES	1	NA	1	1	NEG	NA	NA	NEG	NEG	NA	NA	NEG	NEG	NEG		NEG
	29	IMO/HRE/037	March, 2017	28 YRS	40 WKS	30 MINUTES	1	NA	1	1	NEG	NA	NA	NEG	NEG	NA	NA	NEG	NEG	NEG		NEG
	30	IMO/HRE/038	March, 2017	22 YRS	24 WKS	30 MINUTES	1	NA	1	1	NEG	NA	NA	NEG	NEG	NA	NA	NEG	NEG	NEG		NEG
	31	IMO/HRE/039	March, 2017	31 YRS	36 WKS	25 MINUTES	1	NA	1	1	NEG	NA	NA	NEG	NEG	NA	NA	NEG	NEG	NEG		NEG
	32	IMO/HRE/041	March, 2017	29 YRS	4 WKS	20 MINUTES	1	NA	1	2	NEG	NA	NA	NEG	NEG	NA	NA	NEG	NEG	NEG		NEG
	33	IMO/HRE/042	March, 2017	29 YRS	28 WKS	25 MINUTES	1	NA	1	1	NEG	NA	NA	NEG	NEG	NA	NA	NEG	NEG	NEG		NEG
	34	IMO/HRE/043	March, 2017	19 YRS	28 WKS	30 MINUTES	1	NA	1	1	NEG	NA	NA	NEG	NEG	NA	NA	NEG	NEG	NEG		NEG
	35	IMO/HRE/044	March, 2017	30 YRS	28 WKS	60 MINUTES	1	NA	1	1	NEG	NA	NA	NEG	NEG	NA	NA	NEG	NEG	NEG		NEG
	36	IMO/HRE/045	March, 2017	36 YRS	22 WKS	45 MINUTES	1	NA	1	1	NEG	NA	NA	NEG	NEG	NA	NA	NEG	NEG	NEG		NEG
	37	IMO/HRE/046	March, 2017	35 YRS	20 WKS	45 MINUTES	1	NA	1	1	NEG	NA	NA	NEG	NEG	NA	NA	NEG	NEG	NEG		NEG
	38	IMO/HRE/047	March, 2017	30 YRS	30 WKS	60 MINUTES	1	NA	1	1	NEG	NA	NA	NEG	NEG	NA	NA	NEG	NEG	NEG		NEG
	39	IMO/HRE/049	March, 2017	28 YRS	20 WKS	60 MINUTES	1	NA	1	1	NEG	NA	NA	NEG	NEG	NA	NA	NEG	NEG	NEG		NEG
	40	IMO/HRE/051	March, 2017	28 YRS	20 WKS	75 MINUTES	1	NA	1	1	NEG	NA	NA	NEG	NEG	NA	NA	NEG	NEG	NEG		NEG
	41	IMO/HRE/052	March, 2017	34 YRS	22 WKS	45 MINUTES	1	NA	1	1	POS	POS	NA	POS	NEG	NA	NA	POS	NEG	POS		NEG
	42	IMO/HRE/053	March, 2017	31 YRS	32 WKS	45 MINUTES	1	NA	1	1	NEG	NA	NA	NEG	NEG	NA	NA	NEG	NEG	NEG		NEG
	43	IMO/HRE/055	March, 2017	28 YRS	26 WKS	20 MINUTES	1	NA	1	1	NEG	NA	NA	NEG	NEG	NA	NA	NEG	NEG	NEG		NEG
	44	IMO/HRE/057	March, 2017	27 YRS	16 WKS	25 MINUTES	1	NA	1	1	NEG	NA	NA	NEG	NEG	NA	NA	NEG	NEG	NEG		NEG
	45	IMO/HRE/058	March, 2017	32 YRS	25 WKS	30 MINUTES	1	NA	1	1	NEG	NA	NA	NEG	NEG	NA	NA	NEG	NEG	NEG		NEG
	46	IMO/HRE/059	March, 2017	30 YRS	36 WKS	30 MINUTES	1	NA	1	1	NEG	NA	NA	NEG	NEG	NA	NA	NEG	NEG	NEG		NEG
	47	IMO/HRE/060	March, 2017	17 YRS	34 WKS	15 MINUTES	1	NA	1	1	NEG	NA	NA	NEG	NEG	NA	NA	NEG	NEG	NEG		NEG
	48	IMO/HRE/061	March, 2017	27 YRS	21 WKS	60 MINUTES	1	NA	1	1	NEG	NA	NA	NEG	NEG	NA	NA	NEG	NEG	NEG		NEG
	49	IMO/HRE/062	March, 2017	30 YRS	16 WKS	20 MINUTES	1	NA	1	1	NEG	NA	NA	NEG	NEG	NA	NA	NEG	NEG	NEG		NEG
	50	IMO/HRE/063	March, 2017	26 YRS	24 WKS	50 MINUTES	1	NA	1	1	NEG	NA	NA	NEG	NEG	NA	NA	NEG	NEG	NEG		NEG
	51	IMO/HRE/064	March, 2017	27 YRS	36 WKS	40 MINUTES	1	NA	1	1	NEG	NA	NA	NEG	NEG	NA	NA	NEG	NEG	NEG		NEG
	52	IMO/HRE/065	March, 2017	28 YRS	36 WKS	30 MINUTES	1	NA	1	2	NEG	NA	NA	NEG	NEG	NA	NA	NEG	NEG	NEG		NEG
	53	IMO/HRE/066	March, 2017	32 YRS	30 WKS	45 MINUTES	1	NA	1	1	NEG	NA	NA	NEG	NEG	NA	NA	NEG	NEG	NEG		NEG
	54	IMO/HRE/067	March, 2017	30 YRS	8 WKS	20 MINUTES	1	NA	1	1	NEG	NA	NA	NEG	NEG	NA	NA	NEG	NEG	NEG		NEG
	55	IMO/HRE/068	March, 2017	29 YRS	16 WKS	25 MINUTES	1	NA	1	1	NEG	NA	NA	NEG	NEG	NA	NA	NEG	NEG	NEG		NEG
	56	IMO/HRE/031	March, 2017	30 YRS	16 WKS	15 MINUTES	1	NA	1	1	NEG	NA	NA	NEG	NEG	NA	NA	NEG	NEG	NEG		NEG
	57	IMO/HRE/070	March, 2017	27 YRS	12 WKS	30 MINUTES	1	NA	1	1	NEG	NA	NA	NEG	NEG	NA	NA	NEG	NEG	NEG		NEG
	58	IMO/HRE/071	March, 2017	30 YRS	24 WKS	50 MINUTES	1	NA	1	1	NEG	NA	NA	NEG	NEG	NA	NA	NEG	NEG	NEG		NEG
	59	IMO/HRE/072	March, 2017	28 YRS	20 WKS	15 MINUTES	1	NA	1	1	NEG	NA	NA	NEG	NEG	NA	NA	NEG	NEG	NEG		NEG
	60	IMO/HRE/073	March, 2017	31 YRS	28 WKS	40 MINUTES	1	NA	1	1	NEG	NA	NA	NEG	NEG	NA	NA	NEG	NEG	NEG		NEG
	61	IMO/HRE/074	March, 2017	27 YRS	16 WKS	25 MINUTES	1	NA	1	1	NEG	NA	NA	NEG	NEG	NA	NA	NEG	NEG	NEG		NEG
	62	IMO/HRE/075	March, 2017	26 YRS	32 WKS	30 MINUTES	1	NA	1	1	NEG	NA	NA	NEG	NEG	NA	NA	NEG	NEG	NEG		NEG
	63	IMO/HRE/076	March, 2017	31 YRS	37 WKS	40 MINUTES	1	NA	1	1	NEG	NA	NA	NEG	NEG	NA	NA	NEG	NEG	NEG		NEG
	64	IMO/HRE/077	March, 2017	34 YRS	16 WKS	40 MINUTES	1	NA	1	1	NEG	NA	NA	NEG	NEG	NA	NA	NEG	NEG	NEG		NEG
	65	IMO/HRE/078	March, 2017	25 YRS	20 WKS	30 MINUTES	1	NA	1	1	NEG	NA	NA	NEG	NEG	NA	NA	NEG	NEG	NEG		NEG
	66	IMO/HRE/079	March, 2017	32 YRS	24 WKS	30 MINUTES	1	NA	1	1	NEG	NA	NA	NEG	NEG	NA	NA	NEG	NEG	NEG		NEG
	67	IMO/HRE/080	March, 2017	28 YRS	36 WKS	30 MINUTES	1	NA	1	1	NEG	NA	NA	NEG	NEG	NA	NA	NEG	NEG	NEG		NEG
	68	IMO/HRE/081	March, 2017	38 YRS	36 WKS	40 MINUTES	1	NA	1	1	NEG	NA	NA	NEG	NEG	NA	NA	NEG	NEG	NEG		NEG
	69	IMO/HRE/082	March, 2017	38 YRS	34 WKS	60 MINUTES	1	NA	1	1	NEG	NA	NA	NEG	NEG	NA	NA	NEG	NEG	NEG		NEG
	70	IMO/HRE/083	March, 2017	23 YRS	24 WKS	30 MINUTES	1	NA	1	1	NEG	NA	NA	NEG	NEG	NA	NA	NEG	NEG	NEG		NEG
	71	IMO/HRE/084	March, 2017	33 YRS	24 WKS	60 MINUTES	1	NA	1	1	NEG	NA	NA	NEG	NEG	NA	NA	NEG	NEG	NEG		NEG
	72	IMO/HRE/085	March, 2017	30 YRS	32 WKS	30 MINUTES	1	NA	1	1	NEG	NA	NA	NEG	NEG	NA	NA	NEG	NEG	NEG		NEG
	73	IMO/HRE/086	March, 2017	35 YRS	16 WKS	120 MINUTES	1	NA	1	1	POS	POS	NA	POS	NEG	NA	NA	POS	NEG	POS		NEG
	74	IMO/HRE/087	March, 2017	26 YRS	36 WKS	60 MINUTES	1	NA	1	1	NEG	NA	NA	NEG	NEG	NA	NA	NEG	NEG	NEG		NEG
	75	IMO/HRE/O88	March, 2017	35 YRS	24 WKS	30 MINUTES	1	NA	1	1	NEG	NA	NA	NEG	NEG	NA	NA	NEG	NEG	NEG		NEG
	76	IMO/HRE/089	March, 2017	29 YRS	28 WKS	60 MINUTES	1	NA	1	1	NEG	NA	NA	NEG	NEG	NA	NA	NEG	NEG	NEG		NEG
	77	IMO/HRE/090	March, 2017	25 YRS	16 WKS	30 MINUTES	1	NA	1	1	NEG	NA	NA	NEG	NEG	NA	NA	NEG	NEG	NEG		NEG
	78	IMO/HRE/091	March, 2017	28 YRS	26 WKS	15 MINUTES	1	NA	1	1	NEG	NA	NA	NEG	NEG	NA	NA	NEG	NEG	NEG		NEG
	79	IMO/HRE/092	March, 2017	33 YRS	20 WKS	30 MINUTES	1	NA	1	1	NEG	NA	NA	NEG	NEG	NA	NA	NEG	NEG	NEG		NEG
	80	IMO/HRE/093	March, 2017	28 YRS	38 WKS	40 MINUTES	1	NA	1	1	NEG	NA	NA	NEG	NEG	NA	NA	NEG	NEG	NEG		NEG
	81	IMO/HRE/094	March, 2017	25 YRS	20 WKS	35 MINUTES	1	NA	1	1	NEG	NA	NA	NEG	NEG	NA	NA	NEG	NEG	NEG		NEG
	82	IMO/HRE/095	March, 2017	30 YRS	30 WKS	55 MINUTES	1	NA	1	1	NEG	NA	NA	NEG	NEG	NA	NA	NEG	NEG	NEG		NEG
	83	IMO/HRE/096	March, 2017	36 YRS	34 WKS	60 MINUTES	1	NA	1	1	NEG	NA	NA	NEG	NEG	NA	NA	NEG	NEG	NEG		NEG
	84	IMO/HRE/097	March, 2017	36 YRS	30 WKS	60 MINUTES	1	NA	1	1	NEG	NA	NA	NEG	NEG	NA	NA	NEG	NEG	NEG		NEG
	85	IMO/HRE/098	March, 2017	30 YRS	30 WKS	75 MINUTES	1	NA	1	1	NEG	NA	NA	NEG	NEG	NA	NA	NEG	NEG	NEG		NEG
	86	IMO/HRE/099	March, 2017	24 YRS	20 WKS	45 MINUTES	1	NA	1	1	NEG	NA	NA	NEG	NEG	NA	NA	NEG	NEG	NEG		NEG
	87	IMO/HRE/100	March, 2017	34 YRS	32 WKS	30 MINUTES	1	NA	1	2	NEG	NA	NA	NEG	NEG	NA	NA	NEG	NEG	NEG		NEG
	88	IMO/HRE/101	March, 2017	30 YRS	20 WKS	45 MINUTES	1	NA	1	1	NEG	NA	NA	NEG	NEG	NA	NA	NEG	NEG	NEG		NEG
	89	IMO/HRE/102	March, 2017	35 YRS	32 WKS	10 MINUTES	1	NA	1	1	NEG	NA	NA	NEG	NEG	NA	NA	NEG	NEG	NEG		NEG
	90	IMO/HRE/103	March, 2017	35 YRS	19 WKS	40 MINUTES	1	NA	1	1	NEG	NA	NA	NEG	NEG	NA	NA	NEG	NEG	NEG		NEG
	91	IMO/HRE/104	March, 2017	22 YRS	16 WKS	30 MINUTES	1	NA	1	1	NEG	NA	NA	NEG	NEG	NA	NA	NEG	NEG	NEG		NEG
	92	IMO/HRE/105	March, 2017	28 YRS	20 WKS	5 MINUTES	1	NA	1	1	NEG	NA	NA	NEG	NEG	NA	NA	NEG	NEG	NEG		NEG
	93	IMO/HRE/106	March, 2017	29 YRS	32 WKS	30 MINUTES	1	NA	1	1	NEG	NA	NA	NEG	NEG	NA	NA	NEG	NEG	NEG		NEG
	94	IMO/HRE/107	March, 2017	31 YRS	8 WKS	60 MINUTES	1	NA	1	1	NEG	NA	NA	NEG	NEG	NA	NA	NEG	NEG	NEG		NEG
	95	IMO/HRE/108	March, 2017	30 YRS	20 WKS	45 MINUTES	1	NA	1	1	NEG	NA	NA	NEG	NEG	NA	NA	NEG	NEG	NEG		NEG
	96	IMO/HRE/109	March, 2017	27 YRS	36 WKS	30 MINUTES	1	NA	1	1	NEG	NA	NA	NEG	NEG	NA	NA	NEG	NEG	NEG		NEG
	97	IMO/HRE/110	March, 2017	49 YRS	20 WKS	45 MINUTES	1	NA	1	1	NEG	NA	NA	NEG	NEG	NA	NA	NEG	NEG	NEG		NEG
	98	IMO/HRE/111	March, 2017	31 YRS	26 WKS	30 MINUTES	1	NA	1	1	NEG	NA	NA	NEG	NEG	NA	NA	NEG	NEG	NEG		NEG
	99	IMO/HRE/112	March, 2017	31 YRS	30 WKS	30 MINUTES	1	NA	1	2	NEG	NA	NA	NEG	NEG	NA	NA	NEG	NEG	NEG		NEG
	100	IMO/HRE/113	March, 2017	30 YRS	20 WKS	15 MINUTES	1	NA	1	1	NEG	NA	NA	NEG	NEG	NA	NA	NEG	NEG	NEG		NEG
	101	IMO/HRE/114	March, 2017	32 YRS	38 WKS	30 MINUTES	1	NA	1	2	POS	POS	NA	POS	NEG	NA	NA	POS	NEG	POS		NEG
	102	IMO/HRE/115	March, 2017	29 YRS	32 WKS	30 MINUTES	1	NA	1	2	NEG	NA	NA	NEG	NEG	NA	NA	NEG	NEG	NEG		NEG
	103	IMO/HRE/116	March, 2017	27 YRS	34 WKS	60 MINUTES	1	NA	1	2	NEG	NA	NA	NEG	NEG	NA	NA	NEG	NEG	NEG		NEG
	104	IMO/HRE/117	March, 2017	29 YRS	37 WKS	30 MINUTES	1	NA	1	2	NEG	NA	NA	NEG	NEG	NA	NA	NEG	NEG	NEG		NEG
	105	IMO/HRE/118	March, 2017	40 YRS	18 WKS	30 MINUTES	1	NA	1	1	NEG	NA	NA	NEG	NEG	NA	NA	NEG	NEG	NEG		NEG
	106	IMO/HRE/119	March, 2017	23 YRS	16 WKS	45 MINUTES	1	NA	1	1	NEG	NA	NA	NEG	NEG	NA	NA	NEG	NEG	NEG		NEG
	107	IMO/HRE/120	March, 2017	32 YRS	28 WKS	5 MINUTES	1	NA	1	1	NEG	NA	NA	NEG	NEG	NA	NA	NEG	NEG	NEG		NEG
	108	IMO/HRE/121	March, 2017	31 YRS	24 WKS	30 MINUTES	1	NA	1	1	NEG	NA	NA	NEG	NEG	NA	NA	NEG	NEG	NEG		NEG
	109	IMO/HRE/122	March, 2017	33 YRS	24 WKS	30 MINUTES	1	NA	1	1	NEG	NA	NA	NEG	NEG	NA	NA	NEG	NEG	NEG		NEG
	110	IMO/HRE/123	March, 2017	28 YRS	30 WKS	60 MINUTES	1	NA	1	1	POS	POS	NA	POS	NEG	NA	NA	POS	NEG	POS		NEG
	111	IMO/HRE/124	March, 2017	31 YRS	30 WKS	60 MINUTES	1	NA	1	1	NEG	NA	NA	NEG	NEG	NA	NA	NEG	NEG	NEG		NEG
	112	IMO/HRE/125	March, 2017	28 YRS	20 WKS	60 MINUTES	1	NA	1	1	NEG	NA	NA	NEG	NEG	NA	NA	NEG	NEG	NEG		NEG
	113	IMO/HRE/126	March, 2017	19 YRS	20 WKS	60 MINUTES	1	NA	1	1	NEG	NA	NA	NEG	NEG	NA	NA	NEG	NEG	NEG		NEG
	114	IMO/HRE/127	March, 2017	32 YRS	16 WKS	15 MINUTES	1	NA	1	1	NEG	NA	NA	NEG	NEG	NA	NA	NEG	NEG	NEG		NEG
	115	IMO/HRE/128	April, 2017	23 YRS	16 WKS	30 MINUTES	1	NA	1	1	NEG	NA	NA	NEG	NEG	NA	NA	NEG	NEG	NEG		NEG
	116	IMO/HRE/129	April, 2017	30 YRS	30 WKS	60 MINUTES	1	NA	1	1	NEG	NA	NA	NEG	NEG	NA	NA	NEG	NEG	NEG		NEG
	117	IMO/HRE/130	April, 2017	23 YRS	34 WKS	10 MINUTES	1	NA	1	1	NEG	NA	NA	NEG	NEG	NA	NA	NEG	NEG	NEG		NEG
	118	IMO/HRE/131	April, 2017	32 YRS	16 WKS	120 MINUTES	1	NA	1	1	NEG	NA	NA	NEG	NEG	NA	NA	NEG	NEG	NEG		NEG
	119	IMO/HRE/132	April, 2017	25 YRS	16 WKS	60 MINUTES	1	NA	1	1	NEG	NA	NA	NEG	NEG	NA	NA	NEG	NEG	NEG		NEG
	120	IMO/HRE/133	April, 2017	30 YRS	36 WKS	60 MINUTES	1	NA	1	1	NEG	NA	NA	NEG	NEG	NA	NA	NEG	NEG	NEG		NEG
	121	IMO/HRE/134	April, 2017	37 YRS	32 WKS	60 MINUTES	1	NA	1	1	NEG	NA	NA	NEG	NEG	NA	NA	NEG	NEG	NEG		NEG
	122	IMO/HRE/135	April, 2017	32 YRS	12 WKS	15 MINUTES	1	NA	1	1	NEG	NA	NA	NEG	NEG	NA	NA	NEG	NEG	NEG		NEG
	123	IMO/HRE/136	April, 2017	30 YRS	20 WKS	35 MINUTES	1	NA	1	1	NEG	NA	NA	NEG	NEG	NA	NA	NEG	NEG	NEG		NEG
	124	IMO/HRE/137	April, 2017	31 YRS	24 WKS	15 MINUTES	1	NA	1	1	POS	POS	NA	POS	NEG	NA	NA	POS	NEG	POS		NEG
	125	IMO/HRE/138	April, 2017	22 YRS	22 WKS	30 MINUTES	1	NA	1	1	NEG	NA	NA	NEG	NEG	NA	NA	NEG	NEG	NEG		NEG
	126	IMO/HRE/139	April, 2017	32 YRS	25 WKS	45 MINUTES	1	NA	1	1	NEG	NA	NA	NEG	NEG	NA	NA	NEG	NEG	NEG		NEG
	127	IMO/HRE/140	April, 2017	27 YRS	24 WKS	30 MINUTES	1	NA	1	1	NEG	NA	NA	NEG	NEG	NA	NA	NEG	NEG	NEG		NEG
	128	IMO/HRE/141	April, 2017	27 YRS	24 WKS	60 MINUTES	1	NA	1	1	NEG	NA	NA	NEG	NEG	NA	NA	NEG	NEG	NEG		NEG
	129	IMO/HRE/040	April, 2017	28 YRS	22 WKS	45 MINUTES	1	NA	1	2	NEG	NA	NA	NEG	NEG	NA	NA	NEG	NEG	NEG		NEG
	130	IMO/HRE/054	April, 2017	32 YRS	28 WKS	35 MINUTES	1	NA	1	1	NEG	NA	NA	NEG	NEG	NA	NA	NEG	NEG	NEG		NEG
	131	IMO/HRE/056	April, 2017	29 YRS	24 WKS	40 MINUTES	1	NA	1	1	NEG	NA	NA	NEG	NEG	NA	NA	NEG	NEG	NEG		NEG
	132	IMO/HRE/142	April, 2017	29 YRS	36 WKS	30 MINUTES	1	NA	1	1	NEG	NA	NA	NEG	NEG	NA	NA	NEG	NEG	NEG		NEG
	133	IMO/HRE/143	April, 2017	25 YRS	24 WKS	60 MINUTES	1	NA	1	1	NEG	NA	NA	NEG	NEG	NA	NA	NEG	NEG	NEG		NEG
	134	IMO/HRE/144	April, 2017	32 YRS	20 WKS	60 MINUTES	1	NA	1	1	NEG	NA	NA	NEG	NEG	NA	NA	NEG	NEG	NEG		NEG
	135	IMO/HRE/145	April, 2017	21 YRS	36 WKS	30 MINUTES	1	NA	1	1	NEG	NA	NA	NEG	NEG	NA	NA	NEG	NEG	NEG		NEG
	136	IMO/HRE/146	April, 2017	42 YRS	28 WKS	120 MINUTES	1	NA	1	1	POS	POS	NA	POS	NEG	NA	NA	POS	NEG	POS		NEG
	137	IMO/HRE/147	April, 2017	22 YRS	36 WKS	60 MINUTES	1	NA	1	1	NEG	NA	NA	NEG	NEG	NA	NA	NEG	NEG	NEG		NEG
	138	IMO/HRE/148	April, 2017	36 YRS	28 WKS	40 MINUTES	1	NA	1	1	NEG	NA	NA	NEG	NEG	NA	NA	NEG	NEG	NEG		NEG
	139	IMO/HRE/149	April, 2017	24 YRS	28 WKS	60 MINUTES	1	NA	1	1	NEG	NA	NA	NEG	NEG	NA	NA	NEG	NEG	NEG		NEG
	140	IMO/HRE/150	April, 2017	33 YRS	20 WKS	60 MINUTES	1	NA	1	1	POS	POS	NA	POS	NEG	NA	NA	POS	NEG	POS		NEG
	141	IMO/HRE/151	April, 2017	30 YRS	8 WKS	60 MINUTES	1	NA	1	1	NEG	NA	NA	NEG	NEG	NA	NA	NEG	NEG	NEG		NEG
	142	IMO/HRE/152	April, 2017	31 YRS	36 WKS	30 MINUTES	1	NA	1	1	NEG	NA	NA	NEG	NEG	NA	NA	NEG	NEG	NEG		NEG
	143	IMO/HRE/153	April, 2017	23 YRS	16 WKS	60 MINUTES	1	NA	1	1	NEG	NA	NA	NEG	NEG	NA	NA	NEG	NEG	NEG		NEG
	144	IMO/HRE/154	April, 2017	36 YRS	39 WKS	60 MINUTES	1	NA	1	1	NEG	NA	NA	NEG	NEG	NA	NA	NEG	NEG	NEG		NEG
	145	IMO/HRE/155	April, 2017	32 YRS	12 WKS	60 MINUTES	1	NA	1	1	NEG	NA	NA	NEG	NEG	NA	NA	NEG	NEG	NEG		NEG
	146	IMO/HRE/156	April, 2017	29 YRS	24 WKS	60 MINUTES	1	NA	1	1	NEG	NA	NA	NEG	NEG	NA	NA	NEG	NEG	NEG		NEG
	147	IMO/HRE/157	April, 2017	25 YRS	28 WKS	30 MINUTES	1	NA	1	1	NEG	NA	NA	NEG	NEG	NA	NA	NEG	NEG	NEG		NEG
	148	IMO/HRE/158	April, 2017	28 YRS	24 WKS	25 MINUTES	1	NA	1	1	NEG	NA	NA	NEG	NEG	NA	NA	NEG	NEG	NEG		NEG
	149	IMO/HRE/159	April, 2017	27 YRS	20 WKS	15 MINUTES	1	NA	1	1	NEG	NA	NA	NEG	NEG	NA	NA	NEG	NEG	NEG		NEG
	150	IMO/HRE/160	April, 2017	33 YRS	30 WKS	60 MINUTES	1	NA	1	1	NEG	NA	NA	NEG	NEG	NA	NA	NEG	NEG	NEG		NEG
	151	IMO/HRE/161	April, 2017	28 YRS	28 WKS	30 MINUTES	1	NA	1	1	NEG	NA	NA	NEG	NEG	NA	NA	NEG	NEG	NEG		NEG
	152	IMO/HRE/162	April, 2017	23 YRS	36 WKS	60 MINUTES	1	NA	1	1	NEG	NA	NA	NEG	NEG	NA	NA	NEG	NEG	NEG		NEG
	153	IMO/HRE/163	April, 2017	32 YRS	32 WKS	30 MINUTES	1	NA	1	1	NEG	NA	NA	NEG	NEG	NA	NA	NEG	NEG	NEG		NEG
	154	IMO/HRE/164	April, 2017	31 YRS	32 WKS	60 MINUTES	1	NA	1	1	NEG	NA	NA	NEG	NEG	NA	NA	NEG	NEG	NEG		NEG
	155	IMO/HRE/165	April, 2017	35 YRS	20 WKS	30 MINUTES	1	NA	1	1	NEG	NA	NA	NEG	NEG	NA	NA	NEG	NEG	NEG		NEG
	156	IMO/HRE/166	April, 2017	29 YRS	17 WKS	20 MINUTES	1	NA	1	1	NEG	NA	NA	NEG	NEG	NA	NA	NEG	NEG	NEG		NEG
	157	IMO/HRE/167	April, 2017	26 YRS	20 WKS	30 MINUTES	1	NA	1	1	NEG	NA	NA	NEG	NEG	NA	NA	NEG	NEG	NEG		NEG
	158	IMO/HRE/168	April, 2017	24 YRS	28 WKS	120 MINUTES	1	NA	1	1	NEG	NA	NA	NEG	NEG	NA	NA	NEG	NEG	NEG		NEG
	159	IMO/HRE/169	April, 2017	34 YRS	24 WKS	30 MINUTES	1	NA	1	1	NEG	NA	NA	NEG	NEG	NA	NA	NEG	NEG	NEG		NEG
	160	IMO/HRE/170	April, 2017	37 YRS	36 WKS	30 MINUTES	1	NA	1	1	NEG	NA	NA	NEG	NEG	NA	NA	NEG	NEG	NEG		NEG
	161	IMO/HRE/171	April, 2017	45 YRS	20 WKS	60 MINUTES	1	NA	1	1	NEG	NA	NA	NEG	NEG	NA	NA	NEG	NEG	NEG		NEG
	162	IMO/HRE/172	April, 2017	30 YRS	30 WKS	45 MINUTES	1	NA	1	1	NEG	NA	NA	NEG	NEG	NA	NA	NEG	NEG	NEG		NEG
	163	IMO/HRE/173	April, 2017	36 YRS	20 WKS	40 MINUTES	1	NA	1	1	NEG	NA	NA	NEG	NEG	NA	NA	NEG	NEG	NEG		NEG
	164	IMO/HRE/174	April, 2017	33 YRS	8 WKS	30 MINUTES	1	NA	1	1	NEG	NA	NA	NEG	NEG	NA	NA	NEG	NEG	NEG		NEG
	165	IMO/HRE/175	April, 2017	30 YRS	32 WKS	30 MINUTES	1	NA	1	1	NEG	NA	NA	NEG	NEG	NA	NA	NEG	NEG	NEG		NEG
	166	IMO/HRE/176	April, 2017	23 YRS	32 WKS	15 MINUTES	1	NA	1	1	NEG	NA	NA	NEG	NEG	NA	NA	NEG	NEG	NEG		NEG
	167	IMO/HRE/177	April, 2017	35 YRS	30 WKS	50 MINUTES	1	NA	1	1	POS	POS	NA	POS	NEG	NA	NA	POS	NEG	POS		NEG
	168	IMO/HRE/178	April, 2017	27 YRS	16 WKS	5 MINUTES	1	NA	1	1	NEG	NA	NA	NEG	NEG	NA	NA	NEG	NEG	NEG		NEG
	169	IMO/HRE/179	April, 2017	32 YRS	20 WKS	15 MINUTES	1	NA	1	1	NEG	NA	NA	NEG	NEG	NA	NA	NEG	NEG	NEG		NEG
	170	IMO/HRE/180	April, 2017	31 YRS	24 WKS	45 MINUTES	1	NA	1	1	NEG	NA	NA	NEG	NEG	NA	NA	NEG	NEG	NEG		NEG
	171	IMO/HRE/181	April, 2017	26 YRS	20 WKS	32 MINUTES	1	NA	1	1	NEG	NA	NA	NEG	NEG	NA	NA	NEG	NEG	NEG		NEG
	172	IMO/HRE/182	April, 2017	27 YRS	22 WKS	35 MINUTES	1	NA	1	1	NEG	NA	NA	NEG	NEG	NA	NA	NEG	NEG	NEG		NEG
	173	IMO/HRE/183	April, 2017	33 YRS	34 WKS	40 MINUTES	1	NA	1	1	NEG	NA	NA	NEG	NEG	NA	NA	NEG	NEG	NEG		NEG
	174	IMO/HRE/184	April, 2017	28 YRS	16 WKS	5 MINUTES	1	NA	1	1	NEG	NA	NA	NEG	NEG	NA	NA	NEG	NEG	NEG		NEG
	175	IMO/HRE/185	April, 2017	32 YRS	20 WKS	10 MINUTES	1	NA	1	1	NEG	NA	NA	NEG	NEG	NA	NA	NEG	NEG	NEG		NEG
	176	IMO/HRE/186	April, 2017	19 YRS	32 WKS	60 MINUTES	1	NA	1	1	NEG	NA	NA	NEG	NEG	NA	NA	NEG	NEG	NEG		NEG
	177	IMO/HRE/187	April, 2017	30 YRS	30 WKS	60 MINUTES	1	NA	1	1	NEG	NA	NA	NEG	NEG	NA	NA	NEG	NEG	NEG		NEG
	178	IMO/HRE/188	April, 2017	31 YRS	16 WKS	20 MINUTES	1	NA	1	1	NEG	NA	NA	NEG	NEG	NA	NA	NEG	NEG	NEG		NEG
	179	IMO/HRE/189	April, 2017	35 YRS	20 WKS	5 MINUTES	1	NA	1	1	NEG	NA	NA	NEG	NEG	NA	NA	NEG	NEG	NEG		NEG
	180	IMO/HRE/190	April, 2017	30 YRS	20 WKS	10 MINUTES	1	NA	1	1	NEG	NA	NA	NEG	NEG	NA	NA	NEG	NEG	NEG		NEG
	181	IMO/HRE/191	April, 2017	29 YRS	8 WKS	5 MINUTES	1	NA	1	1	NEG	NA	NA	NEG	NEG	NA	NA	NEG	NEG	NEG		NEG
	182	IMO/HRE/192	April, 2017	30 YRS	8 WKS	15 MINUTES	1	NA	1	1	NEG	NA	NA	NEG	NEG	NA	NA	NEG	NEG	NEG		NEG
	183	IMO/HRE/193	April, 2017	30 YRS	30 WKS	45 MINUTES	1	NA	1	1	NEG	NA	NA	NEG	NEG	NA	NA	NEG	NEG	NEG		NEG
	184	IMO/HRE/194	April, 2017	27 YRS	20 WKS	60 MINUTES	1	NA	1	1	NEG	NA	NA	NEG	NEG	NA	NA	NEG	NEG	NEG		NEG
	185	IMO/HRE/195	April, 2017	30 YRS	31 WKS	50 MINUTES	1	NA	1	1	NEG	NA	NA	NEG	NEG	NA	NA	NEG	NEG	NEG		NEG
	186	IMO/HRE/196	May, 2017	28 YRS	20 WKS	40 MINUTES	1	NA	1	1	NEG	NA	NA	NEG	NEG	NA	NA	NEG	NEG	NEG		NEG
	187	IMO/HRE/197	May, 2017	30 YRS	25 WKS	60 MINUTES	1	NA	1	1	NEG	NA	NA	NEG	NEG	NA	NA	NEG	NEG	NEG		NEG
	188	IMO/HRE/198	May, 2017	28 YRS	16 WKS	25 MINUTES	1	NA	1	1	NEG	NA	NA	NEG	NEG	NA	NA	NEG	NEG	NEG		NEG
	189	IMO/HRE/199	May, 2017	29 YRS	18 WKS	40 MINUTES	1	NA	1	1	NEG	NA	NA	NEG	NEG	NA	NA	NEG	NEG	NEG		NEG
	190	IMO/HRE/200	May, 2017	32 YRS	28 WKS	60 MINUTES	1	NA	1	1	NEG	NA	NA	NEG	NEG	NA	NA	NEG	NEG	NEG		NEG
	191	IMO/HRE/201	May, 2017	29 YRS	16 WKS	60 MINUTES	1	NA	1	2	NEG	NA	NA	NEG	NEG	NA	NA	NEG	NEG	NEG		NEG
	192	IMO/HRE/202	May, 2017	20 YRS	18 WKS	30 MINUTES	1	NA	1	1	NEG	NA	NA	NEG	NEG	NA	NA	NEG	NEG	NEG		NEG
	193	IMO/HRE/203	May, 2017	31 YRS	32 WKS	30 MINUTES	1	NA	1	1	NEG	NA	NA	NEG	NEG	NA	NA	NEG	NEG	NEG		NEG
	194	IMO/HRE/204	May, 2017	25 YRS	16 WKS	90 MINUTES	1	NA	1	1	NEG	NA	NA	NEG	NEG	NA	NA	NEG	NEG	NEG		NEG
	195	IMO/HRE/205	May, 2017	28 YRS	36 WKS	60 MINUTES	1	NA	1	1	NEG	NA	NA	NEG	NEG	NA	NA	NEG	NEG	NEG		NEG
	196	IMO/HRE/241	May, 2017	37 YRS	36 WKS	15 MINUTES	1	NA	1	1	NEG	NA	NA	NEG	NEG	NA	NA	NEG	NEG	NEG		NEG
	197	IMO/HRE/242	May, 2017	29 YRS	20 WKS	45 MINUTES	1	NA	1	1	NEG	NA	NA	NEG	NEG	NA	NA	NEG	NEG	NEG		NEG
	198	IMO/HRE/243	May, 2017	37 YRS	28 WKS	30 MINUTES	1	NA	1	1	NEG	NA	NA	NEG	NEG	NA	NA	NEG	NEG	NEG		NEG

## Sheet: SHA
STATE HOSPITAL ADEOYO
	S/N	Pre-Printed Number	1. Date	2. Age of Mother in years	3. Estimated Gestation Age in weeks	4. How long did it take for you get to the clinic from home? (Minutes)	5. If we have a rapid test kit to simultaneously detect HIV and syphilis (dual test) and two single tests to separately detect HIV and syphilis, which one do you prefer? Enter 1 0r 2 or 3 as apply	6. If you prefer single test, why? Enter 1 0r 2 or 3 as apply	7. If a rapid test is available at this clinic, would you be willing to wait for the results. Enter 1 or 2	7.1. If yes, how long would you be willing to wait?. Enter 1 or 2 or 3 as apply	8. FACILITY HIV TEST RESULT			8. FACILITY DUAL TEST KIT RESULT		9. If the patient is positive for syphilis above, was she treated with 2.4 million units of benzethine PCN? [1] Yes [2] No	9.1. If no,why - Enter as applicable	REFERENCE LABORATORY RESULT
											Determine Result	UniGold Result	Stat-Pack Result	SD-Bioline HIV	SD-Bioline Syphilis			SD-Bioline HIV	SD-Bioline Syphilis	Elisa for all sample	Western Blot for Positive ELISA result	TPHA for all sample	RPR for Positive TPHA result
	1	OYO/SHA/089	Feb, 2017	31	28	30	1	N/A	1	2	NEG	N/A	N/A	NEG	NEG	N/A	N/A	NEG	NEG	NEG	N/A	NEG	N/A
	2	OYO/SHA/090	Feb, 2017	35	20	30	1	N/A	1	1	NEG	N/A	N/A	NEG	NEG	N/A	N/A	NEG	NEG	NEG	N/A	NEG	N/A
	3	OYO/SHA/091	Feb, 2017	22	20	20	1	N/A	1	2	NEG	N/A	N/A	NEG	NEG	N/A	N/A	NEG	NEG	NEG	N/A	NEG	N/A
	4	OYO/SHA/092	Feb, 2017	35	20	60	1	N/A	1	1	NEG	N/A	N/A	NEG	NEG	N/A	N/A	NEG	NEG	NEG	N/A	NEG	N/A
	5	OYO/SHA/093	Feb, 2017	40	16	35	1	N/A	1	1	NEG	N/A	N/A	NEG	NEG	N/A	N/A	NEG	NEG	NEG	N/A	NEG	N/A
	6	OYO/SHA/094	Feb, 2017	28	12	30	1	N/A	1	1	NEG	N/A	N/A	NEG	NEG	N/A	N/A	NEG	NEG	NEG	N/A	NEG	N/A
	7	OYO/SHA/095	Feb, 2017	35	24	5	1	N/A	1	1	NEG	N/A	N/A	NEG	NEG	N/A	N/A	NEG	NEG	NEG	N/A	NEG	N/A
	8	OYO/SHA/096	Feb, 2017	34	20	60	1	N/A	1	2	NEG	N/A	N/A	NEG	NEG	N/A	N/A	NEG	NEG	NEG	N/A	NEG	N/A
	9	OYO/SHA/097	Feb, 2017	35	28	20	1	N/A	1	2	NEG	N/A	N/A	NEG	NEG	N/A	N/A	NEG	NEG	NEG	N/A	NEG	N/A
	10	OYO/SHA/098	Feb, 2017	18	16	30	1	N/A	1	2	NEG	N/A	N/A	NEG	NEG	N/A	N/A	NEG	NEG	NEG	N/A	NEG	N/A
	11	OYO/SHA/099	Feb, 2017	26	24	30	1	N/A	1	1	NEG	N/A	N/A	NEG	NEG	N/A	N/A	NEG	NEG	NEG	N/A	NEG	N/A
	12	OYO/SHA/100	Feb, 2017	40	16	45	1	N/A	1	1	NEG	N/A	N/A	NEG	NEG	N/A	N/A	NEG	NEG	NEG	N/A	NEG	N/A
	13	OYO/SHA/101	Feb, 2017	39	10	30	1	N/A	1	1	NEG	N/A	N/A	NEG	NEG	N/A	N/A	NEG	NEG	NEG	N/A	NEG	N/A
	14	OYO/SHA/102	Feb, 2017	27	28	60	1	N/A	1	1	NEG	N/A	N/A	NEG	NEG	N/A	N/A	NEG	NEG	NEG	N/A	NEG	N/A
	15	OYO/SHA/103	Feb, 2017	37	12	45	1	N/A	1	1	NEG	N/A	N/A	NEG	NEG	N/A	N/A	NEG	NEG	NEG	N/A	NEG	N/A
	16	OYO/SHA/104	Feb, 2017	30	20	60	1	N/A	1	1	NEG	N/A	N/A	NEG	NEG	N/A	N/A	NEG	NEG	NEG	N/A	NEG	N/A
	17	OYO/SHA/105	Feb, 2017	23	16	60	1	N/A	1	2	NEG	N/A	N/A	NEG	NEG	N/A	N/A	NEG	NEG	NEG	N/A	NEG	N/A
	18	OYO/SHA/106	Feb, 2017	23	16	20	1	N/A	1	2	NEG	N/A	N/A	NEG	NEG	N/A	N/A	NEG	NEG	NEG	N/A	NEG	N/A
	19	OYO/SHA/107	Feb, 2017	38	28	30	1	N/A	1	1	NEG	N/A	N/A	NEG	NEG	N/A	N/A	NEG	NEG	NEG	N/A	NEG	N/A
	20	OYO/SHA/108	Feb, 2017	36	16	60	1	N/A	1	2	NEG	N/A	N/A	NEG	NEG	N/A	N/A	NEG	NEG	NEG	N/A	NEG	N/A
	21	OYO/SHA/109	Feb, 2017	28	38	60	1	N/A	1	2	NEG	N/A	N/A	NEG	NEG	N/A	N/A	NEG	NEG	NEG	N/A	NEG	N/A
	22	OYO/SHA/110	Feb, 2017	28	28	60	1	N/A	1	1	NEG	N/A	N/A	NEG	NEG	N/A	N/A	NEG	NEG	NEG	N/A	NEG	N/A
	23	OYO/SHA/111	Feb, 2017	29	20	60	1	N/A	1	2	NEG	N/A	N/A	NEG	NEG	N/A	N/A	NEG	NEG	NEG	N/A	NEG	N/A
	24	OYO/SHA/112	Feb, 2017	25	28	20	1	N/A	1	1	NEG	N/A	N/A	NEG	NEG	N/A	N/A	NEG	NEG	NEG	N/A	NEG	N/A
	25	OYO/SHA/115	Feb, 2017	40	25	30	1	N/A	1	2	NEG	N/A	N/A	NEG	NEG	N/A	N/A	NEG	NEG	NEG	N/A	NEG	N/A
	26	OYO/SHA/116	Feb, 2017	18	16	45	1	N/A	1	1	NEG	N/A	N/A	NEG	NEG	N/A	N/A	NEG	NEG	NEG	N/A	NEG	N/A
	27	OYO/SHA/117	Feb, 2017	35	36	30	1	N/A	1	1	NEG	N/A	N/A	NEG	NEG	N/A	N/A	NEG	NEG	NEG	N/A	NEG	N/A
	28	OYO/SHA/118	Feb, 2017	30	24	60	1	N/A	1	2	NEG	N/A	N/A	NEG	NEG	N/A	N/A	NEG	NEG	NEG	N/A	NEG	N/A
	29	OYO/SHA/119	Feb, 2017	26	20	30	1	N/A	1	1	NEG	N/A	N/A	NEG	NEG	N/A	N/A	NEG	NEG	NEG	N/A	NEG	N/A
	30	OYO/SHA/120	Feb, 2017	30	16	15	1	N/A	1	1	NEG	N/A	N/A	NEG	NEG	N/A	N/A	NEG	NEG	NEG	N/A	NEG	N/A
	31	OYO/SHA/121	Feb, 2017	30	35	15	1	N/A	1	1	NEG	N/A	N/A	NEG	NEG	N/A	N/A	NEG	NEG	NEG	N/A	NEG	N/A
	32	OYO/SHA/122	Feb, 2017	26	20	45	1	N/A	1	1	NEG	N/A	N/A	NEG	NEG	N/A	N/A	NEG	NEG	NEG	N/A	NEG	N/A
	33	OYO/SHA/123	Feb, 2017	24	24	30	1	N/A	1	1	NEG	N/A	N/A	NEG	NEG	N/A	N/A	NEG	NEG	NEG	N/A	NEG	N/A
	34	OYO/SHA/124	Feb, 2017	32	16	45	1	N/A	1	2	NEG	N/A	N/A	NEG	NEG	N/A	N/A	NEG	NEG	NEG	N/A	NEG	N/A
	35	OYO/SHA/125	Feb, 2017	28	24	20	1	N/A	1	2	NEG	N/A	N/A	NEG	NEG	N/A	N/A	NEG	NEG	NEG	N/A	NEG	N/A
	36	OYO/SHA/126	Feb, 2017	32	23	60	1	N/A	1	1	NEG	N/A	N/A	NEG	NEG	N/A	N/A	NEG	NEG	NEG	N/A	NEG	N/A
	37	OYO/SHA/127	Feb, 2017	24	23	25	1	N/A	1	2	NEG	N/A	N/A	NEG	NEG	N/A	N/A	NEG	NEG	NEG	N/A	NEG	N/A
	38	OYO/SHA/128	Feb, 2017	24	24	15	1	N/A	1	3	NEG	N/A	N/A	NEG	NEG	N/A	N/A	NEG	NEG	NEG	N/A	NEG	N/A
	39	OYO/SHA/129	Feb, 2017	30	20	45	1	N/A	1	1	NEG	N/A	N/A	NEG	NEG	N/A	N/A	NEG	NEG	NEG	N/A	NEG	N/A
	40	OYO/SHA/130	Feb, 2017	32	24	50	1	N/A	1	1	NEG	N/A	N/A	NEG	NEG	N/A	N/A	NEG	NEG	NEG	N/A	NEG	N/A
	41	OYO/SHA/131	Feb, 2017	27	16	50	1	N/A	1	1	NEG	N/A	N/A	NEG	NEG	N/A	N/A	NEG	NEG	NEG	N/A	NEG	N/A
	42	OYO/SHA/132	Feb, 2017	30	24	18	1	N/A	1	2	NEG	N/A	N/A	NEG	NEG	N/A	N/A	NEG	NEG	NEG	N/A	NEG	N/A
	43	OYO/SHA/133	Feb, 2017	37	23	45	1	N/A	1	1	NEG	N/A	N/A	NEG	NEG	N/A	N/A	NEG	NEG	NEG	N/A	NEG	N/A
	44	OYO/SHA/134	March, 2017	35	12	60	1	N/A	1	1	NEG	N/A	N/A	NEG	NEG	N/A	N/A	NEG	NEG	NEG	N/A	NEG	N/A
	45	OYO/SHA/135	March, 2017	25	20	30	1	N/A	1	2	NEG	N/A	N/A	NEG	NEG	N/A	N/A	NEG	NEG	NEG	N/A	NEG	N/A
	46	OYO/SHA/136	March, 2017	24	28	60	1	N/A	1	2	NEG	N/A	N/A	NEG	NEG	N/A	N/A	NEG	NEG	NEG	N/A	NEG	N/A
	47	OYO/SHA/137	March, 2017	38	24	35	1	N/A	1	1	NEG	N/A	N/A	NEG	NEG	N/A	N/A	NEG	NEG	NEG	N/A	NEG	N/A
	48	OYO/SHA/138	March, 2017	28	12	10	1	N/A	1	1	NEG	N/A	N/A	NEG	NEG	N/A	N/A	NEG	NEG	NEG	N/A	NEG	N/A
	49	OYO/SHA/139	March, 2017	30	16	40	1	N/A	1	1	NEG	N/A	N/A	NEG	NEG	N/A	N/A	NEG	NEG	NEG	N/A	NEG	N/A
	50	OYO/SHA/140	March, 2017	30	24	60	1	N/A	1	1	NEG	N/A	N/A	NEG	NEG	N/A	N/A	NEG	NEG	NEG	N/A	NEG	N/A
	51	OYO/SHA/141	March, 2017	28	24	5	1	N/A	1	1	NEG	N/A	N/A	NEG	NEG	N/A	N/A	NEG	NEG	NEG	N/A	NEG	N/A
	52	OYO/SHA/142	March, 2017	18	20	25	1	N/A	1	2	NEG	N/A	N/A	NEG	NEG	N/A	N/A	NEG	NEG	NEG	N/A	NEG	N/A
	53	OYO/SHA/143	March, 2017	25	16	30	1	N/A	1	2	NEG	N/A	N/A	NEG	NEG	N/A	N/A	NEG	NEG	NEG	N/A	NEG	N/A
	54	OYO/SHA/144	March, 2017	27	24	25	1	N/A	1	1	NEG	N/A	N/A	NEG	NEG	N/A	N/A	NEG	NEG	NEG	N/A	NEG	N/A
	55	OYO/SHA/145	March, 2017	27	24	20	1	N/A	1	1	NEG	N/A	N/A	NEG	NEG	N/A	N/A	NEG	NEG	NEG	N/A	NEG	N/A
	56	OYO/SHA/146	March, 2017	24	20	30	1	N/A	1	1	NEG	N/A	N/A	NEG	NEG	N/A	N/A	NEG	NEG	NEG	N/A	NEG	N/A
	57	OYO/SHA/147	March, 2017	32	14	30	1	N/A	1	1	NEG	N/A	N/A	NEG	NEG	N/A	N/A	NEG	NEG	NEG	N/A	NEG	N/A
	58	OYO/SHA/148	March, 2017	22	20	60	1	N/A	1	2	NEG	N/A	N/A	NEG	NEG	N/A	N/A	NEG	NEG	NEG	N/A	NEG	N/A
	59	OYO/SHA/149	March, 2017	35	26	60	1	N/A	1	2	NEG	N/A	N/A	NEG	NEG	N/A	N/A	NEG	NEG	NEG	N/A	NEG	N/A
	60	OYO/SHA/150	March, 2017	28	24	60	1	N/A	1	1	NEG	N/A	N/A	NEG	NEG	N/A	N/A	NEG	NEG	NEG	N/A	NEG	N/A
	61	OYO/SHA/151	March, 2017	34	24	60	1	N/A	1	1	NEG	N/A	N/A	NEG	NEG	N/A	N/A	NEG	NEG	NEG	N/A	NEG	N/A
	62	OYO/SHA/152	March, 2017	33	32	36	1	N/A	1	1	NEG	N/A	N/A	NEG	NEG	N/A	N/A	NEG	NEG	NEG	N/A	NEG	N/A
	63	OYO/SHA/153	March, 2017	33	32	30	1	N/A	1	1	NEG	N/A	N/A	NEG	NEG	N/A	N/A	NEG	NEG	NEG	N/A	NEG	N/A
	64	OYO/SHA/154	March, 2017	29	16	60	1	N/A	1	1	NEG	N/A	N/A	NEG	NEG	N/A	N/A	NEG	NEG	NEG	N/A	NEG	N/A
	65	OYO/SHA/155	March, 2017	23	12	25	1	N/A	1	1	NEG	N/A	N/A	NEG	NEG	N/A	N/A	NEG	NEG	NEG	N/A	NEG	N/A
	66	OYO/SHA/156	March, 2017	20	28	60	1	N/A	1	1	NEG	N/A	N/A	NEG	NEG	N/A	N/A	NEG	NEG	NEG	N/A	NEG	N/A
	67	OYO/SHA/157	March, 2017	18	20	30	1	N/A	1	1	NEG	N/A	N/A	NEG	NEG	N/A	N/A	NEG	NEG	NEG	N/A	NEG	N/A
	68	OYO/SHA/158	March, 2017	29	28	60	1	N/A	1	2	NEG	N/A	N/A	NEG	NEG	N/A	N/A	NEG	NEG	NEG	N/A	NEG	N/A
	69	OYO/SHA/159	March, 2017	21	20	60	1	N/A	1	1	NEG	N/A	N/A	NEG	NEG	N/A	N/A	NEG	NEG	NEG	N/A	NEG	N/A
	70	OYO/SHA/160	March, 2017	31	24	60	1	N/A	1	1	NEG	N/A	N/A	NEG	NEG	N/A	N/A	NEG	NEG	NEG	N/A	NEG	N/A
	71	OYO/SHA/161	March, 2017	35	12	10	1	N/A	1	1	NEG	N/A	N/A	NEG	NEG	N/A	N/A	NEG	NEG	NEG	N/A	NEG	N/A
	72	OYO/SHA/162	March, 2017	30	24	60	1	N/A	1	1	NEG	N/A	N/A	NEG	NEG	N/A	N/A	NEG	NEG	NEG	N/A	NEG	N/A
	73	OYO/SHA/163	March, 2017	25	16	30	1	N/A	1	1	NEG	N/A	N/A	NEG	NEG	N/A	N/A	NEG	NEG	NEG	N/A	NEG	N/A
	74	OYO/SHA/164	March, 2017	31	16	30	1	N/A	1	1	NEG	N/A	N/A	NEG	NEG	N/A	N/A	NEG	NEG	NEG	N/A	NEG	N/A
	75	OYO/SHA/165	March, 2017	34	24	60	1	N/A	1	2	NEG	N/A	N/A	NEG	NEG	N/A	N/A	NEG	NEG	NEG	N/A	NEG	N/A
	76	OYO/SHA/167	March, 2017	26	20	20	1	N/A	1	2	NEG	N/A	N/A	NEG	NEG	N/A	N/A	NEG	NEG	NEG	N/A	NEG	N/A
	77	OYO/SHA/168	March, 2017	37	22	45	1	N/A	1	2	NEG	N/A	N/A	NEG	NEG	N/A	N/A	NEG	NEG	NEG	N/A	NEG	N/A
	78	OYO/SHA/169	March, 2017	32	20	45	1	N/A	1	1	NEG	N/A	N/A	NEG	NEG	N/A	N/A	NEG	NEG	NEG	N/A	NEG	N/A
	79	OYO/SHA/170	March, 2017	28	20	20	1	N/A	1	1	NEG	N/A	N/A	NEG	NEG	N/A	N/A	NEG	NEG	NEG	N/A	NEG	N/A
	80	OYO/SHA/171	March, 2017	28	28	10	1	N/A	1	2	NEG	N/A	N/A	NEG	NEG	N/A	N/A	NEG	NEG	NEG	N/A	NEG	N/A
	81	OYO/SHA/172	March, 2017	33	28	60	1	N/A	1	2	NEG	N/A	N/A	NEG	NEG	N/A	N/A	NEG	NEG	NEG	N/A	NEG	N/A
	82	OYO/SHA/173	March, 2017	28	24	30	1	N/A	1	1	NEG	N/A	N/A	NEG	NEG	N/A	N/A	NEG	NEG	NEG	N/A	NEG	N/A
	83	OYO/SHA/174	March, 2017	36	24	60	1	N/A	1	1	NEG	N/A	N/A	NEG	NEG	N/A	N/A	NEG	NEG	NEG	N/A	NEG	N/A
	84	OYO/SHA/175	March, 2017	32	16	10	1	N/A	1	1	NEG	N/A	N/A	NEG	NEG	N/A	N/A	NEG	NEG	NEG	N/A	NEG	N/A
	85	OYO/SHA/176	March, 2017	32	24	120	1	N/A	1	2	NEG	N/A	N/A	NEG	NEG	N/A	N/A	NEG	NEG	NEG	N/A	NEG	N/A
	86	OYO/SHA/177	March, 2017	26	16	20	1	N/A	1	1	NEG	N/A	N/A	NEG	NEG	N/A	N/A	NEG	NEG	NEG	N/A	NEG	N/A
	87	OYO/SHA/178	March, 2017	31	24	60	1	N/A	1	1	NEG	N/A	N/A	NEG	NEG	N/A	N/A	NEG	NEG	NEG	N/A	NEG	N/A
	88	OYO/SHA/179	March, 2017	32	26	45	1	N/A	1	1	NEG	N/A	N/A	NEG	NEG	N/A	N/A	NEG	NEG	NEG	N/A	NEG	N/A
	89	OYO/SHA/166	March, 2017	37	28	60	1	N/A	1	2	POS	N/A	N/A	POS	POS	1	N/A	POS	NEG	POS	N/A	NEG	N/A
	90	OYO/SHA/180	March, 2017	31	28	30	1	N/A	1	1	NEG	N/A	N/A	NEG	NEG	N/A	N/A	NEG	NEG	NEG	N/A	NEG	N/A
	91	OYO/SHA/181	March, 2017	21	28	30	1	N/A	1	1	POS	N/A	N/A	POS	POS	1	N/A	POS	NEG	POS	N/A	NEG	N/A
	92	OYO/SHA/182	March, 2017	38	24	45	1	N/A	1	1	NEG	N/A	N/A	NEG	NEG	N/A	N/A	NEG	NEG	NEG	N/A	NEG	N/A
	93	OYO/SHA/183	March, 2017	25	24	30	1	N/A	1	1	NEG	N/A	N/A	NEG	NEG	N/A	N/A	NEG	NEG	NEG	N/A	NEG	N/A
	94	OYO/SHA/184	March, 2017	30	26	15	1	N/A	1	1	NEG	N/A	N/A	NEG	NEG	N/A	N/A	NEG	NEG	NEG	N/A	NEG	N/A
	95	OYO/SHA/185	March, 2017	19	24	10	1	N/A	1	1	NEG	N/A	N/A	NEG	NEG	N/A	N/A	NEG	NEG	NEG	N/A	NEG	N/A
	96	OYO/SHA/186	March, 2017	32	20	60	1	N/A	1	1	NEG	N/A	N/A	NEG	NEG	N/A	N/A	NEG	NEG	NEG	N/A	NEG	N/A
	97	OYO/SHA/187	March, 2017	26	24	10	1	N/A	1	1	NEG	N/A	N/A	NEG	NEG	N/A	N/A	NEG	NEG	NEG	N/A	NEG	N/A
	98	OYO/SHA/188	March, 2017	38	28	30	1	N/A	1	1	NEG	N/A	N/A	NEG	NEG	N/A	N/A	NEG	NEG	NEG	N/A	NEG	N/A
	99	OYO/SHA/189	March, 2017	34	28	25	1	N/A	1	2	NEG	N/A	N/A	NEG	NEG	N/A	N/A	NEG	NEG	NEG	N/A	NEG	N/A
	100	OYO/SHA/190	March, 2017	33	14	30	1	N/A	1	1	NEG	N/A	N/A	NEG	NEG	N/A	N/A	NEG	NEG	NEG	N/A	NEG	N/A
	101	OYO/SHA/191	March, 2017	23	26	40	1	N/A	1	1	NEG	N/A	N/A	NEG	NEG	N/A	N/A	NEG	NEG	NEG	N/A	NEG	N/A
	102	OYO/SHA/192	March, 2017	24	26	2	1	N/A	1	1	NEG	N/A	N/A	NEG	NEG	N/A	N/A	NEG	NEG	NEG	N/A	NEG	N/A
	103	OYO/SHA/193	March, 2017	29	26	30	1	N/A	1	1	NEG	N/A	N/A	NEG	NEG	N/A	N/A	NEG	NEG	NEG	N/A	NEG	N/A
	104	OYO/SHA/194	March, 2017	27	26	40	1	N/A	1	1	NEG	N/A	N/A	NEG	NEG	N/A	N/A	NEG	NEG	NEG	N/A	NEG	N/A
	105	OYO/SHA/195	March, 2017	30	16	30	1	N/A	1	1	NEG	N/A	N/A	NEG	NEG	N/A	N/A	NEG	NEG	NEG	N/A	NEG	N/A
	106	OYO/SHA/196	March, 2017	31	16	15	1	N/A	1	2	NEG	N/A	N/A	NEG	NEG	N/A	N/A	NEG	NEG	NEG	N/A	NEG	N/A
	107	OYO/SHA/197	March, 2017	26	16	30	1	N/A	1	1	NEG	N/A	N/A	NEG	NEG	N/A	N/A	NEG	NEG	NEG	N/A	NEG	N/A
	108	OYO/SHA/198	March, 2017	24	20	21	1	N/A	1	1	NEG	N/A	N/A	NEG	NEG	N/A	N/A	NEG	NEG	NEG	N/A	NEG	N/A
	109	OYO/SHA/199	March, 2017	35	23	20	1	N/A	1	1	NEG	N/A	N/A	NEG	NEG	N/A	N/A	NEG	NEG	NEG	N/A	NEG	N/A
	110	OYO/SHA/200	March, 2017	27	24	15	1	N/A	1	1	NEG	N/A	N/A	NEG	NEG	N/A	N/A	NEG	NEG	NEG	N/A	NEG	N/A
	111	OYO/SHA/201	March, 2017	25	36	30	1	N/A	1	1	NEG	N/A	N/A	NEG	NEG	N/A	N/A	NEG	NEG	NEG	N/A	NEG	N/A
	112	OYO/SHA/202	March, 2017	24	20	30	1	N/A	1	1	NEG	N/A	N/A	NEG	NEG	N/A	N/A	NEG	NEG	NEG	N/A	NEG	N/A
	113	OYO/SHA/203	March, 2017	30	20	75	1	N/A	1	2	NEG	N/A	N/A	NEG	NEG	N/A	N/A	NEG	NEG	NEG	N/A	NEG	N/A
	114	OYO/SHA/204	March, 2017	37	16	50	1	N/A	1	1	NEG	N/A	N/A	NEG	NEG	N/A	N/A	NEG	NEG	NEG	N/A	NEG	N/A
	115	OYO/SHA/205	March, 2017	25	16	30	1	N/A	1	1	NEG	N/A	N/A	NEG	NEG	N/A	N/A	NEG	NEG	NEG	N/A	NEG	N/A
	116	OYO/SHA/206	March, 2017	26	20	0	1	N/A	1	1	NEG	N/A	N/A	NEG	NEG	N/A	N/A	NEG	NEG	NEG	N/A	NEG	N/A
	117	OYO/SHA/207	March, 2017	32	22	0	1	N/A	1	1	NEG	N/A	N/A	NEG	NEG	N/A	N/A	NEG	NEG	NEG	N/A	NEG	N/A
	118	OYO/SHA/208	March, 2017	28	28	30	1	N/A	1	1	NEG	N/A	N/A	NEG	NEG	N/A	N/A	NEG	NEG	NEG	N/A	NEG	N/A
	119	OYO/SHA/209	March, 2017	28	12	60	1	N/A	1	1	NEG	N/A	N/A	NEG	NEG	N/A	N/A	NEG	NEG	NEG	N/A	NEG	N/A
	120	OYO/SHA/210	March, 2017	22	24	60	1	N/A	1	1	NEG	N/A	N/A	NEG	NEG	N/A	N/A	NEG	NEG	NEG	N/A	NEG	N/A
	121	OYO/SHA/211	March, 2017	32	28	0	1	N/A	1	2	NEG	N/A	N/A	NEG	NEG	N/A	N/A	NEG	NEG	NEG	N/A	NEG	N/A
	122	OYO/SHA/212	March, 2017	37	23	60	1	N/A	1	2	NEG	N/A	N/A	NEG	NEG	N/A	N/A	NEG	NEG	NEG	N/A	NEG	N/A
	123	OYO/SHA/213	March, 2017	27	36	10	1	N/A	1	1	NEG	N/A	N/A	NEG	NEG	N/A	N/A	NEG	NEG	NEG	N/A	NEG	N/A
	124	OYO/SHA/214	March, 2017	25	28	30	1	N/A	1	1	NEG	N/A	N/A	NEG	NEG	N/A	N/A	NEG	NEG	NEG	N/A	NEG	N/A
	125	OYO/SHA/215	March, 2017	20	24	30	1	N/A	1	1	NEG	N/A	N/A	NEG	NEG	N/A	N/A	NEG	NEG	NEG	N/A	NEG	N/A
	126	OYO/SHA/216	March, 2017	21	22	60	1	N/A	1	2	NEG	N/A	N/A	NEG	NEG	N/A	N/A	NEG	NEG	NEG	N/A	NEG	N/A
	127	OYO/SHA/217	March, 2017	37	26	27	1	N/A	1	2	NEG	N/A	N/A	NEG	NEG	N/A	N/A	NEG	NEG	NEG	N/A	NEG	N/A
	128	OYO/SHA/218	March, 2017	28	40	40	1	N/A	1	1	NEG	N/A	N/A	NEG	NEG	N/A	N/A	NEG	NEG	NEG	N/A	NEG	N/A
	129	OYO/SHA/219	March, 2017	35	28	30	1	N/A	1	2	NEG	N/A	N/A	NEG	NEG	N/A	N/A	NEG	NEG	NEG	N/A	NEG	N/A
	130	OYO/SHA/220	March, 2017	29	20	60	1	N/A	1	1	NEG	N/A	N/A	NEG	NEG	N/A	N/A	NEG	NEG	NEG	N/A	NEG	N/A
	131	OYO/SHA/221	March, 2017	30	13	60	1	N/A	1	1	NEG	N/A	N/A	NEG	NEG	N/A	N/A	NEG	NEG	NEG	N/A	NEG	N/A
	132	OYO/SHA/222	March, 2017	25	16	60	1	N/A	1	1	NEG	N/A	N/A	NEG	NEG	N/A	N/A	NEG	NEG	NEG	N/A	NEG	N/A
	133	OYO/SHA/223	March, 2017	30	20	50	1	N/A	1	1	NEG	N/A	N/A	NEG	NEG	N/A	N/A	NEG	NEG	NEG	N/A	NEG	N/A
	134	OYO/SHA/224	March, 2017	29	36	30	1	N/A	1	2	NEG	N/A	N/A	NEG	NEG	N/A	N/A	NEG	NEG	NEG	N/A	NEG	N/A
	135	OYO/SHA/225	March, 2017	34	20	45	1	N/A	1	2	NEG	N/A	N/A	NEG	NEG	N/A	N/A	NEG	NEG	NEG	N/A	NEG	N/A
	136	OYO/SHA/226	March, 2017	28	28	60	1	N/A	1	1	NEG	N/A	N/A	NEG	NEG	N/A	N/A	NEG	NEG	NEG	N/A	NEG	N/A
	137	OYO/SHA/227	March, 2017	23	24	30	1	N/A	1	1	NEG	N/A	N/A	NEG	NEG	N/A	N/A	NEG	NEG	NEG	N/A	NEG	N/A
	138	OYO/SHA/228	March, 2017	23	20	60	1	N/A	1	1	NEG	N/A	N/A	NEG	NEG	N/A	N/A	NEG	NEG	NEG	N/A	NEG	N/A
	139	OYO/SHA/229	March, 2017	26	16	10	1	N/A	1	1	NEG	N/A	N/A	NEG	NEG	N/A	N/A	NEG	NEG	NEG	N/A	NEG	N/A
	140	OYO/SHA/230	March, 2017	26	28	15	1	N/A	1	1	NEG	N/A	N/A	NEG	NEG	N/A	N/A	NEG	NEG	NEG	N/A	NEG	N/A
	141	OYO/SHA/231	March, 2017	40	12	30	1	N/A	1	1	NEG	N/A	N/A	NEG	NEG	N/A	N/A	NEG	NEG	NEG	N/A	NEG	N/A
	142	OYO/SHA/232	March, 2017	32	28	10	1	N/A	1	1	NEG	N/A	N/A	NEG	NEG	N/A	N/A	NEG	NEG	NEG	N/A	NEG	N/A
	143	OYO/SHA/233	March, 2017	30	28	10	1	N/A	1	1	NEG	N/A	N/A	NEG	NEG	N/A	N/A	POS	NEG	NEG	N/A	NEG	N/A
	144	OYO/SHA/234	March, 2017	30	24	60	1	N/A	1	1	NEG	N/A	N/A	NEG	NEG	N/A	N/A	NEG	NEG	NEG	N/A	NEG	N/A
	145	OYO/SHA/235	March, 2017	32	20	60	1	N/A	1	1	NEG	N/A	N/A	NEG	NEG	N/A	N/A	NEG	NEG	NEG	N/A	NEG	N/A
	146	OYO/SHA/236	March, 2017	24	16	5	1	N/A	1	1	NEG	N/A	N/A	NEG	NEG	N/A	N/A	NEG	NEG	NEG	N/A	NEG	N/A
	147	OYO/SHA/237	March, 2017	27	27	30	1	N/A	1	1	NEG	N/A	N/A	NEG	NEG	N/A	N/A	NEG	NEG	NEG	N/A	NEG	N/A
	148	OYO/SHA/238	March, 2017	31	24	40	1	N/A	1	1	NEG	N/A	N/A	NEG	NEG	N/A	N/A	NEG	NEG	NEG	N/A	NEG	N/A
	149	OYO/SHA/239	March, 2017	34	20	60	1	N/A	1	1	NEG	N/A	N/A	NEG	NEG	N/A	N/A	NEG	NEG	NEG	N/A	NEG	N/A
	150	OYO/SHA/240	March, 2017	25	16	120	1	N/A	1	1	NEG	N/A	N/A	NEG	NEG	N/A	N/A	NEG	NEG	NEG	N/A	NEG	N/A
	151	OYO/SHA/241	March, 2017	24	20	1	1	N/A	1	1	NEG	N/A	N/A	NEG	NEG	N/A	N/A	NEG	NEG	NEG	N/A	NEG	N/A
	152	OYO/SHA/242	March, 2017	28	9	120	1	N/A	1	1	NEG	N/A	N/A	NEG	NEG	N/A	N/A	NEG	NEG	NEG	N/A	NEG	N/A
	153	OYO/SHA/243	March, 2017	32	30	60	1	N/A	1	1	NEG	N/A	N/A	NEG	NEG	N/A	N/A	NEG	NEG	NEG	N/A	NEG	N/A
	154	OYO/SHA/244	March, 2017	29	20	60	1	N/A	1	1	NEG	N/A	N/A	NEG	NEG	N/A	N/A	NEG	NEG	NEG	N/A	NEG	N/A
	155	OYO/SHA/245	March, 2017	27	30	30	1	N/A	1	1	NEG	N/A	N/A	NEG	NEG	N/A	N/A	NEG	NEG	NEG	N/A	NEG	N/A
	156	OYO/SHA/246	March, 2017	30	22	30	1	N/A	1	1	NEG	N/A	N/A	NEG	NEG	N/A	N/A	NEG	NEG	NEG	N/A	NEG	N/A
	157	OYO/SHA/247	March, 2017	24	20	60	1	N/A	1	1	NEG	N/A	N/A	NEG	NEG	N/A	N/A	NEG	NEG	NEG	N/A	NEG	N/A
	158	OYO/SHA/114	March, 2017	30	24	30	1	N/A	1	1	NEG	N/A	N/A	NEG	NEG	N/A	N/A	NEG	NEG	NEG	N/A	NEG	N/A
	159	OYO/SHA/248	March, 2017	20	24	60	1	N/A	1	2	NEG	N/A	N/A	NEG	NEG	N/A	N/A	NEG	NEG	NEG	N/A	NEG	N/A
	160	OYO/SHA/249	March, 2017	19	8	60	1	N/A	1	1	NEG	N/A	N/A	NEG	NEG	N/A	N/A	NEG	NEG	NEG	N/A	NEG	N/A
	161	OYO/SHA/250	March, 2017	35	16	35	1	N/A	1	1	NEG	N/A	N/A	NEG	NEG	N/A	N/A	NEG	NEG	NEG	N/A	NEG	N/A
	162	OYO/SHA/251	March, 2017	33	16	35	1	N/A	1	1	NEG	N/A	N/A	NEG	NEG	N/A	N/A	NEG	NEG	NEG	N/A	NEG	N/A
	163	OYO/SHA/252	March, 2017	35	7	30	1	N/A	1	1	NEG	N/A	N/A	NEG	NEG	N/A	N/A	NEG	NEG	NEG	N/A	NEG	N/A
	164	OYO/SHA/253	March, 2017	31	6	30	1	N/A	1	2	NEG	N/A	N/A	NEG	NEG	N/A	N/A	NEG	NEG	NEG	N/A	NEG	N/A
	165	OYO/SHA/254	March, 2017	35	16	30	1	N/A	1	1	NEG	N/A	N/A	NEG	NEG	N/A	N/A	NEG	NEG	NEG	N/A	NEG	N/A
	166	OYO/SHA/113	March, 2017	15	14	50	1	N/A	1	1	NEG	N/A	N/A	NEG	NEG	N/A	N/A	NEG	NEG	NEG	N/A	NEG	N/A
	167	OYO/SHA/255	March, 2017	30	24	10	1	N/A	1	1	NEG	N/A	N/A	NEG	NEG	N/A	N/A	NEG	NEG	NEG	N/A	NEG	N/A
	168	OYO/SHA/256	March, 2017	40	24	10	1	N/A	1	1	NEG	N/A	N/A	NEG	NEG	N/A	N/A	NEG	NEG	NEG	N/A	NEG	N/A
	169	OYO/SHA/257	March, 2017	32	20	10	1	N/A	1	2	NEG	N/A	N/A	NEG	NEG	N/A	N/A	NEG	NEG	NEG	N/A	NEG	N/A
	170	OYO/SHA/258	March, 2017	20	24	10	1	N/A	1	2	NEG	N/A	N/A	NEG	NEG	N/A	N/A	NEG	NEG	NEG	N/A	NEG	N/A
	171	OYO/SHA/259	March, 2017	36	12	30	1	N/A	1	1	NEG	N/A	N/A	NEG	NEG	N/A	N/A	NEG	NEG	NEG	N/A	NEG	N/A
	172	OYO/SHA/260	March, 2017	28	24	20	1	N/A	1	1	NEG	N/A	N/A	NEG	NEG	N/A	N/A	NEG	NEG	NEG	N/A	NEG	N/A
	173	OYO/SHA/261	March, 2017	32	24	30	1	N/A	1	1	NEG	N/A	N/A	NEG	NEG	N/A	N/A	NEG	NEG	NEG	N/A	NEG	N/A
	174	OYO/SHA/262	March, 2017	33	28	20	1	N/A	1	1	NEG	N/A	N/A	NEG	NEG	N/A	N/A	NEG	NEG	NEG	N/A	NEG	N/A
	175	OYO/SHA/263	March, 2017	28	24	30	1	N/A	1	1	NEG	N/A	N/A	NEG	NEG	N/A	N/A	NEG	NEG	NEG	N/A	NEG	N/A
	176	OYO/SHA/264	March, 2017	30	20	40	1	N/A	1	1	NEG	N/A	N/A	NEG	NEG	N/A	N/A	NEG	NEG	NEG	N/A	NEG	N/A
	177	OYO/SHA/265	March, 2017	36	24	30	1	N/A	1	1	NEG	N/A	N/A	NEG	NEG	N/A	N/A	NEG	NEG	NEG	N/A	NEG	N/A
	178	OYO/SHA/266	March, 2017	39	36	60	1	N/A	1	1	NEG	N/A	N/A	NEG	NEG	N/A	N/A	NEG	NEG	NEG	N/A	NEG	N/A
	179	OYO/SHA/267	March, 2017	30	28	7	3	N/A	1	1	NEG	N/A	N/A	NEG	NEG	N/A	N/A	NEG	NEG	NEG	N/A	NEG	N/A
	180	OYO/SHA/268	March, 2017	23	28	60	1	N/A	1	2	NEG	N/A	N/A	NEG	NEG	N/A	N/A	NEG	NEG	NEG	N/A	NEG	N/A
	181	OYO/SHA/269	March, 2017	28	28	60	1	N/A	1	1	NEG	N/A	N/A	NEG	NEG	N/A	N/A	NEG	NEG	NEG	N/A	NEG	N/A
	182	OYO/SHA/270	March, 2017	27	16	60	1	N/A	1	1	NEG	N/A	N/A	NEG	NEG	N/A	N/A	NEG	NEG	NEG	N/A	NEG	N/A
	183	OYO/SHA/271	March, 2017	30	28	60	1	N/A	1	1	NEG	N/A	N/A	NEG	NEG	N/A	N/A	NEG	NEG	NEG	N/A	NEG	N/A
	184	OYO/SHA/272	March, 2017	36	20	60	1	N/A	1	1	NEG	N/A	N/A	NEG	NEG	N/A	N/A	NEG	NEG	NEG	N/A	NEG	N/A
	185	OYO/SHA/273	March, 2017	37	28	60	1	N/A	1	1	NEG	N/A	N/A	NEG	NEG	N/A	N/A	NEG	NEG	NEG	N/A	NEG	N/A
	186	OYO/SHA/275	March, 2017	38	24	30	1	N/A	1	1	NEG	N/A	N/A	NEG	NEG	N/A	N/A	NEG	NEG	NEG	N/A	NEG	N/A
	187	OYO/SHA/276	March, 2017	39	8	120	1	N/A	1	1	NEG	N/A	N/A	NEG	NEG	N/A	N/A	NEG	NEG	NEG	N/A	NEG	N/A
	188	OYO/SHA/277	March, 2017	32	20	60	1	N/A	1	1	NEG	N/A	N/A	NEG	NEG	N/A	N/A	NEG	NEG	NEG	N/A	NEG	N/A
	189	OYO/SHA/278	March, 2017	26	28	60	1	N/A	1	1	NEG	N/A	N/A	NEG	NEG	N/A	N/A	NEG	NEG	NEG	N/A	NEG	N/A
	190	OYO/SHA/279	March, 2017	35	35	45	1	N/A	1	1	NEG	N/A	N/A	NEG	NEG	N/A	N/A	NEG	NEG	NEG	N/A	NEG	N/A
	191	OYO/SHA/280	March, 2017	23	16	40	1	N/A	1	2	NEG	N/A	N/A	NEG	NEG	N/A	N/A	NEG	NEG	NEG	N/A	NEG	N/A
	192	OYO/SHA/281	March, 2017	29	20	50	1	N/A	1	2	NEG	N/A	N/A	NEG	NEG	N/A	N/A	NEG	NEG	NEG	N/A	NEG	N/A
	193	OYO/SHA/282	March, 2017	25	20	60	1	N/A	1	1	NEG	N/A	N/A	NEG	NEG	N/A	N/A	NEG	NEG	NEG	N/A	NEG	N/A
	194	OYO/SHA/283	March, 2017	28	38	60	1	N/A	1	1	NEG	N/A	N/A	NEG	NEG	N/A	N/A	NEG	NEG	NEG	N/A	NEG	N/A
	195	OYO/SHA/284	March, 2017	24	19	60	1	N/A	1	1	NEG	N/A	N/A	NEG	NEG	N/A	N/A	NEG	NEG	NEG	N/A	NEG	N/A
	196	OYO/SHA/285	March, 2017	27	34	60	1	N/A	1	1	NEG	N/A	N/A	NEG	NEG	N/A	N/A	NEG	NEG	NEG	N/A	NEG	N/A
	197	OYO/SHA/286	March, 2017	30	24	20	1	N/A	1	2	NEG	N/A	N/A	NEG	NEG	N/A	N/A	NEG	NEG	NEG	N/A	NEG	N/A
	198	OYO/SHA/287	April, 2017	30	28	40	1	N/A	1	2	NEG	N/A	N/A	NEG	NEG	N/A	N/A	NEG	NEG	NEG	N/A	NEG	N/A
	199	OYO/SHA/288	April, 2017	29	20	60	1	N/A	1	2	NEG	N/A	N/A	NEG	NEG	N/A	N/A	NEG	NEG	NEG	N/A	NEG	N/A
	200	OYO/SHA/289	April, 2017	30	28	20	1	N/A	1	1	NEG	N/A	N/A	NEG	NEG	N/A	N/A	NEG	NEG	NEG	N/A	NEG	N/A
	201	OYO/SHA/290	April, 2017	37	24	40	1	N/A	1	1	NEG	N/A	N/A	NEG	NEG	N/A	N/A	NEG	NEG	NEG	N/A	NEG	N/A
	202	OYO/SHA/291	April, 2017	19	20	30	1	N/A	1	1	NEG	N/A	N/A	NEG	NEG	N/A	N/A	NEG	NEG	NEG	N/A	NEG	N/A
	203	OYO/SHA/292	April, 2017	34	24	30	1	N/A	1	2	NEG	N/A	N/A	NEG	NEG	N/A	N/A	NEG	NEG	NEG	N/A	NEG	N/A
	204	OYO/SHA/293	April, 2017	29	24	15	1	N/A	1	1	NEG	N/A	N/A	NEG	NEG	N/A	N/A	NEG	NEG	NEG	N/A	NEG	N/A
	205	OYO/SHA/294	April, 2017	37	12	60	1	N/A	1	1	NEG	N/A	N/A	NEG	NEG	N/A	N/A	NEG	NEG	NEG	N/A	NEG	N/A
	206	OYO/SHA/295	April, 2017	36	20	60	1	N/A	1	1	NEG	N/A	N/A	NEG	NEG	N/A	N/A	NEG	NEG	NEG	N/A	NEG	N/A
	207	OYO/SHA/296	April, 2017	33	20	30	1	N/A	1	1	NEG	N/A	N/A	NEG	NEG	N/A	N/A	NEG	NEG	NEG	N/A	NEG	N/A
	208	OYO/SHA/297	April, 2017	30	28	45	1	N/A	1	2	NEG	N/A	N/A	NEG	NEG	N/A	N/A	NEG	NEG	NEG	N/A	NEG	N/A
	209	OYO/SHA/298	April, 2017	30	20	30	1	N/A	1	2	NEG	N/A	N/A	NEG	NEG	N/A	N/A	NEG	NEG	NEG	N/A	NEG	N/A
	210	OYO/SHA/299	April, 2017	24	24	30	1	N/A	1	1	NEG	N/A	N/A	NEG	NEG	N/A	N/A	NEG	NEG	NEG	N/A	NEG	N/A
	211	OYO/SHA/300	April, 2017	30	24	50	1	N/A	1	1	NEG	N/A	N/A	NEG	NEG	N/A	N/A	NEG	NEG	NEG	N/A	NEG	N/A
	212	OYO/SHA/301	April, 2017	26	20	35	1	N/A	1	1	NEG	N/A	N/A	NEG	NEG	N/A	N/A	NEG	NEG	NEG	N/A	NEG	N/A
	213	OYO/SHA/302	April, 2017	29	28	60	1	N/A	1	1	NEG	N/A	N/A	NEG	NEG	N/A	N/A	NEG	NEG	NEG	N/A	NEG	N/A
	214	OYO/SHA/303	April, 2017	32	17	43	1	N/A	1	1	NEG	N/A	N/A	NEG	NEG	N/A	N/A	NEG	NEG	NEG	N/A	NEG	N/A
	215	OYO/SHA/304	April, 2017	35	20	60	1	N/A	1	2	NEG	N/A	N/A	NEG	NEG	N/A	N/A	NEG	NEG	NEG	N/A	NEG	N/A
	216	OYO/SHA/305	April, 2017	28	28	20	1	N/A	1	1	NEG	N/A	N/A	NEG	NEG	N/A	N/A	NEG	NEG	NEG	N/A	NEG	N/A
	217	OYO/SHA/306	April, 2017	22	20	40	1	N/A	1	1	NEG	N/A	N/A	NEG	NEG	N/A	N/A	NEG	NEG	NEG	N/A	NEG	N/A
	218	OYO/SHA/307	April, 2017	25	13	15	1	N/A	1	1	NEG	N/A	N/A	NEG	NEG	N/A	N/A	NEG	NEG	NEG	N/A	NEG	N/A
	219	OYO/SHA/308	April, 2017	28	28	40	1	N/A	1	1	NEG	N/A	N/A	NEG	NEG	N/A	N/A	NEG	NEG	NEG	N/A	NEG	N/A
	220	OYO/SHA/309	April, 2017	30	23	60	1	N/A	1	2	NEG	N/A	N/A	NEG	NEG	N/A	N/A	NEG	NEG	NEG	N/A	NEG	N/A
	221	OYO/SHA/310	April, 2017	32	24	60	1	N/A	1	1	NEG	N/A	N/A	NEG	NEG	N/A	N/A	NEG	NEG	NEG	N/A	NEG	N/A
	222	OYO/SHA/312	April, 2017	26	12	30	1	N/A	1	1	NEG	N/A	N/A	NEG	NEG	N/A	N/A	NEG	NEG	NEG	N/A	NEG	N/A
	223	OYO/SHA/313	April, 2017	20	20	50	1	N/A	1	1	NEG	N/A	N/A	NEG	NEG	N/A	N/A	NEG	NEG	NEG	N/A	NEG	N/A
	224	OYO/SHA/314	April, 2017	33	28	40	1	N/A	1	1	NEG	N/A	N/A	NEG	NEG	N/A	N/A	NEG	NEG	NEG	N/A	NEG	N/A
	225	OYO/SHA/315	April, 2017	30	20	60	1	N/A	1	1	NEG	N/A	N/A	NEG	NEG	N/A	N/A	NEG	NEG	NEG	N/A	NEG	N/A
	226	OYO/SHA/316	April, 2017	41	25	60	1	N/A	1	1	NEG	N/A	N/A	NEG	NEG	N/A	N/A	NEG	NEG	NEG	N/A	NEG	N/A
	227	OYO/SHA/317	April, 2017	26	20	25	1	N/A	1	1	NEG	N/A	N/A	NEG	NEG	N/A	N/A	NEG	NEG	NEG	N/A	NEG	N/A
	228	OYO/SHA/318	April, 2017	32	12	30	1	N/A	1	2	NEG	N/A	N/A	NEG	NEG	N/A	N/A	NEG	NEG	NEG	N/A	NEG	N/A
	229	OYO/SHA/319	April, 2017	28	29	30	1	N/A	1	1	NEG	N/A	N/A	NEG	NEG	N/A	N/A	NEG	NEG	NEG	N/A	NEG	N/A
	230	OYO/SHA/320	April, 2017	36	28	60	1	N/A	1	1	NEG	N/A	N/A	NEG	NEG	N/A	N/A	NEG	NEG	NEG	N/A	NEG	N/A
	231	OYO/SHA/321	April, 2017	40	28	60	1	N/A	1	1	POS	N/A	N/A	POS	NEG	N/A	N/A	POS	NEG	NEG	N/A	NEG	N/A
	232	OYO/SHA/322	April, 2017	34	32	30	1	N/A	1	1	NEG	N/A	N/A	NEG	NEG	N/A	N/A	NEG	NEG	NEG	N/A	NEG	N/A
	233	OYO/SHA/323	April, 2017	39	20	60	1	N/A	1	1	NEG	N/A	N/A	NEG	NEG	N/A	N/A	NEG	NEG	NEG	N/A	NEG	N/A
	234	OYO/SHA/324	April, 2017	36	28	30	1	N/A	1	1	NEG	N/A	N/A	NEG	NEG	N/A	N/A	NEG	NEG	NEG	N/A	NEG	N/A
	235	OYO/SHA/325	April, 2017	39	28	40	1	N/A	1	1	NEG	N/A	N/A	NEG	NEG	N/A	N/A	NEG	NEG	NEG	N/A	NEG	N/A
	236	OYO/SHA/326	April, 2017	30	21	40	1	N/A	1	1	NEG	N/A	N/A	NEG	NEG	N/A	N/A	NEG	NEG	NEG	N/A	NEG	N/A
	237	OYO/SHA/327	April, 2017	25	28	30	1	N/A	1	1	NEG	N/A	N/A	NEG	NEG	N/A	N/A	NEG	NEG	NEG	N/A	NEG	N/A
	238	OYO/SHA/328	April, 2017	29	26	30	1	N/A	1	1	NEG	N/A	N/A	NEG	NEG	N/A	N/A	NEG	NEG	NEG	N/A	NEG	N/A
	239	OYO/SHA/329	April, 2017	30	20	60	1	N/A	1	1	NEG	N/A	N/A	NEG	NEG	N/A	N/A	NEG	NEG	NEG	N/A	NEG	N/A
	240	OYO/SHA/330	April, 2017	25	20	30	1	N/A	1	2	NEG	N/A	N/A	NEG	NEG	N/A	N/A	NEG	NEG	NEG	N/A	NEG	N/A
	241	OYO/SHA/331	April, 2017	39	24	45	1	N/A	1	1	NEG	N/A	N/A	NEG	NEG	N/A	N/A	NEG	NEG	NEG	N/A	NEG	N/A
	242	OYO/SHA/332	April, 2017	30	12	15	1	N/A	1	1	NEG	N/A	N/A	NEG	NEG	N/A	N/A	NEG	NEG	NEG	N/A	NEG	N/A
	243	OYO/SHA/333	April, 2017	25	20	30	1	N/A	1	1	NEG	N/A	N/A	NEG	NEG	N/A	N/A	NEG	NEG	NEG	N/A	NEG	N/A
	244	OYO/SHA/334	April, 2017	33	16	20	1	N/A	1	1	NEG	N/A	N/A	NEG	NEG	N/A	N/A	NEG	NEG	NEG	N/A	NEG	N/A
	245	OYO/SHA/335	April, 2017	35	20	25	1	N/A	1	1	NEG	N/A	N/A	NEG	NEG	N/A	N/A	NEG	NEG	NEG	N/A	NEG	N/A
	246	OYO/SHA/336	April, 2017	21	24	60	1	N/A	1	2	NEG	N/A	N/A	NEG	NEG	N/A	N/A	NEG	NEG	NEG	N/A	NEG	N/A
	247	OYO/SHA/337	April, 2017	36	28	45	1	N/A	1	1	NEG	N/A	N/A	NEG	NEG	N/A	N/A	NEG	NEG	NEG	N/A	NEG	N/A
	248	OYO/SHA/338	April, 2017	38	24	30	1	N/A	1	1	NEG	N/A	N/A	NEG	NEG	N/A	N/A	NEG	NEG	NEG	N/A	NEG	N/A
	249	OYO/SHA/339	April, 2017	29	20	60	1	N/A	1	1	NEG	N/A	N/A	NEG	NEG	N/A	N/A	NEG	NEG	NEG	N/A	NEG	N/A
	250	OYO/SHA/340	April, 2017	35	25	30	1	N/A	1	1	NEG	N/A	N/A	NEG	NEG	N/A	N/A	NEG	NEG	NEG	N/A	NEG	N/A
	251	OYO/SHA/341	April, 2017	27	20	20	1	N/A	1	1	NEG	N/A	N/A	NEG	NEG	N/A	N/A	NEG	NEG	NEG	N/A	NEG	N/A
	252	OYO/SHA/342	April, 2017	34	20	60	1	N/A	1	1	NEG	N/A	N/A	NEG	NEG	N/A	N/A	NEG	NEG	NEG	N/A	NEG	N/A
	253	OYO/SHA/343	April, 2017	32	20	60	1	N/A	1	1	NEG	N/A	N/A	NEG	NEG	N/A	N/A	NEG	NEG	NEG	N/A	NEG	N/A
	254	OYO/SHA/344	April, 2017	30	24	30	1	N/A	1	1	NEG	N/A	N/A	NEG	NEG	N/A	N/A	NEG	NEG	NEG	N/A	NEG	N/A
	255	OYO/SHA/345	April, 2017	30	20	60	1	N/A	1	1	NEG	N/A	N/A	NEG	NEG	N/A	N/A	NEG	NEG	NEG	N/A	NEG	N/A
	256	OYO/SHA/346	April, 2017	27	21	60	1	N/A	1	1	NEG	N/A	N/A	NEG	NEG	N/A	N/A	NEG	NEG	NEG	N/A	NEG	N/A
	257	OYO/SHA/347	April, 2017	32	28	40	1	N/A	1	1	NEG	N/A	N/A	NEG	NEG	N/A	N/A	NEG	NEG	NEG	N/A	NEG	N/A
	258	OYO/SHA/348	April, 2017	38	28	60	1	N/A	1	1	NEG	N/A	N/A	NEG	NEG	N/A	N/A	NEG	NEG	NEG	N/A	NEG	N/A
	259	OYO/SHA/349	April, 2017	27	16	30	1	N/A	1	1	NEG	N/A	N/A	NEG	NEG	N/A	N/A	NEG	NEG	NEG	N/A	NEG	N/A
	260	OYO/SHA/350	April, 2017	40	20	45	1	N/A	1	1	NEG	N/A	N/A	NEG	NEG	N/A	N/A	NEG	NEG	NEG	N/A	NEG	N/A
	261	OYO/SHA/351	April, 2017	33	28	45	1	N/A	1	1	NEG	N/A	N/A	NEG	NEG	N/A	N/A	NEG	NEG	NEG	N/A	NEG	N/A
	262	OYO/SHA/352	April, 2017	23	20	30	1	N/A	1	1	NEG	N/A	N/A	NEG	NEG	N/A	N/A	NEG	NEG	NEG	N/A	NEG	N/A
	263	OYO/SHA/353	April, 2017	33	24	45	1	N/A	1	1	NEG	N/A	N/A	NEG	NEG	N/A	N/A	NEG	NEG	NEG	N/A	NEG	N/A
	264	OYO/SHA/354	April, 2017	23	24	60	1	N/A	1	1	NEG	N/A	N/A	NEG	NEG	N/A	N/A	NEG	NEG	NEG	N/A	NEG	N/A
	265	OYO/SHA/355	April, 2017	23	28	60	1	N/A	1	2	NEG	N/A	N/A	NEG	NEG	N/A	N/A	NEG	NEG	NEG	N/A	NEG	N/A
	266	OYO/SHA/356	April, 2017	27	12	45	1	N/A	1	1	NEG	N/A	N/A	NEG	NEG	N/A	N/A	NEG	NEG	NEG	N/A	NEG	N/A
	267	OYO/SHA/357	April, 2017	34	20	60	1	N/A	1	1	NEG	N/A	N/A	NEG	NEG	N/A	N/A	NEG	NEG	NEG	N/A	NEG	N/A
	268	OYO/SHA/358	April, 2017	23	18	60	1	N/A	1	1	NEG	N/A	N/A	NEG	NEG	N/A	N/A	NEG	NEG	NEG	N/A	NEG	N/A
	269	OYO/SHA/359	April, 2017	25	20	60	1	N/A	1	1	NEG	N/A	N/A	NEG	NEG	N/A	N/A	NEG	NEG	NEG	N/A	NEG	N/A
	270	OYO/SHA/360	April, 2017	22	24	40	1	N/A	1	1	NEG	N/A	N/A	NEG	NEG	N/A	N/A	NEG	NEG	NEG	N/A	NEG	N/A
	271	OYO/SHA/361	April, 2017	23	28	60	1	N/A	1	1	NEG	N/A	N/A	NEG	NEG	N/A	N/A	NEG	NEG	NEG	N/A	NEG	N/A
	272	OYO/SHA/362	April, 2017	24	16	30	1	N/A	1	1	NEG	N/A	N/A	NEG	NEG	N/A	N/A	NEG	NEG	NEG	N/A	NEG	N/A
	273	OYO/SHA/363	April, 2017	40	20	60	1	N/A	1	1	NEG	N/A	N/A	NEG	NEG	N/A	N/A	NEG	NEG	NEG	N/A	NEG	N/A
	274	OYO/SHA/364	April, 2017	30	40	28	1	N/A	1	1	NEG	N/A	N/A	NEG	NEG	N/A	N/A	NEG	NEG	NEG	N/A	NEG	N/A
	275	OYO/SHA/388	April, 2017	40	20	60	1	N/A	1	1	NEG	N/A	N/A	NEG	NEG	N/A	N/A	NEG	NEG	NEG	N/A	NEG	N/A
	276	OYO/SHA/389	April, 2017	35	28	45	1	N/A	1	2	NEG	N/A	N/A	NEG	NEG	N/A	N/A	NEG	NEG	NEG	N/A	NEG	N/A
	277	OYO/SHA/390	April, 2017	26	12	60	1	N/A	1	1	NEG	N/A	N/A	NEG	NEG	N/A	N/A	NEG	NEG	NEG	N/A	NEG	N/A
	278	OYO/SHA/391	April, 2017	34	20	5	1	N/A	1	1	NEG	N/A	N/A	NEG	NEG	N/A	N/A	NEG	NEG	NEG	N/A	NEG	N/A
	279	OYO/SHA/392	April, 2017	21	28	60	1	N/A	1	1	NEG	N/A	N/A	NEG	NEG	N/A	N/A	NEG	NEG	NEG	N/A	NEG	N/A
	280	OYO/SHA/393	April, 2017	33	20	60	1	N/A	1	1	NEG	N/A	N/A	NEG	NEG	N/A	N/A	NEG	NEG	NEG	N/A	NEG	N/A
	281	OYO/SHA/394	April, 2017	37	28	45	1	N/A	1	1	NEG	N/A	N/A	NEG	NEG	N/A	N/A	NEG	NEG	NEG	N/A	NEG	N/A
	282	OYO/SHA/395	April, 2017	31	20	40	1	N/A	1	1	NEG	N/A	N/A	NEG	NEG	N/A	N/A	NEG	NEG	NEG	N/A	NEG	N/A
	283	OYO/SHA/396	April, 2017	32	20	120	1	N/A	1	1	NEG	N/A	N/A	NEG	NEG	N/A	N/A	NEG	NEG	NEG	N/A	NEG	N/A
	284	OYO/SHA/397	April, 2017	24	20	40	1	N/A	1	1	NEG	N/A	N/A	NEG	NEG	N/A	N/A	NEG	NEG	NEG	N/A	NEG	N/A
	285	OYO/SHA/398	April, 2017	25	24	30	1	N/A	1	1	NEG	N/A	N/A	NEG	NEG	N/A	N/A	NEG	NEG	NEG	N/A	NEG	N/A
	286	OYO/SHA/399	April, 2017	24	38	60	1	N/A	1	1	NEG	N/A	N/A	NEG	NEG	N/A	N/A	NEG	NEG	NEG	N/A	NEG	N/A
	287	OYO/SHA/400	April, 2017	34	21	30	1	N/A	1	1	NEG	N/A	N/A	NEG	NEG	N/A	N/A	NEG	NEG	NEG	N/A	NEG	N/A
	288	OYO/SHA/401	April, 2017	33	20	30	1	N/A	1	1	NEG	N/A	N/A	NEG	NEG	N/A	N/A	NEG	NEG	NEG	N/A	NEG	N/A
	289	OYO/SHA/402	April, 2017	26	20	60	1	N/A	1	1	NEG	N/A	N/A	NEG	NEG	N/A	N/A	NEG	NEG	NEG	N/A	NEG	N/A
	290	OYO/SHA/403	April, 2017	21	12	30	1	N/A	1	1	NEG	N/A	N/A	NEG	NEG	N/A	N/A	NEG	NEG	NEG	N/A	NEG	N/A
	291	OYO/SHA/404	April, 2017	22	20	30	1	N/A	1	1	NEG	N/A	N/A	NEG	NEG	N/A	N/A	NEG	NEG	NEG	N/A	NEG	N/A
	292	OYO/SHA/405	April, 2017	33	28	45	1	N/A	1	1	NEG	N/A	N/A	NEG	NEG	N/A	N/A	NEG	NEG	NEG	N/A	NEG	N/A
	293	OYO/SHA/406	April, 2017	41	24	15	1	N/A	1	1	NEG	N/A	N/A	NEG	NEG	N/A	N/A	NEG	NEG	NEG	N/A	NEG	N/A
	294	OYO/SHA/407	April, 2017	22	18	30	1	N/A	1	1	NEG	N/A	N/A	NEG	NEG	N/A	N/A	NEG	NEG	NEG	N/A	NEG	N/A
	295	OYO/SHA/408	April, 2017	28	20	20	1	N/A	1	1	NEG	N/A	N/A	NEG	NEG	N/A	N/A	NEG	NEG	NEG	N/A	NEG	N/A
	296	OYO/SHA/409	April, 2017	34	12	10	1	N/A	1	1	NEG	N/A	N/A	NEG	NEG	N/A	N/A	NEG	NEG	NEG	N/A	NEG	N/A
	297	OYO/SHA/410	April, 2017	33	36	60	1	N/A	1	1	NEG	N/A	N/A	NEG	NEG	N/A	N/A	NEG	NEG	NEG	N/A	NEG	N/A
	298	OYO/SHA/411	April, 2017	27	20	30	1	N/A	1	1	NEG	N/A	N/A	NEG	NEG	N/A	N/A	NEG	NEG	NEG	N/A	NEG	N/A
	299	OYO/SHA/412	April, 2017	30	28	60	1	N/A	1	1	NEG	N/A	N/A	NEG	NEG	N/A	N/A	NEG	NEG	NEG	N/A	NEG	N/A
	300	OYO/SHA/413	April, 2017	22	12	30	1	N/A	1	1	NEG	N/A	N/A	NEG	NEG	N/A	N/A	NEG	NEG	NEG	N/A	NEG	N/A
	301	OYO/SHA/414	April, 2017	32	36	20	1	N/A	1	2	NEG	N/A	N/A	NEG	NEG	N/A	N/A	NEG	NEG	NEG	N/A	NEG	N/A
	302	OYO/SHA/415	April, 2017	26	20	30	1	N/A	1	1	NEG	N/A	N/A	NEG	NEG	N/A	N/A	NEG	NEG	NEG	N/A	NEG	N/A
	303	OYO/SHA/416	April, 2017	35	24	45	1	N/A	1	1	NEG	N/A	N/A	NEG	NEG	N/A	N/A	NEG	NEG	NEG	N/A	NEG	N/A
	304	OYO/SHA/417	April, 2017	35	12	120	1	N/A	1	1	NEG	N/A	N/A	NEG	NEG	N/A	N/A	NEG	NEG	NEG	N/A	NEG	N/A
	305	OYO/SHA/418	April, 2017	24	12	30	1	N/A	1	1	NEG	N/A	N/A	NEG	NEG	N/A	N/A	NEG	NEG	NEG	N/A	NEG	N/A
	306	OYO/SHA/419	April, 2017	28	20	45	1	N/A	1	1	NEG	N/A	N/A	NEG	NEG	N/A	N/A	NEG	NEG	NEG	N/A	NEG	N/A
	307	OYO/SHA/420	April, 2017	29	28	30	1	N/A	1	1	NEG	N/A	N/A	NEG	NEG	N/A	N/A	NEG	NEG	NEG	N/A	NEG	N/A
	308	OYO/SHA/421	April, 2017	33	20	40	1	N/A	1	1	NEG	N/A	N/A	NEG	NEG	N/A	N/A	NEG	NEG	NEG	N/A	NEG	N/A
	309	OYO/SHA/422	April, 2017	19	16	30	1	N/A	1	1	NEG	N/A	N/A	NEG	NEG	N/A	N/A	NEG	NEG	NEG	N/A	NEG	N/A
	310	OYO/SHA/423	April, 2017	30	22	50	1	N/A	1	1	POS	POS	N/A	POS	NEG	N/A	N/A	POS	NEG	POS	N/A	NEG	N/A
	311	OYO/SHA/424	April, 2017	23	16	40	1	N/A	1	1	NEG	N/A	N/A	NEG	NEG	N/A	N/A	NEG	NEG	NEG	N/A	NEG	N/A
	312	OYO/SHA/425	April, 2017	32	24	60	1	N/A	1	1	NEG	N/A	N/A	NEG	NEG	N/A	N/A	NEG	NEG	NEG	N/A	NEG	N/A
	313	OYO/SHA/426	April, 2017	32	32	65	1	N/A	1	1	NEG	N/A	N/A	NEG	NEG	N/A	N/A	NEG	NEG	NEG	N/A	NEG	N/A
	314	OYO/SHA/427	April, 2017	27	16	60	1	N/A	1	1	NEG	N/A	N/A	NEG	NEG	N/A	N/A	NEG	NEG	NEG	N/A	NEG	N/A
	315	OYO/SHA/428	April, 2017	30	16	20	1	N/A	1	1	NEG	N/A	N/A	NEG	NEG	N/A	N/A	NEG	NEG	POS	N/A	NEG	N/A
	316	OYO/SHA/429	April, 2017	30	24	60	1	N/A	1	1	NEG	N/A	N/A	NEG	NEG	N/A	N/A	NEG	NEG	NEG	N/A	NEG	N/A
	317	OYO/SHA/430	April, 2017	26	24	30	1	N/A	1	1	NEG	N/A	N/A	NEG	NEG	N/A	N/A	NEG	NEG	NEG	N/A	NEG	N/A
	318	OYO/SHA/431	April, 2017	29	27	45	1	N/A	1	1	NEG	N/A	N/A	NEG	NEG	N/A	N/A	NEG	NEG	NEG	N/A	NEG	N/A
	319	OYO/SHA/432	April, 2017	28	24	45	1	N/A	1	1	NEG	N/A	N/A	NEG	NEG	N/A	N/A	NEG	NEG	NEG	N/A	NEG	N/A
	320	OYO/SHA/433	April, 2017	21	20	5	1	N/A	1	1	NEG	N/A	N/A	NEG	NEG	N/A	N/A	NEG	NEG	NEG	N/A	NEG	N/A
	321	OYO/SHA/434	April, 2017	29	20	40	1	N/A	1	1	NEG	N/A	N/A	NEG	NEG	N/A	N/A	NEG	NEG	NEG	N/A	NEG	N/A
	322	OYO/SHA/435	April, 2017	23	16	60	1	N/A	1	1	NEG	N/A	N/A	NEG	NEG	N/A	N/A	NEG	NEG	NEG	N/A	NEG	N/A
	323	OYO/SHA/436	April, 2017	22	24	45	1	N/A	1	1	NEG	N/A	N/A	NEG	NEG	N/A	N/A	NEG	NEG	NEG	N/A	NEG	N/A
	324	OYO/SHA/437	April, 2017	29	24	60	1	N/A	1	1	NEG	N/A	N/A	NEG	NEG	N/A	N/A	NEG	NEG	NEG	N/A	NEG	N/A
	325	OYO/SHA/438	April, 2017	31	13	45	1	N/A	1	1	NEG	N/A	N/A	NEG	NEG	N/A	N/A	NEG	NEG	NEG	N/A	NEG	N/A
	326	OYO/SHA/439	April, 2017	32	24	20	1	N/A	1	1	NEG	N/A	N/A	NEG	NEG	N/A	N/A	NEG	NEG	NEG	N/A	NEG	N/A
	327	OYO/SHA/440	April, 2017	38	14	45	1	N/A	1	1	NEG	N/A	N/A	NEG	NEG	N/A	N/A	NEG	NEG	NEG	N/A	NEG	N/A
	328	OYO/SHA/441	April, 2017	38	24	60	1	N/A	1	1	NEG	N/A	N/A	NEG	NEG	N/A	N/A	NEG	NEG	NEG	N/A	NEG	N/A
	329	OYO/SHA/442	April, 2017	37	28	60	1	N/A	1	1	NEG	N/A	N/A	NEG	NEG	N/A	N/A	NEG	NEG	NEG	N/A	NEG	N/A
	330	OYO/SHA/443	April, 2017	27	15	30	1	N/A	1	1	NEG	N/A	N/A	NEG	NEG	N/A	N/A	NEG	NEG	NEG	N/A	NEG	N/A
	331	OYO/SHA/444	April, 2017	32	28	45	1	N/A	1	1	NEG	N/A	N/A	NEG	NEG	N/A	N/A	NEG	NEG	NEG	N/A	NEG	N/A
	332	OYO/SHA/445	April, 2017	23	20	60	1	N/A	1	1	NEG	N/A	N/A	NEG	NEG	N/A	N/A	NEG	NEG	NEG	N/A	NEG	N/A
	333	OYO/SHA/446	April, 2017	31	24	60	1	N/A	1	1	NEG	N/A	N/A	NEG	NEG	N/A	N/A	NEG	NEG	NEG	N/A	NEG	N/A
	334	OYO/SHA/447	April, 2017	33	24	30	1	N/A	1	1	NEG	N/A	N/A	NEG	NEG	N/A	N/A	NEG	NEG	NEG	N/A	NEG	N/A
	335	OYO/SHA/448	April, 2017	35	28	45	1	N/A	1	1	NEG	N/A	N/A	NEG	NEG	N/A	N/A	NEG	NEG	NEG	N/A	NEG	N/A
	336	OYO/SHA/365	April, 2017	27	20	60	1	N/A	1	1	NEG	N/A	N/A	NEG	NEG	N/A	N/A	NEG	NEG	NEG	N/A	NEG	N/A
	337	OYO/SHA/366	April, 2017	37	20	90	1	N/A	1	2	NEG	N/A	N/A	NEG	NEG	N/A	N/A	NEG	NEG	NEG	N/A	NEG	N/A
	338	OYO/SHA/367	April, 2017	42	20	40	1	N/A	1	1	NEG	N/A	N/A	NEG	NEG	N/A	N/A	NEG	NEG	NEG	N/A	NEG	N/A
	339	OYO/SHA/368	April, 2017	28	12	90	1	N/A	1	1	NEG	N/A	N/A	NEG	NEG	N/A	N/A	NEG	NEG	NEG	N/A	NEG	N/A
	340	OYO/SHA/369	April, 2017	35	24	30	1	N/A	1	1	NEG	N/A	N/A	NEG	NEG	N/A	N/A	NEG	NEG	NEG	N/A	NEG	N/A
	341	OYO/SHA/370	April, 2017	38	28	60	1	N/A	1	1	NEG	N/A	N/A	NEG	NEG	N/A	N/A	NEG	NEG	NEG	N/A	NEG	N/A
	342	OYO/SHA/371	April, 2017	22	8	50	1	N/A	1	1	NEG	N/A	N/A	NEG	NEG	N/A	N/A	NEG	NEG	NEG	N/A	NEG	N/A
	343	OYO/SHA/372	April, 2017	32	20	30	1	N/A	1	1	NEG	N/A	N/A	NEG	NEG	N/A	N/A	NEG	NEG	NEG	N/A	NEG	N/A
	344	OYO/SHA/373	April, 2017	33	28	25	1	N/A	1	1	NEG	N/A	N/A	NEG	NEG	N/A	N/A	NEG	NEG	NEG	N/A	NEG	N/A
	345	OYO/SHA/374	April, 2017	28	12	60	1	N/A	1	1	NEG	N/A	N/A	NEG	NEG	N/A	N/A	NEG	NEG	NEG	N/A	NEG	N/A
	346	OYO/SHA/375	April, 2017	27	28	10	1	N/A	1	1	NEG	N/A	N/A	NEG	NEG	N/A	N/A	NEG	NEG	NEG	N/A	NEG	N/A
	347	OYO/SHA/376	April, 2017	30	20	50	1	N/A	1	1	NEG	N/A	N/A	NEG	NEG	N/A	N/A	NEG	NEG	NEG	N/A	NEG	N/A
	348	OYO/SHA/377	April, 2017	24	28	50	1	N/A	1	2	NEG	N/A	N/A	NEG	NEG	N/A	N/A	NEG	NEG	NEG	N/A	NEG	N/A
	349	OYO/SHA/378	April, 2017	25	25	30	1	N/A	1	1	NEG	N/A	N/A	NEG	NEG	N/A	N/A	NEG	NEG	NEG	N/A	NEG	N/A
	350	OYO/SHA/379	April, 2017	25	12	45	1	N/A	1	1	NEG	N/A	N/A	NEG	NEG	N/A	N/A	NEG	NEG	NEG	N/A	NEG	N/A
	351	OYO/SHA/380	April, 2017	32	12	90	1	N/A	1	1	NEG	N/A	N/A	NEG	NEG	N/A	N/A	NEG	NEG	NEG	N/A	NEG	N/A
	352	OYO/SHA/381	April, 2017	23	18	25	1	N/A	1	1	NEG	N/A	N/A	NEG	NEG	N/A	N/A	NEG	NEG	NEG	N/A	NEG	N/A
	353	OYO/SHA/382	April, 2017	29	22	60	1	N/A	1	1	NEG	N/A	N/A	NEG	NEG	N/A	N/A	NEG	NEG	NEG	N/A	NEG	N/A
	354	OYO/SHA/383	April, 2017	29	12	15	1	N/A	1	1	NEG	N/A	N/A	NEG	NEG	N/A	N/A	NEG	NEG	NEG	N/A	NEG	N/A
	355	OYO/SHA/384	April, 2017	35	28	60	1	N/A	1	1	NEG	N/A	N/A	NEG	NEG	N/A	N/A	NEG	NEG	NEG	N/A	NEG	N/A
	356	OYO/SHA/385	April, 2017	20	20	30	1	N/A	1	1	NEG	N/A	N/A	NEG	NEG	N/A	N/A	NEG	NEG	NEG	N/A	NEG	N/A
	357	OYO/SHA/386	April, 2017	30	20	60	1	N/A	1	1	NEG	N/A	N/A	NEG	NEG	N/A	N/A	NEG	NEG	NEG	N/A	NEG	N/A
	358	OYO/SHA/387	April, 2017	27	20	90	1	N/A	1	1	NEG	N/A	N/A	NEG	NEG	N/A	N/A	NEG	NEG	NEG	N/A	NEG	N/A
	359	OYO/SHA/449	April, 2017	22	24	30	1	N/A	1	1	NEG	N/A	N/A	NEG	NEG	N/A	N/A	NEG	NEG	NEG	N/A	NEG	N/A
	360	OYO/SHA/450	April, 2017	21	28	30	1	N/A	1	1	NEG	N/A	N/A	NEG	NEG	N/A	N/A	NEG	NEG	NEG	N/A	NEG	N/A
	361	OYO/SHA/451	April, 2017	26	32	30	1	N/A	1	1	NEG	N/A	N/A	NEG	NEG	N/A	N/A	NEG	NEG	NEG	N/A	NEG	N/A
	362	OYO/SHA/452	April, 2017	28	24	45	1	N/A	1	1	NEG	N/A	N/A	NEG	NEG	N/A	N/A	NEG	NEG	NEG	N/A	NEG	N/A
	363	OYO/SHA/453	April, 2017	40	24	15	1	N/A	1	1	NEG	N/A	N/A	NEG	NEG	N/A	N/A	NEG	NEG	NEG	N/A	NEG	N/A
	364	OYO/SHA/454	April, 2017	29	24	60	1	N/A	1	1	NEG	N/A	N/A	NEG	NEG	N/A	N/A	NEG	NEG	NEG	N/A	NEG	N/A
	365	OYO/SHA/455	April, 2017	36	20	5	1	N/A	1	1	NEG	N/A	N/A	NEG	NEG	N/A	N/A	NEG	NEG	NEG	N/A	NEG	N/A
	366	OYO/SHA/456	April, 2017	40	28	35	1	N/A	1	1	NEG	N/A	N/A	NEG	NEG	N/A	N/A	NEG	NEG	NEG	N/A	NEG	N/A
	367	OYO/SHA/457	April, 2017	30	16	30	1	N/A	1	1	NEG	N/A	N/A	NEG	NEG	N/A	N/A	NEG	NEG	NEG	N/A	NEG	N/A
	368	OYO/SHA/458	April, 2017	34	8	120	1	N/A	1	1	NEG	N/A	N/A	NEG	NEG	N/A	N/A	NEG	NEG	NEG	N/A	NEG	N/A
	369	OYO/SHA/459	April, 2017	24	8	24	1	N/A	1	1	NEG	N/A	N/A	NEG	NEG	N/A	N/A	NEG	NEG	NEG	N/A	NEG	N/A
	370	OYO/SHA/460	April, 2017	27	16	20	1	N/A	1	1	NEG	N/A	N/A	NEG	NEG	N/A	N/A	NEG	NEG	NEG	N/A	NEG	N/A
	371	OYO/SHA/461	April, 2017	23	20	20	1	N/A	1	1	NEG	N/A	N/A	NEG	NEG	N/A	N/A	NEG	NEG	NEG	N/A	NEG	N/A
	372	OYO/SHA/462	April, 2017	28	20	30	1	N/A	1	1	NEG	N/A	N/A	NEG	NEG	N/A	N/A	NEG	NEG	NEG	N/A	NEG	N/A
	373	OYO/SHA/463	April, 2017	30	20	60	1	N/A	1	1	NEG	N/A	N/A	NEG	NEG	N/A	N/A	NEG	NEG	NEG	N/A	NEG	N/A
	374	OYO/SHA/464	April, 2017	40	20	60	1	N/A	1	1	NEG	N/A	N/A	NEG	NEG	N/A	N/A	NEG	NEG	NEG	N/A	NEG	N/A
	375	OYO/SHA/465	April, 2017	21	16	20	1	N/A	1	1	NEG	N/A	N/A	NEG	NEG	N/A	N/A	NEG	NEG	NEG	N/A	NEG	N/A
	376	OYO/SHA/466	April, 2017	35	24	30	1	N/A	1	1	NEG	N/A	N/A	NEG	NEG	N/A	N/A	NEG	NEG	NEG	N/A	NEG	N/A
	377	OYO/SHA/467	April, 2017	29	24	35	1	N/A	1	1	NEG	N/A	N/A	NEG	NEG	N/A	N/A	NEG	NEG	NEG	N/A	NEG	N/A
	378	OYO/SHA/468	April, 2017	33	29	60	1	N/A	1	1	NEG	N/A	N/A	NEG	NEG	N/A	N/A	NEG	NEG	NEG	N/A	NEG	N/A
	379	OYO/SHA/469	April, 2017	39	20	60	1	N/A	1	1	NEG	N/A	N/A	NEG	NEG	N/A	N/A	NEG	NEG	NEG	N/A	NEG	N/A
	380	OYO/SHA/470	April, 2017	23	24	30	1	N/A	1	1	NEG	N/A	N/A	NEG	NEG	N/A	N/A	NEG	NEG	NEG	N/A	NEG	N/A
	381	OYO/SHA/471	April, 2017	37	24	30	1	N/A	1	1	NEG	N/A	N/A	NEG	NEG	N/A	N/A	NEG	NEG	NEG	N/A	NEG	N/A
	382	OYO/SHA/472	April, 2017	38	28	30	1	N/A	1	1	NEG	N/A	N/A	NEG	NEG	N/A	N/A	NEG	NEG	NEG	N/A	NEG	N/A
	383	OYO/SHA/473	April, 2017	25	20	60	1	N/A	1	1	NEG	N/A	N/A	NEG	NEG	N/A	N/A	NEG	NEG	NEG	N/A	NEG	N/A
	384	OYO/SHA/474	April, 2017	30	28	40	1	N/A	1	1	NEG	N/A	N/A	NEG	NEG	N/A	N/A	NEG	NEG	NEG	N/A	NEG	N/A
	385	OYO/SHA/475	April, 2017	26	20	60	1	N/A	1	1	NEG	N/A	N/A	NEG	NEG	N/A	N/A	NEG	NEG	NEG	N/A	NEG	N/A
	386	OYO/SHA/476	April, 2017	24	12	45	1	N/A	1	1	NEG	N/A	N/A	NEG	NEG	N/A	N/A	NEG	NEG	NEG	N/A	NEG	N/A
	387	OYO/SHA/477	April, 2017	37	12	25	1	N/A	1	1	NEG	N/A	N/A	NEG	NEG	N/A	N/A	NEG	NEG	NEG	N/A	NEG	N/A
	388	OYO/SHA/478	April, 2017	26	24	30	1	N/A	1	1	NEG	N/A	N/A	NEG	NEG	N/A	N/A	NEG	NEG	NEG	N/A	NEG	N/A
	389	OYO/SHA/479	April, 2017	19	24	30	1	N/A	1	1	NEG	N/A	N/A	NEG	NEG	N/A	N/A	NEG	NEG	NEG	N/A	NEG	N/A
	390	OYO/SHA/480	April, 2017	30	24	60	1	N/A	1	1	NEG	N/A	N/A	NEG	NEG	N/A	N/A	NEG	NEG	NEG	N/A	NEG	N/A
	391	OYO/SHA/481	April, 2017	27	16	60	1	N/A	1	1	NEG	N/A	N/A	NEG	NEG	N/A	N/A	NEG	NEG	NEG	N/A	NEG	N/A
	392	OYO/SHA/482	April, 2017	33	24	30	1	N/A	1	1	NEG	N/A	N/A	NEG	NEG	N/A	N/A	NEG	NEG	NEG	N/A	NEG	N/A
	393	OYO/SHA/483	April, 2017	33	20	40	1	N/A	1	1	NEG	N/A	N/A	NEG	NEG	N/A	N/A	NEG	NEG	NEG	N/A	NEG	N/A
	394	OYO/SHA/484	April, 2017	32	16	60	1	N/A	1	1	NEG	N/A	N/A	NEG	NEG	N/A	N/A	NEG	NEG	NEG	N/A	NEG	N/A
	395	OYO/SHA/485	April, 2017	25	24	15	1	N/A	1	1	NEG	N/A	N/A	NEG	NEG	N/A	N/A	NEG	NEG	NEG	N/A	NEG	N/A
	396	OYO/SHA/486	April, 2017	30	20	60	1	N/A	1	1	NEG	N/A	N/A	NEG	NEG	N/A	N/A	NEG	NEG	NEG	N/A	NEG	N/A
	397	OYO/SHA/487	April, 2017	22	20	25	1	N/A	1	1	NEG	N/A	N/A	NEG	NEG	N/A	N/A	NEG	NEG	NEG	N/A	NEG	N/A
	398	OYO/SHA/488	April, 2017	27	32	60	1	N/A	1	1	NEG	N/A	N/A	NEG	NEG	N/A	N/A	NEG	NEG	NEG	N/A	NEG	N/A
	399	OYO/SHA/489	April, 2017	30	20	30	1	N/A	1	1	NEG	N/A	N/A	NEG	NEG	N/A	N/A	NEG	NEG	NEG	N/A	NEG	N/A
	400	OYO/SHA/490	April, 2017	39	20	60	1	N/A	1	1	NEG	N/A	N/A	NEG	NEG	N/A	N/A	NEG	NEG	NEG	N/A	NEG	N/A
	401	OYO/SHA/491	April, 2017	36	24	60	1	N/A	1	1	NEG	N/A	N/A	NEG	NEG	N/A	N/A	NEG	NEG	NEG	N/A	NEG	N/A
	402	OYO/SHA/492	April, 2017	37	24	60	1	N/A	1	1	NEG	N/A	N/A	NEG	NEG	N/A	N/A	NEG	NEG	NEG	N/A	NEG	N/A
	403	OYO/SHA/494	April, 2017	35	20	20	1	N/A	1	1	NEG	N/A	N/A	NEG	NEG	N/A	N/A	NEG	NEG	NEG	N/A	NEG	N/A
	404	OYO/SHA/495	April, 2017	29	16	45	1	N/A	1	1	NEG	N/A	N/A	NEG	NEG	N/A	N/A	NEG	NEG	NEG	N/A	NEG	N/A
	405	OYO/SHA/496	April, 2017	22	20	40	1	N/A	1	1	NEG	N/A	N/A	NEG	NEG	N/A	N/A	NEG	NEG	NEG	N/A	NEG	N/A
	406	OYO/SHA/497	April, 2017	31	28	60	1	N/A	1	1	NEG	N/A	N/A	NEG	NEG	N/A	N/A	NEG	NEG	NEG	N/A	NEG	N/A
	407	OYO/SHA/498	April, 2017	24	32	120	1	N/A	1	1	NEG	N/A	N/A	NEG	NEG	N/A	N/A	NEG	NEG	NEG	N/A	NEG	N/A
	408	OYO/SHA/499	April, 2017	36	20	30	1	N/A	1	1	NEG	N/A	N/A	NEG	NEG	N/A	N/A	NEG	NEG	NEG	N/A	NEG	N/A
	409	OYO/SHA/500	April, 2017	30	28	30	1	N/A	1	1	NEG	N/A	N/A	NEG	NEG	N/A	N/A	NEG	NEG	NEG	N/A	NEG	N/A
	410	OYO/SHA/501	April, 2017	25	33	120	1	N/A	1	1	NEG	N/A	N/A	NEG	NEG	N/A	N/A	NEG	NEG	NEG	N/A	NEG	N/A
	411	OYO/SHA/502	April, 2017	29	28	60	1	N/A	1	1	NEG	N/A	N/A	NEG	NEG	N/A	N/A	NEG	NEG	NEG	N/A	NEG	N/A
	412	OYO/SHA/503	April, 2017	31	28	20	1	N/A	1	1	NEG	N/A	N/A	NEG	NEG	N/A	N/A	NEG	NEG	NEG	N/A	NEG	N/A
	413	OYO/SHA/504	April, 2017	27	24	30	1	N/A	1	1	NEG	N/A	N/A	NEG	NEG	N/A	N/A	NEG	NEG	NEG	N/A	NEG	N/A
	414	OYO/SHA/505	April, 2017	34	20	30	1	N/A	1	1	NEG	N/A	N/A	NEG	NEG	N/A	N/A	NEG	NEG	NEG	N/A	NEG	N/A
	415	OYO/SHA/506	April, 2017	37	8	45	1	N/A	1	1	NEG	N/A	N/A	NEG	NEG	N/A	N/A	NEG	NEG	NEG	N/A	NEG	N/A
	416	OYO/SHA/507	April, 2017	28	16	30	1	N/A	1	1	NEG	N/A	N/A	NEG	NEG	N/A	N/A	NEG	NEG	NEG	N/A	NEG	N/A
	417	OYO/SHA/508	April, 2017	38	28	30	1	N/A	1	1	NEG	N/A	N/A	NEG	NEG	N/A	N/A	NEG	NEG	NEG	N/A	NEG	N/A
	418	OYO/SHA/509	April, 2017	32	28	10	1	N/A	1	1	NEG	N/A	N/A	NEG	NEG	N/A	N/A	NEG	NEG	POS	N/A	NEG	N/A
	419	OYO/SHA/510	April, 2017	33	20	45	1	N/A	1	1	NEG	N/A	N/A	NEG	NEG	N/A	N/A	NEG	NEG	NEG	N/A	NEG	N/A
	420	OYO/SHA/511	April, 2017	21	28	60	1	N/A	1	1	NEG	N/A	N/A	NEG	NEG	N/A	N/A	NEG	NEG	NEG	N/A	NEG	N/A
	421	OYO/SHA/512	April, 2017	34	36	25	1	N/A	1	1	NEG	N/A	N/A	NEG	NEG	N/A	N/A	NEG	NEG	NEG	N/A	NEG	N/A
	422	OYO/SHA/513	April, 2017	35	25	25	1	N/A	1	1	NEG	N/A	N/A	NEG	NEG	N/A	N/A	NEG	NEG	NEG	N/A	NEG	N/A
	423	OYO/SHA/514	April, 2017	31	25	30	1	N/A	1	1	NEG	N/A	N/A	NEG	NEG	N/A	N/A	NEG	NEG	NEG	N/A	NEG	N/A
	424	OYO/SHA/515	April, 2017	27	30	45	1	N/A	1	1	NEG	N/A	N/A	NEG	NEG	N/A	N/A	NEG	NEG	NEG	N/A	NEG	N/A
	425	OYO/SHA/516	April, 2017	30	25	45	1	N/A	1	1	NEG	N/A	N/A	NEG	NEG	N/A	N/A	NEG	NEG	NEG	N/A	NEG	N/A
	426	OYO/SHA/517	April, 2017	29	25	30	1	N/A	1	1	NEG	N/A	N/A	NEG	NEG	N/A	N/A	NEG	NEG	NEG	N/A	NEG	N/A
	427	OYO/SHA/518	April, 2017	28	25	45	1	N/A	1	1	NEG	N/A	N/A	NEG	NEG	N/A	N/A	NEG	NEG	NEG	N/A	NEG	N/A
	428	OYO/SHA/519	April, 2017	25	16	30	1	N/A	1	1	NEG	N/A	N/A	NEG	NEG	N/A	N/A	NEG	NEG	NEG	N/A	NEG	N/A
	429	OYO/SHA/520	April, 2017	36	30	30	1	N/A	1	1	NEG	N/A	N/A	NEG	NEG	N/A	N/A	NEG	NEG	NEG	N/A	NEG	N/A
	430	OYO/SHA/521	April, 2017	31	25	45	1	N/A	1	1	NEG	N/A	N/A	POS	NEG	N/A	N/A	POS	NEG	POS	N/A	NEG	N/A
	431	OYO/SHA/522	April, 2017	33	30	30	1	N/A	1	1	NEG	N/A	N/A	POS	NEG	N/A	N/A	NEG	NEG	POS	N/A	NEG	N/A
	432	OYO/SHA/523	April, 2017	24	25	45	1	N/A	1	1	NEG	N/A	N/A	NEG	NEG	N/A	N/A	NEG	NEG	NEG	N/A	NEG	N/A
	433	OYO/SHA/524	May, 2017	27	20	60	1	N/A	1	1	NEG	N/A	N/A	NEG	NEG	N/A	N/A	NEG	NEG	NEG	N/A	NEG	N/A
	434	OYO/SHA/525	May, 2017	25	28	60	1	N/A	1	1	NEG	N/A	N/A	NEG	NEG	N/A	N/A	NEG	NEG	NEG	N/A	NEG	N/A
	435	OYO/SHA/526	May, 2017	20	20	30	1	N/A	1	2	NEG	N/A	N/A	NEG	NEG	N/A	N/A	NEG	NEG	NEG	N/A	NEG	N/A
	436	OYO/SHA/527	May, 2017	32	20	60	1	N/A	1	1	NEG	N/A	N/A	NEG	NEG	N/A	N/A	NEG	NEG	NEG	N/A	NEG	N/A
	437	OYO/SHA/528	May, 2017	28	24	60	1	N/A	1	1	NEG	N/A	N/A	NEG	NEG	N/A	N/A	NEG	NEG	NEG	N/A	NEG	N/A
	438	OYO/SHA/529	May, 2017	36	28	35	1	N/A	1	1	NEG	N/A	N/A	NEG	NEG	N/A	N/A	NEG	NEG	NEG	N/A	NEG	N/A
	439	OYO/SHA/530	May, 2017	27	20	60	1	N/A	1	1	NEG	N/A	N/A	NEG	NEG	N/A	N/A	NEG	NEG	NEG	N/A	NEG	N/A
	440	OYO/SHA/531	May, 2017	25	16	60	1	N/A	1	1	NEG	N/A	N/A	NEG	NEG	N/A	N/A	NEG	NEG	NEG	N/A	NEG	N/A
	441	OYO/SHA/532	May, 2017	30	24	30	1	N/A	1	1	NEG	N/A	N/A	NEG	NEG	N/A	N/A	NEG	NEG	NEG	N/A	NEG	N/A
	442	OYO/SHA/533	May, 2017	33	20	10	1	N/A	1	1	NEG	N/A	N/A	NEG	NEG	N/A	N/A	NEG	NEG	NEG	N/A	NEG	N/A
	443	OYO/SHA/534	May, 2017	40	24	10	1	N/A	1	1	NEG	N/A	N/A	NEG	NEG	N/A	N/A	NEG	NEG	NEG	N/A	NEG	N/A
	444	OYO/SHA/535	May, 2017	33	24	60	1	N/A	1	1	NEG	N/A	N/A	NEG	NEG	N/A	N/A	NEG	NEG	NEG	N/A	NEG	N/A
	445	OYO/SHA/536	May, 2017	20	24	30	1	N/A	1	1	NEG	N/A	N/A	NEG	NEG	N/A	N/A	NEG	NEG	NEG	N/A	NEG	N/A
	446	OYO/SHA/537	May, 2017	30	16	30	1	N/A	1	1	NEG	N/A	N/A	NEG	NEG	N/A	N/A	NEG	NEG	NEG	N/A	NEG	N/A
	447	OYO/SHA/538	May, 2017	22	28	15	1	N/A	1	1	NEG	N/A	N/A	NEG	NEG	N/A	N/A	NEG	NEG	NEG	N/A	NEG	N/A
	448	OYO/SHA/539	May, 2017	28	20	60	1	N/A	1	1	NEG	N/A	N/A	NEG	NEG	N/A	N/A	NEG	NEG	NEG	N/A	NEG	N/A
	449	OYO/SHA/540	May, 2017	27	12	60	1	N/A	1	1	NEG	N/A	N/A	NEG	NEG	N/A	N/A	NEG	NEG	NEG	N/A	NEG	N/A
	450	OYO/SHA/541	May, 2017	23	16	15	1	N/A	1	1	NEG	N/A	N/A	NEG	NEG	N/A	N/A	NEG	NEG	NEG	N/A	NEG	N/A
	451	OYO/SHA/542	May, 2017	20	24	60	1	N/A	1	1	NEG	N/A	N/A	NEG	NEG	N/A	N/A	NEG	NEG	NEG	N/A	NEG	N/A
	452	OYO/SHA/543	May, 2017	27	16	60	1	N/A	1	1	NEG	N/A	N/A	NEG	NEG	N/A	N/A	NEG	NEG	NEG	N/A	NEG	N/A
	453	OYO/SHA/544	May, 2017	30	32	10	1	N/A	1	1	NEG	N/A	N/A	NEG	NEG	N/A	N/A	NEG	NEG	NEG	N/A	NEG	N/A
	454	OYO/SHA/545	May, 2017	30	28	20	1	N/A	1	1	NEG	N/A	N/A	NEG	NEG	N/A	N/A	NEG	NEG	NEG	N/A	NEG	N/A
	455	OYO/SHA/546	May, 2017	38	20	60	1	N/A	1	1	NEG	N/A	N/A	NEG	NEG	N/A	N/A	NEG	NEG	NEG	N/A	NEG	N/A
	456	OYO/SHA/547	May, 2017	30	16	45	1	N/A	1	1	NEG	N/A	N/A	NEG	NEG	N/A	N/A	NEG	NEG	NEG	N/A	NEG	N/A
	457	OYO/SHA/548	May, 2017	40	20	30	1	N/A	1	1	NEG	N/A	N/A	NEG	NEG	N/A	N/A	NEG	NEG	NEG	N/A	NEG	N/A
	458	OYO/SHA/549	May, 2017	20	28	45	1	N/A	1	1	NEG	N/A	N/A	NEG	NEG	N/A	N/A	NEG	NEG	NEG	N/A	NEG	N/A
	459	OYO/SHA/550	May, 2017	34	8	30	1	N/A	1	1	NEG	N/A	N/A	NEG	NEG	N/A	N/A	NEG	NEG	NEG	N/A	NEG	N/A
	460	OYO/SHA/551	May, 2017	24	16	60	1	N/A	1	1	NEG	N/A	N/A	NEG	NEG	N/A	N/A	NEG	NEG	NEG	N/A	NEG	N/A
	461	OYO/SHA/552	May, 2017	37	10	15	1	N/A	1	1	NEG	N/A	N/A	NEG	NEG	N/A	N/A	NEG	NEG	NEG	N/A	NEG	N/A
	462	OYO/SHA/553	May, 2017	22	24	30	1	N/A	1	1	NEG	N/A	N/A	NEG	NEG	N/A	N/A	NEG	NEG	NEG	N/A	NEG	N/A
	463	OYO/SHA/554	May, 2017	34	32	60	1	N/A	1	1	NEG	N/A	N/A	NEG	NEG	N/A	N/A	NEG	NEG	NEG	N/A	NEG	N/A
	464	OYO/SHA/555	May, 2017	34	20	45	1	N/A	1	1	NEG	N/A	N/A	NEG	NEG	N/A	N/A	NEG	NEG	NEG	N/A	NEG	N/A
	465	OYO/SHA/556	May, 2017	30	12	60	1	N/A	1	1	NEG	N/A	N/A	NEG	NEG	N/A	N/A	NEG	NEG	NEG	N/A	NEG	N/A
	466	OYO/SHA/557	May, 2017	32	20	30	1	N/A	1	1	NEG	N/A	N/A	NEG	NEG	N/A	N/A	NEG	NEG	NEG	N/A	NEG	N/A
	467	OYO/SHA/558	May, 2017	29	12	30	1	N/A	1	1	NEG	N/A	N/A	NEG	NEG	N/A	N/A	NEG	NEG	NEG	N/A	NEG	N/A
	468	OYO/SHA/559	May, 2017	27	24	30	1	N/A	1	1	NEG	N/A	N/A	NEG	NEG	N/A	N/A	NEG	NEG	NEG	N/A	NEG	N/A
	469	OYO/SHA/560	May, 2017	24	16	45	1	N/A	1	1	NEG	N/A	N/A	NEG	NEG	N/A	N/A	NEG	NEG	NEG	N/A	NEG	N/A
	470	OYO/SHA/561	May, 2017	27	25	20	1	N/A	1	1	NEG	N/A	N/A	NEG	NEG	N/A	N/A	NEG	NEG	NEG	N/A	NEG	N/A
	471	OYO/SHA/562	May, 2017	30	28	60	1	N/A	1	1	NEG	N/A	N/A	NEG	NEG	N/A	N/A	NEG	NEG	NEG	N/A	NEG	N/A
	472	OYO/SHA/563	May, 2017	27	25	30	1	N/A	1	1	NEG	N/A	N/A	NEG	NEG	N/A	N/A	NEG	NEG	NEG	N/A	NEG	N/A
	473	OYO/SHA/564	May, 2017	38	28	30	1	N/A	1	1	NEG	N/A	N/A	NEG	NEG	N/A	N/A	NEG	NEG	NEG	N/A	NEG	N/A
	474	OYO/SHA/565	May, 2017	35	30	30	1	N/A	1	1	NEG	N/A	N/A	NEG	NEG	N/A	N/A	NEG	NEG	NEG	N/A	NEG	N/A
	475	OYO/SHA/566	May, 2017	25	20	120	1	N/A	1	1	NEG	N/A	N/A	NEG	NEG	N/A	N/A	NEG	NEG	NEG	N/A	NEG	N/A
	476	OYO/SHA/567	May, 2017	21	20	40	1	N/A	1	1	NEG	N/A	N/A	NEG	NEG	N/A	N/A	NEG	NEG	NEG	N/A	NEG	N/A
	477	OYO/SHA/568	May, 2017	32	12	60	1	N/A	1	1	NEG	N/A	N/A	NEG	NEG	N/A	N/A	NEG	NEG	NEG	N/A	NEG	N/A
	478	OYO/SHA/569	May, 2017	31	34	60	1	N/A	1	1	NEG	N/A	N/A	NEG	NEG	N/A	N/A	NEG	NEG	NEG	N/A	NEG	N/A
	479	OYO/SHA/570	May, 2017	23	20	40	1	N/A	1	1	NEG	N/A	N/A	NEG	NEG	N/A	N/A	NEG	NEG	NEG	N/A	NEG	N/A
	480	OYO/SHA/571	May, 2017	38	32	120	1	N/A	1	1	NEG	N/A	N/A	NEG	NEG	N/A	N/A	NEG	NEG	NEG	N/A	NEG	N/A
	481	OYO/SHA/572	May, 2017	40	20	40	1	N/A	1	1	NEG	N/A	N/A	NEG	NEG	N/A	N/A	NEG	NEG	NEG	N/A	NEG	N/A
	482	OYO/SHA/573	May, 2017	24	16	60	1	N/A	1	1	NEG	N/A	N/A	NEG	NEG	N/A	N/A	NEG	NEG	NEG	N/A	NEG	N/A
	483	OYO/SHA/574	May, 2017	28	27	60	1	N/A	1	1	NEG	N/A	N/A	NEG	NEG	N/A	N/A	NEG	NEG	NEG	N/A	NEG	N/A
	484	OYO/SHA/575	May, 2017	38	16	30	1	N/A	1	1	NEG	N/A	N/A	NEG	NEG	N/A	N/A	NEG	NEG	NEG	N/A	NEG	N/A
	485	OYO/SHA/576	May, 2017	24	24	30	1	N/A	1	1	NEG	N/A	N/A	NEG	NEG	N/A	N/A	NEG	NEG	NEG	N/A	NEG	N/A
	486	OYO/SHA/577	May, 2017	19	8	30	1	N/A	1	1	NEG	N/A	N/A	NEG	NEG	N/A	N/A	NEG	NEG	NEG	N/A	NEG	N/A
	487	OYO/SHA/578	May, 2017	28	16	30	1	N/A	1	1	NEG	N/A	N/A	NEG	NEG	N/A	N/A	NEG	NEG	NEG	N/A	NEG	N/A
	488	OYO/SHA/579	May, 2017	29	16	30	1	N/A	1	1	NEG	N/A	N/A	NEG	NEG	N/A	N/A	NEG	NEG	NEG	N/A	NEG	N/A
	489	OYO/SHA/580	May, 2017	30	12	20	1	N/A	1	1	NEG	N/A	N/A	NEG	NEG	N/A	N/A	NEG	NEG	NEG	N/A	NEG	N/A
	490	OYO/SHA/581	May, 2017	35	20	60	1	N/A	1	1	NEG	N/A	N/A	NEG	NEG	N/A	N/A	NEG	NEG	NEG	N/A	NEG	N/A
	491	OYO/SHA/582	May, 2017	25	12	40	1	N/A	1	1	NEG	N/A	N/A	NEG	NEG	N/A	N/A	NEG	NEG	NEG	N/A	NEG	N/A
	492	OYO/SHA/583	May, 2017	31	20	20	1	N/A	1	1	NEG	N/A	N/A	NEG	NEG	N/A	N/A	NEG	NEG	NEG	N/A	NEG	N/A
	493	OYO/SHA/584	May, 2017	30	28	45	1	N/A	1	1	NEG	N/A	N/A	NEG	NEG	N/A	N/A	NEG	NEG	NEG	N/A	NEG	N/A
	494	OYO/SHA/585	May, 2017	39	20	15	1	N/A	1	1	NEG	N/A	N/A	NEG	NEG	N/A	N/A	NEG	NEG	NEG	N/A	NEG	N/A
	495	OYO/SHA/586	May, 2017	24	16	60	1	N/A	1	1	NEG	N/A	N/A	NEG	NEG	N/A	N/A	NEG	NEG	NEG	N/A	NEG	N/A
	496	OYO/SHA/587	May, 2017	24	20	45	1	N/A	1	1	NEG	N/A	N/A	NEG	NEG	N/A	N/A	NEG	NEG	NEG	N/A	NEG	N/A
	497	OYO/SHA/588	May, 2017	23	24	40	1	N/A	1	1	NEG	N/A	N/A	NEG	NEG	N/A	N/A	NEG	NEG	NEG	N/A	NEG	N/A
	498	OYO/SHA/589	May, 2017	35	16	15	1	N/A	1	1	NEG	N/A	N/A	NEG	NEG	N/A	N/A	NEG	NEG	NEG	N/A	NEG	N/A
	499	OYO/SHA/590	May, 2017	21	24	30	1	N/A	1	1	NEG	N/A	N/A	NEG	NEG	N/A	N/A	NEG	NEG	NEG	N/A	NEG	N/A
	500	OYO/SHA/591	May, 2017	36	24	25	1	N/A	1	1	NEG	N/A	N/A	NEG	NEG	N/A	N/A	NEG	NEG	NEG	N/A	NEG	N/A
	501	OYO/SHA/592	May, 2017	28	32	20	1	N/A	1	1	NEG	N/A	N/A	NEG	NEG	N/A	N/A	NEG	NEG	NEG	N/A	NEG	N/A
	502	OYO/SHA/593	May, 2017	19	28	15	1	N/A	1	1	NEG	N/A	N/A	NEG	NEG	N/A	N/A	NEG	NEG	NEG	N/A	NEG	N/A
	503	OYO/SHA/594	May, 2017	26	20	30	1	N/A	1	1	NEG	N/A	N/A	NEG	NEG	N/A	N/A	NEG	NEG	NEG	N/A	NEG	N/A
	504	OYO/SHA/595	May, 2017	24	24	30	1	N/A	1	1	NEG	N/A	N/A	NEG	NEG	N/A	N/A	NEG	NEG	NEG	N/A	NEG	N/A
	505	OYO/SHA/596	May, 2017	23	20	60	1	N/A	1	1	NEG	N/A	N/A	NEG	NEG	N/A	N/A	NEG	NEG	NEG	N/A	NEG	N/A
	506	OYO/SHA/597	May, 2017	25	32	60	1	N/A	1	1	NEG	N/A	N/A	NEG	NEG	N/A	N/A	NEG	NEG	NEG	N/A	NEG	N/A
	507	OYO/SHA/598	May, 2017	29	24	30	1	N/A	1	1	NEG	N/A	N/A	NEG	NEG	N/A	N/A	NEG	NEG	NEG	N/A	NEG	N/A
	508	OYO/SHA/599	May, 2017	39	24	60	1	N/A	1	1	NEG	N/A	N/A	NEG	NEG	N/A	N/A	NEG	NEG	NEG	N/A	NEG	N/A
	509	OYO/SHA/600	May, 2017	30	3	45	1	N/A	1	1	NEG	N/A	N/A	NEG	NEG	N/A	N/A	NEG	NEG	NEG	N/A	NEG	N/A
	510	OYO/SHA/601	May, 2017	32	24	40	1	N/A	1	1	NEG	N/A	N/A	NEG	NEG	N/A	N/A	NEG	NEG	NEG	N/A	NEG	N/A
	511	OYO/SHA/602	May, 2017	29	28	30	1	N/A	1	1	NEG	N/A	N/A	NEG	NEG	N/A	N/A	NEG	NEG	NEG	N/A	NEG	N/A
	512	OYO/SHA/603	May, 2017	37	28	15	1	N/A	1	1	NEG	N/A	N/A	NEG	NEG	N/A	N/A	NEG	NEG	NEG	N/A	NEG	N/A
	513	OYO/SHA/604	May, 2017	27	30	30	1	N/A	1	1	NEG	N/A	N/A	NEG	NEG	N/A	N/A	NEG	NEG	NEG	N/A	NEG	N/A
	514	OYO/SHA/605	May, 2017	26	24	60	1	N/A	1	1	NEG	N/A	N/A	NEG	NEG	N/A	N/A	NEG	NEG	NEG	N/A	NEG	N/A
	515	OYO/SHA/606	May, 2017	29	25	45	1	N/A	1	1	NEG	N/A	N/A	NEG	NEG	N/A	N/A	NEG	NEG	NEG	N/A	NEG	N/A
	516	OYO/SHA/607	May, 2017	33	24	30	1	N/A	1	1	NEG	N/A	N/A	NEG	NEG	N/A	N/A	NEG	NEG	NEG	N/A	NEG	N/A
	517	OYO/SHA/608	May, 2017	26	20	60	1	N/A	1	1	NEG	N/A	N/A	NEG	NEG	N/A	N/A	NEG	NEG	NEG	N/A	NEG	N/A
	518	OYO/SHA/609	May, 2017	26	30	60	1	N/A	1	1	NEG	N/A	N/A	NEG	NEG	N/A	N/A	NEG	NEG	NEG	N/A	NEG	N/A
	519	OYO/SHA/610	May, 2017	23	20	30	1	N/A	1	1	NEG	N/A	N/A	NEG	NEG	N/A	N/A	NEG	NEG	NEG	N/A	NEG	N/A
	520	OYO/SHA/611	May, 2017	33	20	60	1	N/A	1	1	NEG	N/A	N/A	NEG	NEG	N/A	N/A	NEG	NEG	NEG	N/A	NEG	N/A
	521	OYO/SHA/612	May, 2017	33	35	45	1	N/A	1	1	NEG	N/A	N/A	NEG	NEG	N/A	N/A	NEG	NEG	NEG	N/A	NEG	N/A
	522	OYO/SHA/613	May, 2017	33	26	30	1	N/A	1	1	NEG	N/A	N/A	NEG	NEG	N/A	N/A	NEG	NEG	NEG	N/A	NEG	N/A
	523	OYO/SHA/614	May, 2017	33	15	60	1	N/A	1	1	NEG	N/A	N/A	NEG	NEG	N/A	N/A	NEG	NEG	NEG	N/A	NEG	N/A
	524	OYO/SHA/615	May, 2017	28	16	30	1	N/A	1	1	NEG	N/A	N/A	NEG	NEG	N/A	N/A	NEG	NEG	NEG	N/A	NEG	N/A
	525	OYO/SHA/616	May, 2017	26	20	45	1	N/A	1	1	NEG	N/A	N/A	NEG	NEG	N/A	N/A	NEG	NEG	NEG	N/A	NEG	N/A
	526	OYO/SHA/617	May, 2017	40	30	45	1	N/A	1	1	NEG	N/A	N/A	NEG	NEG	N/A	N/A	NEG	NEG	NEG	N/A	NEG	N/A
	527	OYO/SHA/618	May, 2017	27	30	20	1	N/A	1	1	NEG	N/A	N/A	NEG	NEG	N/A	N/A	NEG	NEG	NEG	N/A	NEG	N/A
	528	OYO/SHA/619	May, 2017	18	20	45	1	N/A	1	1	NEG	N/A	N/A	NEG	NEG	N/A	N/A	NEG	NEG	NEG	N/A	NEG	N/A
	529	OYO/SHA/620	May, 2017	32	20	60	1	N/A	1	1	NEG	N/A	N/A	NEG	NEG	N/A	N/A	NEG	NEG	NEG	N/A	NEG	N/A
	530	OYO/SHA/621	May, 2017	33	25	20	1	N/A	1	1	NEG	N/A	N/A	NEG	NEG	N/A	N/A	NEG	NEG	NEG	N/A	NEG	N/A
	531	OYO/SHA/622	May, 2017	35	35	60	1	N/A	1	1	NEG	N/A	N/A	NEG	NEG	N/A	N/A	POS	NEG	POS	N/A	NEG	N/A
	532	OYO/SHA/623	May, 2017	36	12	60	1	N/A	1	1	NEG	N/A	N/A	NEG	NEG	N/A	N/A	NEG	NEG	NEG	N/A	NEG	N/A
	533	OYO/SHA/624	May, 2017	35	20	60	1	N/A	1	1	NEG	N/A	N/A	NEG	NEG	N/A	N/A	NEG	NEG	NEG	N/A	NEG	N/A
	534	OYO/SHA/625	May, 2017	35	20	60	1	N/A	1	1	NEG	N/A	N/A	NEG	NEG	N/A	N/A	NEG	NEG	NEG	N/A	NEG	N/A
	535	OYO/SHA/626	May, 2017	33	25	60	1	N/A	1	1	NEG	N/A	N/A	NEG	NEG	N/A	N/A	NEG	NEG	NEG	N/A	NEG	N/A
	536	OYO/SHA/627	May, 2017	33	16	60	1	N/A	1	1	NEG	N/A	N/A	NEG	NEG	N/A	N/A	NEG	NEG	NEG	N/A	NEG	N/A
	537	OYO/SHA/628	May, 2017	31	8	35	1	N/A	1	1	NEG	N/A	N/A	NEG	NEG	N/A	N/A	NEG	NEG	NEG	N/A	NEG	N/A
	538	OYO/SHA/629	May, 2017	35	36	60	1	N/A	1	1	NEG	N/A	N/A	NEG	NEG	N/A	N/A	NEG	NEG	NEG	N/A	NEG	N/A
	539	OYO/SHA/630	May, 2017	29	25	30	1	N/A	1	1	NEG	N/A	N/A	NEG	NEG	N/A	N/A	NEG	NEG	NEG	N/A	NEG	N/A
	540	OYO/SHA/631	May, 2017	22	18	20	1	N/A	1	1	NEG	N/A	N/A	NEG	NEG	N/A	N/A	NEG	NEG	NEG	N/A	NEG	N/A
	541	OYO/SHA/632	May, 2017	29	25	30	1	N/A	1	1	NEG	N/A	N/A	NEG	NEG	N/A	N/A	NEG	NEG	NEG	N/A	NEG	N/A
	542	OYO/SHA/633	May, 2017	22	36	45	1	N/A	1	1	NEG	N/A	N/A	NEG	NEG	N/A	N/A	NEG	NEG	NEG	N/A	NEG	N/A
	543	OYO/SHA/634	May, 2017	23	36	45	1	N/A	1	1	NEG	N/A	N/A	NEG	NEG	N/A	N/A	NEG	NEG	NEG	N/A	NEG	N/A
	544	OYO/SHA/635	May, 2017	28	25	30	1	N/A	1	1	NEG	N/A	N/A	NEG	NEG	N/A	N/A	NEG	NEG	NEG	N/A	NEG	N/A
	545	OYO/SHA/636	May, 2017	30	36	30	1	N/A	1	1	NEG	N/A	N/A	NEG	NEG	N/A	N/A	NEG	NEG	NEG	N/A	NEG	N/A
	546	OYO/SHA/637	May, 2017	22	20	30	1	N/A	1	1	NEG	N/A	N/A	NEG	NEG	N/A	N/A	NEG	NEG	NEG	N/A	NEG	N/A
	547	OYO/SHA/638	May, 2017	32	36	30	1	N/A	1	1	NEG	N/A	N/A	NEG	NEG	N/A	N/A	NEG	NEG	NEG	N/A	NEG	N/A
	548	OYO/SHA/639	May, 2017	24	16	30	1	N/A	1	1	NEG	N/A	N/A	NEG	NEG	N/A	N/A	NEG	NEG	NEG	N/A	NEG	N/A
	549	OYO/SHA/640	May, 2017	25	8	60	1	N/A	1	1	NEG	N/A	N/A	NEG	NEG	N/A	N/A	NEG	NEG	NEG	N/A	NEG	N/A
	550	OYO/SHA/641	May, 2017	33	24	40	1	N/A	1	1	NEG	N/A	N/A	NEG	NEG	N/A	N/A	NEG	NEG	NEG	N/A	NEG	N/A
	551	OYO/SHA/642	May, 2017	28	36	40	1	N/A	1	1	NEG	N/A	N/A	NEG	NEG	N/A	N/A	NEG	NEG	NEG	N/A	NEG	N/A
	552	OYO/SHA/643	May, 2017	29	36	30	1	N/A	1	1	NEG	N/A	N/A	NEG	NEG	N/A	N/A	NEG	NEG	NEG	N/A	NEG	N/A
	553	OYO/SHA/644	May, 2017	22	4	60	1	N/A	1	1	NEG	N/A	N/A	NEG	NEG	N/A	N/A	NEG	NEG	NEG	N/A	NEG	N/A
	554	OYO/SHA/645	May, 2017	26	36	30	1	N/A	1	1	NEG	N/A	N/A	NEG	NEG	N/A	N/A	NEG	NEG	NEG	N/A	NEG	N/A
	555	OYO/SHA/646	May, 2017	24	16	60	1	N/A	1	1	NEG	N/A	N/A	NEG	NEG	N/A	N/A	NEG	NEG	NEG	N/A	NEG	N/A
	556	OYO/SHA/647	May, 2017	33	16	30	1	N/A	1	1	NEG	N/A	N/A	NEG	NEG	N/A	N/A	NEG	NEG	NEG	N/A	NEG	N/A
	557	OYO/SHA/648	May, 2017	30	20	60	1	N/A	1	1	NEG	N/A	N/A	NEG	NEG	N/A	N/A	NEG	NEG	NEG	N/A	NEG	N/A
	558	OYO/SHA/649	May, 2017	42	20	30	1	N/A	1	1	NEG	N/A	N/A	NEG	NEG	N/A	N/A	NEG	NEG	NEG	N/A	NEG	N/A
	559	OYO/SHA/650	May, 2017	35	8	30	1	N/A	1	1	NEG	N/A	N/A	NEG	NEG	N/A	N/A	NEG	NEG	NEG	N/A	NEG	N/A
	560	OYO/SHA/651	May, 2017	24	8	45	1	N/A	1	1	NEG	N/A	N/A	NEG	NEG	N/A	N/A	NEG	NEG	NEG	N/A	NEG	N/A
	561	OYO/SHA/652	May, 2017	32	20	15	1	N/A	1	1	NEG	N/A	N/A	NEG	NEG	N/A	N/A	NEG	NEG	NEG	N/A	NEG	N/A

## Sheet: UCH
UCH, IBADAN
	S/N	Pre-Printed Number	1. Date	2. Age of Mother in years	3. Estimated Gestation Age in weeks	4. How long did it take for you get to the clinic from home? (Minutes)	5. If we have a rapid test kit to simultaneously detect HIV and syphilis (dual test) and two single tests to separately detect HIV and syphilis, which one do you prefer? Enter 1 0r 2 or 3 as apply	6. If you prefer single test, why? Enter 1 0r 2 or 3 as apply	7. If a rapid test is available at this clinic, would you be willing to wait for the results. Enter 1 or 2	7.1. If yes, how long would you be willing to wait?. Enter 1 or 2 or 3 as apply	8. FACILITY HIV TEST RESULT			8. FACILITY DUAL TEST KIT RESULT		9. If the patient is positive for syphilis above, was she treated with 2.4 million units of benzethine PCN? [1] Yes [2] No	9.1. If no,why - Enter as applicable	REFERENCE LABORATORY RESULT
											Determine Result	UniGold Result	Stat-Pack Result	SD-Bioline HIV	SD-Bioline Syphilis			SD-Bioline HIV	SD-Bioline Syphilis	Elisa for all sample	Western Blot for Positive ELISA result	TPHA for all sample	RPR for Positive TPHA result
	1	OYO/UCH/001	Feb, 2017	30	18	30	1	N/A	1	1	NEG	N/A	N/A	NEG	NEG	N/A	N/A	NEG	NEG	NEG	N/A	NEG	N/A
	2	OYO/UCH/002	Feb, 2017	29	12	30	1	N/A	1	1	NEG	N/A	N/A	NEG	NEG	N/A	N/A	NEG	NEG	NEG	N/A	NEG	N/A
	3	OYO/UCH/003	Feb, 2017	36	24	45	1	N/A	1	1	NEG	N/A	N/A	NEG	NEG	N/A	N/A	NEG	NEG	NEG	N/A	NEG	N/A
	4	OYO/UCH/004	Feb, 2017	32	21	20	1	N/A	1	1	NEG	N/A	N/A	NEG	NEG	N/A	N/A	NEG	NEG	NEG	N/A	NEG	N/A
	5	OYO/UCH/005	Feb, 2017	36	20	30	1	N/A	1	1	NEG	N/A	N/A	NEG	NEG	N/A	N/A	NEG	NEG	NEG	N/A	NEG	N/A
	6	OYO/UCH/006	Feb, 2017	30	21	30	1	N/A	1	1	NEG	N/A	N/A	NEG	NEG	N/A	N/A	NEG	NEG	NEG	N/A	NEG	N/A
	7	OYO/UCH/007	Feb, 2017	26	30	45	1	N/A	1	2	NEG	N/A	N/A	NEG	NEG	N/A	N/A	NEG	NEG	NEG	N/A	NEG	N/A
	8	OYO/UCH/008	Feb, 2017	31	12	10	1	N/A	1	1	NEG	N/A	N/A	NEG	NEG	N/A	N/A	NEG	NEG	NEG	N/A	NEG	N/A
	9	OYO/UCH/009	Feb, 2017	37	20	60	1	N/A	1	1	NEG	N/A	N/A	NEG	NEG	N/A	N/A	NEG	NEG	NEG	N/A	NEG	N/A
	10	OYO/UCH/010	Feb, 2017	38	12	50	1	N/A	1	1	NEG	N/A	N/A	NEG	NEG	N/A	N/A	NEG	NEG	NEG	N/A	NEG	N/A
	11	OYO/UCH/011	Feb, 2017	29	30	20	1	N/A	1	1	NEG	N/A	N/A	NEG	NEG	N/A	N/A	NEG	NEG	NEG	N/A	NEG	N/A
	12	OYO/UCH/012	Feb, 2017	26	21	30	1	N/A	1	1	NEG	N/A	N/A	NEG	NEG	N/A	N/A	NEG	NEG	NEG	N/A	NEG	N/A
	13	OYO/UCH/013	Feb, 2017	35	30	40	1	N/A	1	1	NEG	N/A	N/A	NEG	NEG	N/A	N/A	NEG	NEG	NEG	N/A	NEG	N/A
	14	OYO/UCH/014	Feb, 2017	32	14	30	1	N/A	1	2	NEG	N/A	N/A	NEG	NEG	N/A	N/A	NEG	NEG	NEG	N/A	NEG	N/A
	15	OYO/UCH/015	Feb, 2017	28	17	30	1	N/A	1	1	NEG	N/A	N/A	NEG	NEG	N/A	N/A	NEG	NEG	NEG	N/A	NEG	N/A
	16	OYO/UCH/016	Feb, 2017	20	16	0	1	N/A	1	1	NEG	N/A	N/A	NEG	NEG	N/A	N/A	NEG	NEG	NEG	N/A	NEG	N/A
	17	OYO/UCH/017	Feb, 2017	40	14	30	1	N/A	1	1	NEG	N/A	N/A	NEG	NEG	N/A	N/A	NEG	NEG	NEG	N/A	NEG	N/A
	18	OYO/UCH/018	Feb, 2017	35	33	15	1	N/A	1	2	NEG	N/A	N/A	NEG	NEG	N/A	N/A	NEG	NEG	NEG	N/A	NEG	N/A
	19	OYO/UCH/019	Feb, 2017	32	20	60	1	N/A	1	1	NEG	N/A	N/A	NEG	NEG	N/A	N/A	NEG	NEG	NEG	N/A	NEG	N/A
	20	OYO/UCH/020	Feb, 2017	29	22	30	1	N/A	1	2	NEG	N/A	N/A	NEG	NEG	N/A	N/A	NEG	NEG	NEG	N/A	NEG	N/A
	21	OYO/UCH/022	Feb, 2017	39	11	45	1	N/A	1	1	NEG	N/A	N/A	NEG	NEG	N/A	N/A	NEG	NEG	NEG	N/A	NEG	N/A
	22	OYO/UCH/023	Feb, 2017	24	28	45	1	N/A	1	1	NEG	N/A	N/A	NEG	NEG	N/A	N/A	NEG	NEG	NEG	N/A	NEG	N/A
	23	OYO/UCH/024	Feb, 2017	32	12	60	1	N/A	1	1	NEG	N/A	N/A	NEG	NEG	N/A	N/A	NEG	NEG	NEG	N/A	NEG	N/A
	24	OYO/UCH/025	Feb, 2017	30	20	40	1	N/A	1	2	NEG	N/A	N/A	NEG	NEG	N/A	N/A	NEG	NEG	NEG	N/A	NEG	N/A
	25	OYO/UCH/026	Feb, 2017	41	18	30	1	N/A	1	1	NEG	N/A	N/A	NEG	NEG	N/A	N/A	NEG	NEG	NEG	N/A	NEG	N/A
	26	OYO/UCH/027	Feb, 2017	32	24	45	1	N/A	1	1	NEG	N/A	N/A	NEG	NEG	N/A	N/A	NEG	NEG	NEG	N/A	NEG	N/A
	27	OYO/UCH/028	Feb, 2017	31	12	50	1	N/A	1	1	NEG	N/A	N/A	NEG	NEG	N/A	N/A	NEG	NEG	NEG	N/A	NEG	N/A
	28	OYO/UCH/029	Feb, 2017	36	37	30	1	N/A	1	1	NEG	N/A	N/A	NEG	NEG	N/A	N/A	NEG	NEG	NEG	N/A	NEG	N/A
	29	OYO/UCH/030	Feb, 2017	32	24	90	1	N/A	1	1	NEG	N/A	N/A	NEG	NEG	N/A	N/A	NEG	NEG	NEG	N/A	NEG	N/A
	30	OYO/UCH/031	Feb, 2017	33	9	28	1	N/A	1	1	NEG	N/A	N/A	NEG	NEG	N/A	N/A	NEG	NEG	NEG	N/A	NEG	N/A
	31	OYO/UCH/032	Feb, 2017	32	8	90	1	N/A	1	2	NEG	N/A	N/A	NEG	NEG	N/A	N/A	NEG	NEG	NEG	N/A	NEG	N/A
	32	OYO/UCH/033	Feb, 2017	36	12	60	1	N/A	1	1	NEG	N/A	N/A	NEG	NEG	N/A	N/A	NEG	NEG	NEG	N/A	NEG	N/A
	33	OYO/UCH/034	Feb, 2017	30	6	20	1	N/A	1	1	NEG	N/A	N/A	NEG	NEG	N/A	N/A	NEG	NEG	NEG	N/A	NEG	N/A
	34	OYO/UCH/036	Feb, 2017	32	13	60	1	N/A	1	2	NEG	N/A	N/A	NEG	NEG	N/A	N/A	NEG	NEG	NEG	N/A	NEG	N/A
	35	OYO/UCH/037	Feb, 2017	28	11	30	1	N/A	1	1	NEG	N/A	N/A	NEG	NEG	N/A	N/A	NEG	NEG	NEG	N/A	NEG	N/A
	36	OYO/UCH/038	Feb, 2017	30	16	20	1	N/A	1	1	NEG	N/A	N/A	NEG	NEG	N/A	N/A	NEG	NEG	NEG	N/A	NEG	N/A
	37	OYO/UCH/039	Feb, 2017	40	32	120	1	N/A	1	2	NEG	N/A	N/A	NEG	NEG	N/A	N/A	NEG	NEG	NEG	N/A	NEG	N/A
	38	OYO/UCH/040	Feb, 2017	27	27	5	1	N/A	1	1	NEG	N/A	N/A	NEG	NEG	N/A	N/A	NEG	NEG	NEG	N/A	NEG	N/A
	39	OYO/UCH/041	Feb, 2017	40	14	40	1	N/A	1	2	NEG	N/A	N/A	NEG	NEG	N/A	N/A	NEG	NEG	NEG	N/A	NEG	N/A
	40	OYO/UCH/042	Feb, 2017	39	20	60	1	N/A	1	1	NEG	N/A	N/A	NEG	NEG	N/A	N/A	NEG	NEG	NEG	N/A	NEG	N/A
	41	OYO/UCH/O43	Feb, 2017	36	28	15	1	N/A	1	1	NEG	N/A	N/A	NEG	NEG	N/A	N/A	NEG	NEG	NEG	N/A	NEG	N/A
	42	OYO/UCH/044	Feb, 2017	25	32	60	1	N/A	1	1	NEG	N/A	N/A	NEG	NEG	N/A	N/A	NEG	NEG	NEG	N/A	NEG	N/A
	43	OYO/UCH/045	Feb, 2017	30	18	15	1	N/A	1	1	NEG	N/A	N/A	NEG	NEG	N/A	N/A	NEG	NEG	NEG	N/A	NEG	N/A
	44	OYO/UCH/047	Feb, 2017	31	30	60	1	N/A	1	1	NEG	N/A	N/A	NEG	NEG	N/A	N/A	NEG	NEG	NEG	N/A	NEG	N/A
	45	OYO/UCH/048	Feb, 2017	28	22	45	1	N/A	1	2	NEG	N/A	N/A	NEG	NEG	N/A	N/A	NEG	NEG	NEG	N/A	NEG	N/A
	46	OYO/UCH/049	Feb, 2017	35	17	60	1	N/A	1	1	NEG	N/A	N/A	NEG	NEG	N/A	N/A	NEG	NEG	NEG	N/A	NEG	N/A
	47	OYO/UCH/050	Feb, 2017	33	17	20	1	N/A	1	1	NEG	N/A	N/A	NEG	NEG	N/A	N/A	NEG	NEG	NEG	N/A	NEG	N/A
	48	OYO/UCH/051	March, 2017	24	28	45	1	N/A	1	1	NEG	N/A	N/A	NEG	NEG	N/A	N/A	NEG	NEG	NEG	N/A	NEG	N/A
	49	OYO/UCH/052	March, 2017	35	23	15	1	N/A	1	1	NEG	N/A	N/A	NEG	NEG	N/A	N/A	NEG	NEG	NEG	N/A	NEG	N/A
	50	OYO/UCH/053	March, 2017	36	18	60	1	N/A	1	1	NEG	N/A	N/A	NEG	NEG	N/A	N/A	NEG	NEG	NEG	N/A	NEG	N/A
	51	OYO/UCH/054	March, 2017	34	14	20	1	N/A	1	1	NEG	N/A	N/A	NEG	NEG	N/A	N/A	NEG	NEG	NEG	N/A	NEG	N/A
	52	OYO/UCH/055	March, 2017	32	24	60	1	N/A	1	1	NEG	N/A	N/A	NEG	NEG	N/A	N/A	NEG	NEG	NEG	N/A	NEG	N/A
	53	OYO/UCH/056	March, 2017	38	20	5	1	N/A	1	1	NEG	N/A	N/A	NEG	NEG	N/A	N/A	NEG	NEG	NEG	N/A	NEG	N/A
	54	OYO/UCH/057	March, 2017	38	9	60	1	N/A	1	1	NEG	N/A	N/A	NEG	NEG	N/A	N/A	NEG	NEG	NEG	N/A	NEG	N/A
	55	OYO/UCH/058	March, 2017	29	11	30	1	N/A	1	1	NEG	N/A	N/A	NEG	NEG	N/A	N/A	NEG	NEG	NEG	N/A	NEG	N/A
	56	OYO/UCH/059	March, 2017	26	36	30	1	N/A	1	1	NEG	N/A	N/A	NEG	NEG	N/A	N/A	NEG	NEG	NEG	N/A	NEG	N/A
	57	OYO/UCH/060	March, 2017	31	22	25	1	N/A	1	1	NEG	N/A	N/A	NEG	NEG	N/A	N/A	NEG	NEG	NEG	N/A	NEG	N/A
	58	OYO/UCH/061	March, 2017	29	12	25	1	N/A	1	1	NEG	N/A	N/A	NEG	NEG	N/A	N/A	NEG	NEG	NEG	N/A	NEG	N/A
	59	OYO/UCH/062	March, 2017	34	28	60	1	N/A	1	1	NEG	N/A	N/A	NEG	NEG	N/A	N/A	NEG	NEG	NEG	N/A	NEG	N/A
	60	OYO/UCH/063	March, 2017	28	34	30	1	N/A	1	2	NEG	N/A	N/A	NEG	NEG	N/A	N/A	NEG	NEG	NEG	N/A	NEG	N/A
	61	OYO/UCH/064	March, 2017	35	11	20	1	N/A	1	1	NEG	N/A	N/A	NEG	NEG	N/A	N/A	NEG	NEG	NEG	N/A	NEG	N/A
	62	OYO/UCH/065	March, 2017	30	19	10	1	N/A	1	1	NEG	N/A	N/A	NEG	NEG	N/A	N/A	NEG	NEG	NEG	N/A	NEG	N/A
	63	OYO/UCH/066	March, 2017	27	10	35	1	N/A	1	1	NEG	N/A	N/A	NEG	NEG	N/A	N/A	NEG	NEG	NEG	N/A	NEG	N/A
	64	OYO/UCH/067	March, 2017	38	26	60	1	N/A	1	1	NEG	N/A	N/A	NEG	NEG	N/A	N/A	NEG	NEG	NEG	N/A	NEG	N/A
	65	OYO/UCH/068	March, 2017	32	12	30	1	N/A	1	1	NEG	N/A	N/A	NEG	NEG	N/A	N/A	NEG	NEG	NEG	N/A	NEG	N/A
	66	OYO/UCH/069	March, 2017	30	19	45	1	N/A	1	1	NEG	N/A	N/A	NEG	NEG	N/A	N/A	NEG	NEG	NEG	N/A	NEG	N/A
	67	OYO/UCH/070	March, 2017	30	13	30	1	N/A	1	2	NEG	N/A	N/A	NEG	NEG	N/A	N/A	NEG	NEG	NEG	N/A	NEG	N/A
	68	OYO/UCH/071	March, 2017	28	21	20	1	N/A	1	1	NEG	N/A	N/A	NEG	NEG	N/A	N/A	NEG	NEG	NEG	N/A	NEG	N/A
	69	OYO/UCH/072	March, 2017	25	11	40	1	N/A	1	1	NEG	N/A	N/A	NEG	NEG	N/A	N/A	NEG	NEG	NEG	N/A	NEG	N/A
	70	OYO/UCH/073	March, 2017	34	26	40	1	N/A	1	1	NEG	N/A	N/A	NEG	NEG	N/A	N/A	NEG	NEG	NEG	N/A	NEG	N/A
	71	OYO/UCH/074	March, 2017	32	10	10	1	N/A	1	2	POS	N/A	N/A	POS	NEG	N/A	N/A	POS	NEG	POS	N/A	NEG	N/A
	72	OYO/UCH/075	March, 2017	27	11	40	1	N/A	1	1	NEG	N/A	N/A	NEG	NEG	N/A	N/A	NEG	NEG	NEG	N/A	NEG	N/A
	73	OYO/UCH/076	March, 2017	30	34	25	1	N/A	1	1	NEG	N/A	N/A	NEG	NEG	N/A	N/A	NEG	NEG	NEG	N/A	NEG	N/A
	74	OYO/UCH/077	March, 2017	31	24	20	1	N/A	1	1	NEG	N/A	N/A	NEG	NEG	N/A	N/A	NEG	NEG	NEG	N/A	NEG	N/A
	75	OYO/UCH/078	March, 2017	35	28	60	1	N/A	1	1	NEG	N/A	N/A	NEG	NEG	N/A	N/A	NEG	NEG	NEG	N/A	NEG	N/A
	76	OYO/UCH/079	March, 2017	28	18	30	1	N/A	1	1	NEG	N/A	N/A	NEG	NEG	N/A	N/A	NEG	NEG	NEG	N/A	NEG	N/A
	77	OYO/UCH/080	March, 2017	27	8	20	1	N/A	1	1	NEG	N/A	N/A	NEG	NEG	N/A	N/A	NEG	NEG	NEG	N/A	NEG	N/A
	78	OYO/UCH/081	March, 2017	29	23	20	1	N/A	1	1	NEG	N/A	N/A	NEG	NEG	N/A	N/A	NEG	NEG	NEG	N/A	NEG	N/A
	79	OYO/UCH/082	March, 2017	36	11	60	1	N/A	1	1	NEG	N/A	N/A	NEG	NEG	N/A	N/A	NEG	NEG	NEG	N/A	NEG	N/A
	80	OYO/UCH/083	March, 2017	32	10	40	1	N/A	1	1	NEG	N/A	N/A	NEG	NEG	N/A	N/A	NEG	NEG	NEG	N/A	NEG	N/A
	81	OYO/UCH/084	March, 2017	32	29	70	1	N/A	1	1	NEG	N/A	N/A	NEG	NEG	N/A	N/A	NEG	NEG	NEG	N/A	NEG	N/A
	82	OYO/UCH/085	March, 2017	32	9	90	1	N/A	1	1	NEG	N/A	N/A	NEG	NEG	N/A	N/A	NEG	NEG	NEG	N/A	NEG	N/A
	83	OYO/UCH/086	March, 2017	31	34	60	1	N/A	1	2	NEG	N/A	N/A	NEG	NEG	N/A	N/A	NEG	NEG	NEG	N/A	NEG	N/A
	84	OYO/UCH/087	March, 2017	30	23	40	1	N/A	1	1	NEG	N/A	N/A	NEG	NEG	N/A	N/A	NEG	NEG	NEG	N/A	NEG	N/A
	85	OYO/UCH/088	March, 2017	28	19	30	1	N/A	1	1	NEG	N/A	N/A	NEG	NEG	N/A	N/A	NEG	NEG	NEG	N/A	NEG	N/A
	86	OYO/UCH/089	March, 2017	27	37	60	1	N/A	1	1	NEG	N/A	N/A	NEG	NEG	N/A	N/A	NEG	NEG	NEG	N/A	NEG	N/A
	87	OYO/UCH/090	March, 2017	30	17	45	1	N/A	1	1	NEG	N/A	N/A	NEG	NEG	N/A	N/A	NEG	NEG	NEG	N/A	NEG	N/A
	88	OYO/UCH/091	March, 2017	36	22	15	1	N/A	1	1	NEG	N/A	N/A	NEG	NEG	N/A	N/A	NEG	NEG	NEG	N/A	NEG	N/A
	89	OYO/UCH/092	March, 2017	29	25	50	1	N/A	1	1	NEG	N/A	N/A	NEG	NEG	N/A	N/A	NEG	NEG	NEG	N/A	NEG	N/A
	90	OYO/UCH/093	March, 2017	32	31	20	1	N/A	1	1	NEG	N/A	N/A	NEG	NEG	N/A	N/A	NEG	NEG	NEG	N/A	NEG	N/A
	91	OYO/UCH/094	March, 2017	39	25	60	1	N/A	1	1	POS	N/A	N/A	POS	NEG	N/A	N/A	POS	NEG	NEG	N/A	NEG	N/A
	92	OYO/UCH/095	March, 2017	33	25	35	1	N/A	1	1	NEG	N/A	N/A	NEG	NEG	N/A	N/A	NEG	NEG	NEG	N/A	NEG	N/A
	93	OYO/UCH/096	March, 2017	24	31	30	1	N/A	1	1	NEG	N/A	N/A	NEG	NEG	N/A	N/A	NEG	NEG	NEG	N/A	NEG	N/A
	94	OYO/UCH/097	March, 2017	23	13	10	1	N/A	1	1	NEG	N/A	N/A	NEG	NEG	N/A	N/A	NEG	NEG	NEG	N/A	NEG	N/A
	95	OYO/UCH/098	March, 2017	22	20	30	1	N/A	1	2	NEG	N/A	N/A	NEG	NEG	N/A	N/A	NEG	NEG	NEG	N/A	NEG	N/A
	96	OYO/UCH/099	March, 2017	30	13	15	1	N/A	1	1	NEG	N/A	N/A	NEG	NEG	N/A	N/A	NEG	NEG	NEG	N/A	NEG	N/A
	97	OYO/UCH/100	March, 2017	32	9	90	1	N/A	1	1	NEG	N/A	N/A	NEG	NEG	N/A	N/A	NEG	NEG	NEG	N/A	NEG	N/A
	98	OYO/UCH/101	March, 2017	34	12	30	1	N/A	1	1	NEG	N/A	N/A	NEG	NEG	N/A	N/A	NEG	NEG	NEG	N/A	NEG	N/A
	99	OYO/UCH/102	March, 2017	42	21	40	1	N/A	1	1	NEG	N/A	N/A	NEG	NEG	N/A	N/A	NEG	NEG	NEG	N/A	NEG	N/A
	100	OYO/UCH/103	March, 2017	36	8	45	1	N/A	1	1	NEG	N/A	N/A	NEG	NEG	N/A	N/A	NEG	NEG	NEG	N/A	NEG	N/A
	101	OYO/UCH/104	March, 2017	34	24	5	1	N/A	1	1	NEG	N/A	N/A	NEG	NEG	N/A	N/A	NEG	NEG	NEG	N/A	NEG	N/A
	102	OYO/UCH/105	March, 2017	31	12	45	1	N/A	1	1	NEG	N/A	N/A	NEG	NEG	N/A	N/A	NEG	NEG	NEG	N/A	NEG	N/A
	103	OYO/UCH/106	March, 2017	31	15	30	1	N/A	1	1	NEG	N/A	N/A	NEG	NEG	N/A	N/A	NEG	NEG	NEG	N/A	NEG	N/A
	104	OYO/UCH/107	March, 2017	30	13	30	1	N/A	1	1	NEG	N/A	N/A	NEG	NEG	N/A	N/A	NEG	NEG	NEG	N/A	NEG	N/A
	105	OYO/UCH/108	March, 2017	39	26	20	1	N/A	1	1	NEG	N/A	N/A	NEG	NEG	N/A	N/A	NEG	NEG	NEG	N/A	NEG	N/A
	106	OYO/UCH/109	March, 2017	28	12	15	1	N/A	1	1	NEG	N/A	N/A	NEG	NEG	N/A	N/A	NEG	NEG	NEG	N/A	NEG	N/A
	107	OYO/UCH/110	March, 2017	26	12	35	1	N/A	1	1	NEG	N/A	N/A	NEG	NEG	N/A	N/A	NEG	NEG	NEG	N/A	NEG	N/A
	108	OYO/UCH/111	March, 2017	35	20	40	1	N/A	1	1	POS	N/A	N/A	POS	NEG	N/A	N/A	POS	NEG	POS	N/A	NEG	N/A
	109	OYO/UCH/112	March, 2017	37	10	60	1	N/A	1	1	NEG	N/A	N/A	NEG	NEG	N/A	N/A	NEG	NEG	NEG	N/A	NEG	N/A
	110	OYO/UCH/113	March, 2017	29	8	40	1	N/A	1	1	NEG	N/A	N/A	NEG	NEG	N/A	N/A	NEG	NEG	POS	N/A	NEG	N/A
	111	OYO/UCH/114	March, 2017	27	14	40	1	N/A	1	1	NEG	N/A	N/A	NEG	NEG	N/A	N/A	NEG	NEG	NEG	N/A	NEG	N/A
	112	OYO/UCH/115	March, 2017	34	24	30	1	N/A	1	1	NEG	N/A	N/A	NEG	NEG	N/A	N/A	NEG	NEG	NEG	N/A	NEG	N/A
	113	OYO/UCH/116	March, 2017	33	10	35	1	N/A	1	1	NEG	N/A	N/A	NEG	NEG	N/A	N/A	NEG	NEG	NEG	N/A	NEG	N/A
	114	OYO/UCH/117	March, 2017	27	21	70	1	N/A	1	1	NEG	N/A	N/A	NEG	NEG	N/A	N/A	NEG	NEG	NEG	N/A	NEG	N/A
	115	OYO/UCH/118	March, 2017	29	11	60	1	N/A	1	1	NEG	N/A	N/A	NEG	NEG	N/A	N/A	NEG	NEG	POS	N/A	NEG	N/A
	116	OYO/UCH/119	March, 2017	25	20	20	1	N/A	1	1	NEG	N/A	N/A	NEG	NEG	N/A	N/A	NEG	NEG	NEG	N/A	NEG	N/A
	117	OYO/UCH/120	March, 2017	25	25	15	1	N/A	1	1	NEG	N/A	N/A	NEG	NEG	N/A	N/A	NEG	NEG	NEG	N/A	NEG	N/A
	118	OYO/UCH/121	March, 2017	34	26	60	1	N/A	1	1	NEG	N/A	N/A	NEG	NEG	N/A	N/A	NEG	NEG	NEG	N/A	NEG	N/A
	119	OYO/UCH/122	March, 2017	31	24	70	1	N/A	1	1	NEG	N/A	N/A	NEG	NEG	N/A	N/A	NEG	NEG	NEG	N/A	NEG	N/A
	120	OYO/UCH/123	March, 2017	37	12	45	1	N/A	1	1	NEG	N/A	N/A	NEG	NEG	N/A	N/A	NEG	NEG	NEG	N/A	NEG	N/A
	121	OYO/UCH/124	March, 2017	30	20	40	1	N/A	1	1	NEG	N/A	N/A	NEG	NEG	N/A	N/A	NEG	NEG	NEG	N/A	NEG	N/A
	122	OYO/UCH/125	March, 2017	32	10	90	1	N/A	1	1	NEG	N/A	N/A	NEG	NEG	N/A	N/A	NEG	NEG	NEG	N/A	NEG	N/A
	123	OYO/UCH/126	March, 2017	38	28	30	1	N/A	1	1	POS	N/A	N/A	POS	NEG	N/A	N/A	POS	NEG	POS	N/A	NEG	N/A
	124	OYO/UCH/127	March, 2017	33	17	65	1	N/A	1	1	NEG	N/A	N/A	NEG	NEG	N/A	N/A	NEG	NEG	NEG	N/A	NEG	N/A
	125	OYO/UCH/128	March, 2017	21	32	30	1	N/A	1	1	NEG	N/A	N/A	NEG	NEG	N/A	N/A	NEG	NEG	NEG	N/A	NEG	N/A
	126	OYO/UCH/129	March, 2017	37	14	40	1	N/A	1	1	NEG	N/A	N/A	NEG	NEG	N/A	N/A	NEG	NEG	NEG	N/A	NEG	N/A
	127	OYO/UCH/130	March, 2017	31	16	20	1	N/A	1	1	NEG	N/A	N/A	NEG	NEG	N/A	N/A	NEG	NEG	NEG	N/A	NEG	N/A
	128	OYO/UCH/131	March, 2017	29	12	45	1	N/A	1	1	NEG	N/A	N/A	NEG	NEG	N/A	N/A	NEG	NEG	NEG	N/A	NEG	N/A
	129	OYO/UCH/132	March, 2017	36	12	45	1	N/A	1	1	NEG	N/A	N/A	NEG	NEG	N/A	N/A	NEG	NEG	NEG	N/A	NEG	N/A
	130	OYO/UCH/133	March, 2017	33	10	60	1	N/A	1	1	NEG	N/A	N/A	NEG	NEG	N/A	N/A	NEG	NEG	NEG	N/A	NEG	N/A
	131	OYO/UCH/134	March, 2017	32	20	40	1	N/A	1	1	NEG	N/A	N/A	NEG	NEG	N/A	N/A	NEG	NEG	NEG	N/A	NEG	N/A
	132	OYO/UCH/135	March, 2017	34	9	50	1	N/A	1	1	NEG	N/A	N/A	NEG	NEG	N/A	N/A	NEG	NEG	NEG	N/A	NEG	N/A
	133	OYO/UCH/136	March, 2017	30	17	25	1	N/A	1	1	NEG	N/A	N/A	NEG	NEG	N/A	N/A	NEG	NEG	NEG	N/A	NEG	N/A
	134	OYO/UCH/137	March, 2017	32	28	8	1	N/A	1	1	POS	N/A	N/A	POS	NEG	N/A	N/A	POS	NEG	POS	N/A	NEG	N/A
	135	OYO/UCH/138	March, 2017	32	24	30	1	N/A	1	1	NEG	N/A	N/A	NEG	NEG	N/A	N/A	NEG	NEG	NEG	N/A	NEG	N/A
	136	OYO/UCH/139	March, 2017	36	9	60	1	N/A	1	1	NEG	N/A	N/A	NEG	NEG	N/A	N/A	NEG	NEG	NEG	N/A	NEG	N/A
	137	OYO/UCH/140	March, 2017	33	24	0	1	N/A	1	1	NEG	N/A	N/A	NEG	NEG	N/A	N/A	NEG	NEG	NEG	N/A	NEG	N/A
	138	OYO/UCH/141	March, 2017	36	8	60	1	N/A	1	1	NEG	N/A	N/A	NEG	NEG	N/A	N/A	NEG	NEG	NEG	N/A	NEG	N/A
	139	OYO/UCH/142	March, 2017	26	24	60	1	N/A	1	1	NEG	N/A	N/A	NEG	NEG	N/A	N/A	NEG	NEG	NEG	N/A	NEG	N/A
	140	OYO/UCH/143	March, 2017	30	34	45	1	N/A	1	1	NEG	N/A	N/A	NEG	NEG	N/A	N/A	NEG	NEG	NEG	N/A	NEG	N/A
	141	OYO/UCH/144	March, 2017	31	5	60	1	N/A	1	1	NEG	N/A	N/A	NEG	NEG	N/A	N/A	NEG	NEG	NEG	N/A	NEG	N/A
	142	OYO/UCH/145	March, 2017	29	21	30	1	N/A	1	1	NEG	N/A	N/A	NEG	NEG	N/A	N/A	NEG	NEG	NEG	N/A	NEG	N/A
	143	OYO/UCH/146	March, 2017	33	9	30	1	N/A	1	1	NEG	N/A	N/A	NEG	NEG	N/A	N/A	NEG	NEG	NEG	N/A	NEG	N/A
	144	OYO/UCH/147	March, 2017	27	17	45	1	N/A	1	1	NEG	N/A	N/A	NEG	NEG	N/A	N/A	NEG	NEG	NEG	N/A	NEG	N/A
	145	OYO/UCH/148	March, 2017	40	20	35	1	N/A	1	1	NEG	N/A	N/A	NEG	NEG	N/A	N/A	NEG	NEG	NEG	N/A	NEG	N/A
	146	OYO/UCH/149	March, 2017	34	14	60	1	N/A	1	1	NEG	N/A	N/A	NEG	NEG	N/A	N/A	NEG	NEG	NEG	N/A	NEG	N/A
	147	OYO/UCH/150	March, 2017	36	24	30	1	N/A	1	1	NEG	N/A	N/A	NEG	NEG	N/A	N/A	NEG	NEG	NEG	N/A	NEG	N/A
	148	OYO/UCH/152	March, 2017	30	29	60	1	N/A	1	1	NEG	N/A	N/A	NEG	NEG	N/A	N/A	NEG	NEG	NEG	N/A	NEG	N/A
	149	OYO/UCH/153	March, 2017	34	8	60	1	N/A	1	1	NEG	N/A	N/A	NEG	NEG	N/A	N/A	NEG	NEG	NEG	N/A	NEG	N/A
	150	OYO/UCH/155	March, 2017	31	24	30	1	N/A	1	1	NEG	N/A	N/A	NEG	NEG	N/A	N/A	NEG	NEG	NEG	N/A	NEG	N/A
	151	OYO/UCH/151	March, 2017	31	24	20	1	N/A	1	1	NEG	N/A	N/A	NEG	NEG	N/A	N/A	NEG	NEG	NEG	N/A	NEG	N/A
	152	OYO/UCH/156	March, 2017	32	8	60	1	N/A	1	1	NEG	N/A	N/A	NEG	NEG	N/A	N/A	NEG	NEG	NEG	N/A	NEG	N/A
	153	OYO/UCH/157	March, 2017	35	20	90	1	N/A	1	1	NEG	N/A	N/A	NEG	NEG	N/A	N/A	NEG	NEG	NEG	N/A	NEG	N/A
	154	OYO/UCH/158	March, 2017	39	30	30	1	N/A	1	1	NEG	N/A	N/A	NEG	NEG	N/A	N/A	NEG	NEG	NEG	N/A	NEG	N/A
	155	OYO/UCH/159	March, 2017	31	24	60	1	N/A	1	1	NEG	N/A	N/A	NEG	NEG	N/A	N/A	NEG	NEG	NEG	N/A	NEG	N/A
	156	OYO/UCH/161	March, 2017	31	20	20	1	N/A	1	1	NEG	N/A	N/A	NEG	NEG	N/A	N/A	NEG	NEG	NEG	N/A	NEG	N/A
	157	OYO/UCH/162	March, 2017	30	22	40	1	N/A	1	2	NEG	N/A	N/A	NEG	NEG	N/A	N/A	NEG	NEG	NEG	N/A	NEG	N/A
	158	OYO/UCH/164	March, 2017	31	12	20	1	N/A	1	2	NEG	N/A	N/A	NEG	NEG	N/A	N/A	NEG	NEG	NEG	N/A	NEG	N/A
	159	OYO/UCH/160	March, 2017	31	30	60	1	N/A	1	1	POS	N/A	N/A	POS	NEG	N/A	N/A	POS	NEG	NEG	N/A	NEG	N/A
	160	OYO/UCH/165	March, 2017	36	35	40	1	N/A	1	1	NEG	N/A	N/A	NEG	NEG	N/A	N/A	NEG	NEG	NEG	N/A	NEG	N/A
	161	OYO/UCH/166	March, 2017	36	24	30	1	N/A	1	2	POS	N/A	N/A	POS	NEG	N/A	N/A	POS	NEG	POS	N/A	NEG	N/A
	162	OYO/UCH/167	March, 2017	31	10	40	1	N/A	1	1	NEG	N/A	N/A	NEG	NEG	N/A	N/A	NEG	NEG	NEG	N/A	NEG	N/A
	163	OYO/UCH/168	March, 2017	31	12	10	1	N/A	1	1	NEG	N/A	N/A	NEG	NEG	N/A	N/A	NEG	NEG	NEG	N/A	NEG	N/A
	164	OYO/UCH/169	March, 2017	30	16	60	1	N/A	1	1	NEG	N/A	N/A	NEG	NEG	N/A	N/A	NEG	NEG	NEG	N/A	NEG	N/A
	165	OYO/UCH/170	March, 2017	25	14	45	1	N/A	1	1	NEG	N/A	N/A	NEG	NEG	N/A	N/A	NEG	NEG	NEG	N/A	NEG	N/A
	166	OYO/UCH/173	March, 2017	32	18	10	1	N/A	1	2	NEG	N/A	N/A	NEG	NEG	N/A	N/A	NEG	NEG	NEG	N/A	NEG	N/A
	167	OYO/UCH/174	March, 2017	29	24	15	1	N/A	1	1	NEG	N/A	N/A	NEG	NEG	N/A	N/A	NEG	NEG	NEG	N/A	NEG	N/A
	168	OYO/UCH/175	March, 2017	40	24	60	1	N/A	1	1	NEG	N/A	N/A	NEG	NEG	N/A	N/A	NEG	NEG	NEG	N/A	NEG	N/A
	169	OYO/UCH/176	March, 2017	37	15	40	1	N/A	1	1	NEG	N/A	N/A	NEG	NEG	N/A	N/A	NEG	NEG	NEG	N/A	NEG	N/A
	170	OYO/UCH/177	March, 2017	27	11	60	1	N/A	1	1	NEG	N/A	N/A	NEG	NEG	N/A	N/A	NEG	NEG	NEG	N/A	NEG	N/A
	171	OYO/UCH/178	March, 2017	25	9	45	1	N/A	1	1	NEG	N/A	N/A	NEG	NEG	N/A	N/A	NEG	NEG	NEG	N/A	NEG	N/A
	172	OYO/UCH/179	March, 2017	33	21	60	1	N/A	1	1	NEG	N/A	N/A	NEG	NEG	N/A	N/A	NEG	NEG	NEG	N/A	NEG	N/A
	173	OYO/UCH/180	March, 2017	28	19	10	1	N/A	1	1	NEG	N/A	N/A	NEG	NEG	N/A	N/A	NEG	NEG	NEG	N/A	NEG	N/A
	174	OYO/UCH/181	March, 2017	29	16	45	1	N/A	1	1	NEG	N/A	N/A	NEG	NEG	N/A	N/A	NEG	NEG	NEG	N/A	NEG	N/A
	175	OYO/UCH/182	March, 2017	41	20	30	1	N/A	1	1	NEG	N/A	N/A	NEG	NEG	N/A	N/A	NEG	NEG	NEG	N/A	NEG	N/A
	176	OYO/UCH/183	March, 2017	30	23	20	1	N/A	1	1	NEG	N/A	N/A	NEG	NEG	N/A	N/A	NEG	NEG	NEG	N/A	NEG	N/A
	177	OYO/UCH/184	March, 2017	39	24	10	1	N/A	1	2	NEG	N/A	N/A	NEG	NEG	N/A	N/A	NEG	NEG	NEG	N/A	NEG	N/A
	178	OYO/UCH/185	March, 2017	34	8	10	1	N/A	1	1	NEG	N/A	N/A	NEG	NEG	N/A	N/A	NEG	NEG	NEG	N/A	NEG	N/A
	179	OYO/UCH/186	March, 2017	30	13	30	1	N/A	1	1	NEG	N/A	N/A	NEG	NEG	N/A	N/A	NEG	NEG	NEG	N/A	NEG	N/A
	180	OYO/UCH/187	March, 2017	28	16	60	1	N/A	1	1	NEG	N/A	N/A	NEG	NEG	N/A	N/A	NEG	NEG	NEG	N/A	NEG	N/A
	181	OYO/UCH/188	March, 2017	31	24	5	1	N/A	1	1	NEG	N/A	N/A	NEG	NEG	N/A	N/A	NEG	NEG	NEG	N/A	NEG	N/A
	182	OYO/UCH/189	March, 2017	29	20	40	1	N/A	1	1	NEG	N/A	N/A	NEG	NEG	N/A	N/A	NEG	NEG	NEG	N/A	NEG	N/A
	183	OYO/UCH/190	March, 2017	34	35	40	1	N/A	1	1	NEG	N/A	N/A	NEG	NEG	N/A	N/A	NEG	NEG	NEG	N/A	NEG	N/A
	184	OYO/UCH/191	March, 2017	35	13	30	1	N/A	1	1	NEG	N/A	N/A	NEG	NEG	N/A	N/A	NEG	NEG	NEG	N/A	NEG	N/A
	185	OYO/UCH/192	March, 2017	33	19	10	1	N/A	1	1	NEG	N/A	N/A	NEG	NEG	N/A	N/A	NEG	NEG	NEG	N/A	NEG	N/A
	186	OYO/UCH/193	March, 2017	25	12	45	1	N/A	1	1	NEG	N/A	N/A	NEG	NEG	N/A	N/A	NEG	NEG	NEG	N/A	NEG	N/A
	187	OYO/UCH/194	March, 2017	25	35	60	1	N/A	1	1	NEG	N/A	N/A	NEG	NEG	N/A	N/A	NEG	NEG	NEG	N/A	NEG	N/A
	188	OYO/UCH/195	March, 2017	35	20	30	1	N/A	1	1	NEG	N/A	N/A	NEG	NEG	N/A	N/A	NEG	NEG	NEG	N/A	NEG	N/A
	189	OYO/UCH/196	March, 2017	30	6	30	1	N/A	1	1	NEG	N/A	N/A	NEG	NEG	N/A	N/A	NEG	NEG	NEG	N/A	NEG	N/A
	190	OYO/UCH/197	March, 2017	30	35	25	1	N/A	1	1	NEG	N/A	N/A	NEG	NEG	N/A	N/A	NEG	NEG	NEG	N/A	NEG	N/A
	191	OYO/UCH/198	March, 2017	29	26	45	1	N/A	1	1	NEG	N/A	N/A	NEG	NEG	N/A	N/A	NEG	NEG	NEG	N/A	NEG	N/A
	192	OYO/UCH/199	March, 2017	38	18	60	1	N/A	1	1	NEG	N/A	N/A	POS	NEG	N/A	N/A	POS	NEG	POS	N/A	NEG	N/A
	193	OYO/UCH/200	March, 2017	27	24	30	1	N/A	1	1	NEG	N/A	N/A	NEG	NEG	N/A	N/A	NEG	NEG	NEG	N/A	NEG	N/A
	194	OYO/UCH/201	March, 2017	34	37	60	1	N/A	1	1	NEG	N/A	N/A	NEG	NEG	N/A	N/A	NEG	NEG	NEG	N/A	NEG	N/A
	195	OYO/UCH/202	March, 2017	26	11	30	1	N/A	1	1	NEG	N/A	N/A	NEG	NEG	N/A	N/A	NEG	NEG	NEG	N/A	NEG	N/A
	196	OYO/UCH/203	March, 2017	28	13	20	1	N/A	1	1	NEG	N/A	N/A	NEG	NEG	N/A	N/A	NEG	NEG	NEG	N/A	NEG	N/A
	197	OYO/UCH/204	March, 2017	32	13	20	1	N/A	1	1	NEG	N/A	N/A	NEG	NEG	N/A	N/A	NEG	NEG	NEG	N/A	NEG	N/A
	198	OYO/UCH/205	March, 2017	22	24	30	1	N/A	1	1	NEG	N/A	N/A	NEG	NEG	N/A	N/A	NEG	NEG	NEG	N/A	NEG	N/A
	199	OYO/UCH/206	March, 2017	29	24	60	1	N/A	1	1	NEG	N/A	N/A	NEG	NEG	N/A	N/A	NEG	NEG	NEG	N/A	NEG	N/A
	200	OYO/UCH/207	March, 2017	32	22	45	1	N/A	1	1	NEG	N/A	N/A	NEG	NEG	N/A	N/A	NEG	NEG	NEG	N/A	NEG	N/A
	201	OYO/UCH/208	March, 2017	26	10	20	2	3	1	1	NEG	N/A	N/A	NEG	NEG	N/A	N/A	NEG	NEG	NEG	N/A	NEG	N/A
	202	OYO/UCH/209	March, 2017	27	32	45	1	N/A	1	1	NEG	N/A	N/A	NEG	NEG	N/A	N/A	NEG	NEG	NEG	N/A	NEG	N/A
	203	OYO/UCH/210	March, 2017	25	10	5	1	N/A	1	1	NEG	N/A	N/A	NEG	NEG	N/A	N/A	NEG	NEG	NEG	N/A	NEG	N/A
	204	OYO/UCH/211	March, 2017	30	31	90	1	N/A	1	1	NEG	N/A	N/A	NEG	NEG	N/A	N/A	NEG	NEG	NEG	N/A	NEG	N/A
	205	OYO/UCH/212	March, 2017	35	14	20	1	N/A	1	1	NEG	N/A	N/A	NEG	NEG	N/A	N/A	NEG	NEG	NEG	N/A	NEG	N/A
	206	OYO/UCH/213	March, 2017	27	12	60	1	N/A	1	1	NEG	N/A	N/A	NEG	NEG	N/A	N/A	NEG	NEG	NEG	N/A	NEG	N/A
	207	OYO/UCH/214	March, 2017	38	29	45	1	N/A	1	1	NEG	N/A	N/A	NEG	NEG	N/A	N/A	NEG	NEG	NEG	N/A	NEG	N/A
	208	OYO/UCH/215	March, 2017	19	38	20	1	N/A	1	1	NEG	N/A	N/A	NEG	NEG	N/A	N/A	NEG	NEG	NEG	N/A	NEG	N/A
	209	OYO/UCH/216	March, 2017	36	17	15	1	N/A	1	1	NEG	N/A	N/A	NEG	NEG	N/A	N/A	NEG	NEG	NEG	N/A	NEG	N/A
	210	OYO/UCH/217	March, 2017	40	28	60	1	N/A	1	1	NEG	N/A	N/A	NEG	NEG	N/A	N/A	NEG	NEG	NEG	N/A	NEG	N/A
	211	OYO/UCH/218	March, 2017	38	28	30	1	N/A	1	1	NEG	N/A	N/A	NEG	NEG	N/A	N/A	NEG	NEG	NEG	N/A	NEG	N/A
	212	OYO/UCH/219	March, 2017	27	16	30	1	N/A	1	1	NEG	N/A	N/A	NEG	NEG	N/A	N/A	NEG	NEG	NEG	N/A	NEG	N/A
	213	OYO/UCH/220	March, 2017	27	20	5	1	N/A	1	1	NEG	N/A	N/A	NEG	NEG	N/A	N/A	NEG	NEG	NEG	N/A	NEG	N/A
	214	OYO/UCH/221	March, 2017	33	30	15	1	N/A	1	1	POS	N/A	N/A	POS	NEG	N/A	N/A	POS	NEG	POS	N/A	NEG	N/A
	215	OYO/UCH/222	March, 2017	30	9	15	1	N/A	1	1	NEG	N/A	N/A	NEG	NEG	N/A	N/A	NEG	NEG	NEG	N/A	NEG	N/A
	216	OYO/UCH/223	March, 2017	37	14	40	1	N/A	1	1	NEG	N/A	N/A	NEG	NEG	N/A	N/A	NEG	NEG	NEG	N/A	NEG	N/A
	217	OYO/UCH/224	March, 2017	36	8	20	1	N/A	1	1	NEG	N/A	N/A	NEG	NEG	N/A	N/A	NEG	NEG	NEG	N/A	NEG	N/A
	218	OYO/UCH/225	March, 2017	19	21	30	1	N/A	1	1	NEG	N/A	N/A	NEG	NEG	N/A	N/A	NEG	NEG	NEG	N/A	NEG	N/A
	219	OYO/UCH/226	March, 2017	26	36	20	1	N/A	1	1	NEG	N/A	N/A	NEG	NEG	N/A	N/A	NEG	NEG	NEG	N/A	NEG	N/A
	220	OYO/UCH/227	March, 2017	22	35	30	1	N/A	1	1	NEG	N/A	N/A	NEG	NEG	N/A	N/A	NEG	NEG	NEG	N/A	NEG	N/A
	221	OYO/UCH/228	March, 2017	35	28	30	1	N/A	1	1	NEG	N/A	N/A	NEG	NEG	N/A	N/A	NEG	NEG	NEG	N/A	NEG	N/A
	222	OYO/UCH/229	March, 2017	38	14	60	1	N/A	1	1	NEG	N/A	N/A	NEG	NEG	N/A	N/A	NEG	NEG	NEG	N/A	NEG	N/A
	223	OYO/UCH/230	March, 2017	26	32	30	1	N/A	1	1	NEG	N/A	N/A	NEG	NEG	N/A	N/A	NEG	NEG	NEG	N/A	NEG	N/A
	224	OYO/UCH/231	April, 2017	32	16	18	1	N/A	1	1	NEG	N/A	N/A	NEG	NEG	N/A	N/A	NEG	NEG	NEG	N/A	NEG	N/A
	225	OYO/UCH/232	April, 2017	27	18	20	1	N/A	1	1	NEG	N/A	N/A	NEG	NEG	N/A	N/A	NEG	NEG	NEG	N/A	NEG	N/A
	226	OYO/UCH/233	April, 2017	29	24	60	1	N/A	1	1	NEG	N/A	N/A	NEG	NEG	N/A	N/A	NEG	NEG	NEG	N/A	NEG	N/A
	227	OYO/UCH/234	April, 2017	41	9	45	1	N/A	1	1	POS	N/A	N/A	POS	NEG	N/A	N/A	POS	NEG	POS	N/A	NEG	N/A
	228	OYO/UCH/235	April, 2017	30	24	30	1	N/A	1	1	NEG	N/A	N/A	NEG	NEG	N/A	N/A	NEG	NEG	NEG	N/A	NEG	N/A
	229	OYO/UCH/236	April, 2017	38	36	40	1	N/A	1	1	NEG	N/A	N/A	NEG	NEG	N/A	N/A	NEG	NEG	NEG	N/A	NEG	N/A
	230	OYO/UCH/237	April, 2017	37	20	30	1	N/A	1	1	NEG	N/A	N/A	NEG	NEG	N/A	N/A	NEG	NEG	NEG	N/A	NEG	N/A
	231	OYO/UCH/238	April, 2017	32	12	30	1	N/A	1	1	NEG	N/A	N/A	NEG	NEG	N/A	N/A	NEG	NEG	NEG	N/A	NEG	N/A
	232	OYO/UCH/239	April, 2017	24	13	10	1	N/A	1	1	NEG	N/A	N/A	NEG	NEG	N/A	N/A	NEG	NEG	NEG	N/A	NEG	N/A
	233	OYO/UCH/240	April, 2017	29	10	40	1	N/A	1	1	NEG	N/A	N/A	NEG	NEG	N/A	N/A	NEG	NEG	NEG	N/A	NEG	N/A
	234	OYO/UCH/241	April, 2017	28	31	60	1	N/A	1	1	NEG	N/A	N/A	NEG	NEG	N/A	N/A	NEG	NEG	NEG	N/A	NEG	N/A
	235	OYO/UCH/242	April, 2017	35	14	30	1	N/A	1	1	NEG	N/A	N/A	NEG	NEG	N/A	N/A	NEG	NEG	NEG	N/A	NEG	N/A
	236	OYO/UCH/243	April, 2017	28	21	30	1	N/A	1	1	NEG	N/A	N/A	NEG	NEG	N/A	N/A	NEG	NEG	NEG	N/A	NEG	N/A
	237	OYO/UCH/244	April, 2017	34	12	30	1	N/A	1	1	NEG	N/A	N/A	NEG	NEG	N/A	N/A	NEG	NEG	NEG	N/A	NEG	N/A
	238	OYO/UCH/245	April, 2017	29	16	80	1	N/A	1	1	NEG	N/A	N/A	NEG	NEG	N/A	N/A	NEG	NEG	NEG	N/A	NEG	N/A
	239	OYO/UCH/246	April, 2017	28	19	30	1	N/A	1	1	NEG	N/A	N/A	NEG	NEG	N/A	N/A	NEG	NEG	NEG	N/A	NEG	N/A
	240	OYO/UCH/247	April, 2017	26	32	30	1	N/A	1	1	NEG	N/A	N/A	NEG	NEG	N/A	N/A	NEG	NEG	NEG	N/A	NEG	N/A
	241	OYO/UCH/248	April, 2017	28	15	25	1	N/A	1	1	NEG	N/A	N/A	NEG	NEG	N/A	N/A	NEG	NEG	NEG	N/A	NEG	N/A
	242	OYO/UCH/249	April, 2017	33	21	70	1	N/A	1	1	NEG	N/A	N/A	NEG	NEG	N/A	N/A	NEG	NEG	NEG	N/A	NEG	N/A
	243	OYO/UCH/250	April, 2017	34	29	45	1	N/A	1	1	POS	N/A	N/A	POS	NEG	N/A	N/A	POS	NEG	POS	N/A	NEG	N/A
	244	OYO/UCH/251	April, 2017	29	32	30	1	N/A	1	1	NEG	N/A	N/A	NEG	NEG	N/A	N/A	NEG	NEG	NEG	N/A	NEG	N/A
	245	OYO/UCH/252	April, 2017	33	14	60	1	N/A	1	1	NEG	N/A	N/A	NEG	NEG	N/A	N/A	NEG	NEG	NEG	N/A	NEG	N/A
	246	OYO/UCH/253	April, 2017	26	12	10	1	N/A	1	1	NEG	N/A	N/A	NEG	NEG	N/A	N/A	NEG	NEG	NEG	N/A	NEG	N/A
	247	OYO/UCH/254	April, 2017	30	22	20	1	N/A	1	1	NEG	N/A	N/A	NEG	NEG	N/A	N/A	NEG	NEG	NEG	N/A	NEG	N/A
	248	OYO/UCH/255	April, 2017	31	19	15	1	N/A	1	1	NEG	N/A	N/A	NEG	NEG	N/A	N/A	NEG	NEG	NEG	N/A	NEG	N/A
	249	OYO/UCH/256	April, 2017	31	6	30	1	N/A	1	1	NEG	N/A	N/A	NEG	NEG	N/A	N/A	NEG	NEG	NEG	N/A	NEG	N/A
	250	OYO/UCH/257	April, 2017	31	31	60	1	N/A	1	1	NEG	N/A	N/A	NEG	NEG	N/A	N/A	NEG	NEG	NEG	N/A	NEG	N/A
	251	OYO/UCH/258	April, 2017	28	9	30	1	N/A	1	1	NEG	N/A	N/A	NEG	NEG	N/A	N/A	NEG	NEG	NEG	N/A	NEG	N/A
	252	OYO/UCH/259	April, 2017	26	13	30	1	N/A	1	1	NEG	N/A	N/A	NEG	NEG	N/A	N/A	NEG	NEG	NEG	N/A	NEG	N/A
	253	OYO/UCH/260	April, 2017	28	18	45	1	N/A	1	1	NEG	N/A	N/A	NEG	NEG	N/A	N/A	NEG	NEG	NEG	N/A	NEG	N/A
	254	OYO/UCH/261	April, 2017	41	20	30	1	N/A	1	1	NEG	N/A	N/A	NEG	NEG	N/A	N/A	NEG	NEG	NEG	N/A	NEG	N/A
	255	OYO/UCH/262	April, 2017	31	12	45	1	N/A	1	1	NEG	N/A	N/A	NEG	NEG	N/A	N/A	NEG	NEG	NEG	N/A	NEG	N/A
	256	OYO/UCH/263	April, 2017	36	17	60	1	N/A	1	1	NEG	N/A	N/A	NEG	NEG	N/A	N/A	NEG	NEG	NEG	N/A	NEG	N/A
	257	OYO/UCH/264	April, 2017	37	28	40	1	N/A	1	1	NEG	N/A	N/A	NEG	NEG	N/A	N/A	NEG	NEG	NEG	N/A	NEG	N/A
	258	OYO/UCH/265	April, 2017	38	12	15	1	N/A	1	1	NEG	N/A	N/A	NEG	NEG	N/A	N/A	NEG	NEG	NEG	N/A	NEG	N/A
	259	OYO/UCH/269	April, 2017	38	30	15	1	N/A	1	1	NEG	N/A	N/A	NEG	NEG	N/A	N/A	NEG	NEG	NEG	N/A	NEG	N/A
	260	OYO/UCH/270	April, 2017	30	7	60	1	N/A	1	1	NEG	N/A	N/A	NEG	NEG	N/A	N/A	NEG	NEG	NEG	N/A	NEG	N/A
	261	OYO/UCH/271	April, 2017	43	26	30	1	N/A	1	1	NEG	N/A	N/A	NEG	NEG	N/A	N/A	NEG	NEG	NEG	N/A	NEG	N/A
	262	OYO/UCH/272	April, 2017	31	13	40	1	N/A	1	1	NEG	N/A	N/A	NEG	NEG	N/A	N/A	NEG	NEG	NEG	N/A	NEG	N/A
	263	OYO/UCH/273	April, 2017	29	24	90	1	N/A	1	1	NEG	N/A	N/A	NEG	NEG	N/A	N/A	NEG	NEG	NEG	N/A	NEG	N/A
	264	OYO/UCH/274	April, 2017	31	33	60	1	N/A	1	1	NEG	N/A	N/A	NEG	NEG	N/A	N/A	NEG	NEG	NEG	N/A	NEG	N/A
	265	OYO/UCH/275	April, 2017	27	15	30	1	N/A	1	1	NEG	N/A	N/A	NEG	NEG	N/A	N/A	NEG	NEG	NEG	N/A	NEG	N/A
	266	OYO/UCH/276	April, 2017	26	13	15	1	N/A	1	1	NEG	N/A	N/A	NEG	NEG	N/A	N/A	NEG	NEG	NEG	N/A	NEG	N/A
	267	OYO/UCH/277	April, 2017	33	18	45	1	N/A	1	1	NEG	N/A	N/A	NEG	NEG	N/A	N/A	NEG	NEG	NEG	N/A	NEG	N/A
	268	OYO/UCH/278	April, 2017	37	34	35	1	N/A	1	1	NEG	N/A	N/A	NEG	NEG	N/A	N/A	NEG	NEG	NEG	N/A	NEG	N/A
	269	OYO/UCH/279	April, 2017	35	6	60	1	N/A	1	1	NEG	N/A	N/A	NEG	NEG	N/A	N/A	NEG	NEG	NEG	N/A	NEG	N/A
	270	OYO/UCH/280	April, 2017	25	20	30	1	N/A	1	1	NEG	N/A	N/A	NEG	NEG	N/A	N/A	NEG	NEG	NEG	N/A	NEG	N/A
	271	OYO/UCH/281	April, 2017	27	11	15	1	N/A	1	1	NEG	N/A	N/A	NEG	NEG	N/A	N/A	NEG	NEG	NEG	N/A	NEG	N/A
	272	OYO/UCH/282	April, 2017	31	10	10	1	N/A	1	1	NEG	N/A	N/A	NEG	NEG	N/A	N/A	NEG	NEG	NEG	N/A	NEG	N/A
	273	OYO/UCH/283	April, 2017	30	28	20	1	N/A	1	1	NEG	N/A	N/A	NEG	NEG	N/A	N/A	NEG	NEG	NEG	N/A	NEG	N/A
	274	OYO/UCH/284	April, 2017	28	9	30	1	N/A	1	1	NEG	N/A	N/A	NEG	NEG	N/A	N/A	NEG	NEG	NEG	N/A	NEG	N/A
	275	OYO/UCH/285	April, 2017	30	35	60	1	N/A	1	1	NEG	N/A	N/A	NEG	NEG	N/A	N/A	NEG	NEG	NEG	N/A	NEG	N/A
	276	OYO/UCH/286	April, 2017	32	13	30	1	N/A	1	1	NEG	N/A	N/A	NEG	NEG	N/A	N/A	NEG	NEG	NEG	N/A	NEG	N/A
	277	OYO/UCH/287	April, 2017	25	8	20	1	N/A	1	1	NEG	N/A	N/A	NEG	NEG	N/A	N/A	NEG	NEG	NEG	N/A	NEG	N/A
	278	OYO/UCH/288	April, 2017	38	26	60	1	N/A	1	1	NEG	N/A	N/A	NEG	NEG	N/A	N/A	NEG	NEG	NEG	N/A	NEG	N/A
	279	OYO/UCH/289	April, 2017	38	14	45	1	N/A	1	1	NEG	N/A	N/A	NEG	NEG	N/A	N/A	NEG	NEG	NEG	N/A	NEG	N/A
	280	OYO/UCH/290	April, 2017	28	32	30	1	N/A	1	1	NEG	N/A	N/A	NEG	NEG	N/A	N/A	NEG	NEG	NEG	N/A	NEG	N/A
	281	OYO/UCH/291	April, 2017	30	34	10	1	N/A	1	1	NEG	N/A	N/A	NEG	NEG	N/A	N/A	NEG	NEG	NEG	N/A	NEG	N/A
	282	OYO/UCH/292	April, 2017	32	16	20	1	N/A	1	1	NEG	N/A	N/A	NEG	NEG	N/A	N/A	NEG	NEG	NEG	N/A	NEG	N/A
	283	OYO/UCH/294	April, 2017	29	10	60	1	N/A	1	1	NEG	N/A	N/A	NEG	NEG	N/A	N/A	NEG	NEG	NEG	N/A	NEG	N/A
	284	OYO/UCH/295	April, 2017	31	11	25	1	N/A	1	1	NEG	N/A	N/A	NEG	NEG	N/A	N/A	NEG	NEG	NEG	N/A	NEG	N/A
	285	OYO/UCH/296	April, 2017	30	21	60	1	N/A	1	1	NEG	N/A	N/A	NEG	NEG	N/A	N/A	NEG	NEG	NEG	N/A	NEG	N/A
	286	OYO/UCH/298	April, 2017	28	12	60	1	N/A	1	1	NEG	N/A	N/A	NEG	NEG	N/A	N/A	NEG	NEG	NEG	N/A	NEG	N/A
	287	OYO/UCH/299	April, 2017	25	14	35	1	N/A	1	1	NEG	N/A	N/A	NEG	NEG	N/A	N/A	NEG	NEG	NEG	N/A	NEG	N/A
	288	OYO/UCH/300	April, 2017	39	24	30	1	N/A	1	1	NEG	N/A	N/A	NEG	NEG	N/A	N/A	NEG	NEG	NEG	N/A	NEG	N/A
	289	OYO/UCH/301	April, 2017	36	12	45	1	N/A	1	1	NEG	N/A	N/A	NEG	NEG	N/A	N/A	NEG	NEG	NEG	N/A	NEG	N/A
	290	OYO/UCH/302	April, 2017	42	24	60	1	N/A	1	1	NEG	N/A	N/A	NEG	NEG	N/A	N/A	NEG	NEG	NEG	N/A	NEG	N/A
	291	OYO/UCH/303	April, 2017	31	24	60	1	N/A	1	1	NEG	N/A	N/A	NEG	NEG	N/A	N/A	NEG	NEG	NEG	N/A	NEG	N/A
	292	OYO/UCH/304	April, 2017	30	36	30	1	N/A	1	1	NEG	N/A	N/A	NEG	NEG	N/A	N/A	NEG	NEG	NEG	N/A	NEG	N/A
	293	OYO/UCH/305	April, 2017	29	18	60	1	N/A	1	1	NEG	N/A	N/A	NEG	NEG	N/A	N/A	NEG	NEG	NEG	N/A	NEG	N/A
	294	OYO/UCH/306	April, 2017	24	28	45	1	N/A	1	1	NEG	N/A	N/A	NEG	NEG	N/A	N/A	NEG	NEG	NEG	N/A	NEG	N/A
	295	OYO/UCH/307	April, 2017	35	24	30	1	N/A	1	1	POS	N/A	N/A	POS	NEG	N/A	N/A	POS	NEG	POS	N/A	NEG	N/A
	296	OYO/UCH/308	April, 2017	32	18	30	1	N/A	1	1	NEG	N/A	N/A	NEG	NEG	N/A	N/A	NEG	NEG	NEG	N/A	NEG	N/A
	297	OYO/UCH/309	April, 2017	24	13	30	1	N/A	1	1	NEG	N/A	N/A	NEG	NEG	N/A	N/A	NEG	NEG	NEG	N/A	NEG	N/A
	298	OYO/UCH/310	April, 2017	28	16	30	1	N/A	1	1	NEG	N/A	N/A	NEG	NEG	N/A	N/A	NEG	NEG	NEG	N/A	NEG	N/A
	299	OYO/UCH/311	April, 2017	27	6	60	1	N/A	1	1	NEG	N/A	N/A	NEG	NEG	N/A	N/A	NEG	NEG	NEG	N/A	NEG	N/A
	300	OYO/UCH/312	April, 2017	26	13	60	1	N/A	1	1	NEG	N/A	N/A	NEG	NEG	N/A	N/A	NEG	NEG	NEG	N/A	NEG	N/A
	301	OYO/UCH/266	April, 2017	22	18	30	1	N/A	1	1	NEG	N/A	N/A	NEG	NEG	N/A	N/A	NEG	NEG	NEG	N/A	NEG	N/A
	302	OYO/UCH/267	April, 2017	30	6	30	1	N/A	1	1	NEG	N/A	N/A	NEG	NEG	N/A	N/A	NEG	NEG	NEG	N/A	NEG	N/A
	303	OYO/UCH/268	April, 2017	35	26	20	1	N/A	1	1	NEG	N/A	N/A	NEG	NEG	N/A	N/A	NEG	NEG	NEG	N/A	NEG	N/A
	304	OYO/UCH/313	April, 2017	29	28	20	1	N/A	1	1	NEG	N/A	N/A	NEG	NEG	N/A	N/A	NEG	NEG	NEG	N/A	NEG	N/A
	305	OYO/UCH/314	April, 2017	30	24	50	1	N/A	1	1	NEG	N/A	N/A	NEG	NEG	N/A	N/A	NEG	NEG	NEG	N/A	NEG	N/A
	306	OYO/UCH/315	April, 2017	36	14	30	1	N/A	1	1	NEG	N/A	N/A	NEG	NEG	N/A	N/A	NEG	NEG	NEG	N/A	NEG	N/A
	307	OYO/UCH/316	April, 2017	30	15	30	1	N/A	1	1	NEG	N/A	N/A	NEG	NEG	N/A	N/A	NEG	NEG	NEG	N/A	NEG	N/A
	308	OYO/UCH/317	April, 2017	40	21	90	1	N/A	1	1	NEG	N/A	N/A	NEG	NEG	N/A	N/A	NEG	NEG	NEG	N/A	NEG	N/A
	309	OYO/UCH/318	April, 2017	35	11	25	1	N/A	1	1	NEG	N/A	N/A	NEG	NEG	N/A	N/A	NEG	NEG	NEG	N/A	NEG	N/A
	310	OYO/UCH/319	April, 2017	30	6	30	1	N/A	1	1	NEG	N/A	N/A	NEG	NEG	N/A	N/A	NEG	NEG	NEG	N/A	NEG	N/A
	311	OYO/UCH/320	April, 2017	27	19	15	1	N/A	1	1	NEG	N/A	N/A	NEG	NEG	N/A	N/A	NEG	NEG	NEG	N/A	NEG	N/A
	312	OYO/UCH/321	April, 2017	30	14	20	1	N/A	1	1	NEG	N/A	N/A	NEG	NEG	N/A	N/A	NEG	NEG	NEG	N/A	NEG	N/A
	313	OYO/UCH/322	April, 2017	34	26	40	1	N/A	1	1	NEG	N/A	N/A	NEG	NEG	N/A	N/A	NEG	NEG	NEG	N/A	NEG	N/A
	314	OYO/UCH/323	April, 2017	36	16	45	1	N/A	1	1	NEG	N/A	N/A	NEG	NEG	N/A	N/A	NEG	NEG	NEG	N/A	NEG	N/A
	315	OYO/UCH/324	April, 2017	30	19	25	1	N/A	1	2	NEG	N/A	N/A	NEG	NEG	N/A	N/A	NEG	NEG	NEG	N/A	NEG	N/A
	316	OYO/UCH/325	April, 2017	33	17	40	1	N/A	1	1	NEG	N/A	N/A	NEG	NEG	N/A	N/A	NEG	NEG	NEG	N/A	NEG	N/A
	317	OYO/UCH/326	April, 2017	35	14	90	1	N/A	1	1	NEG	N/A	N/A	NEG	NEG	N/A	N/A	NEG	NEG	NEG	N/A	NEG	N/A
	318	OYO/UCH/327	April, 2017	39	20	15	1	N/A	1	1	NEG	N/A	N/A	NEG	NEG	N/A	N/A	NEG	NEG	NEG	N/A	NEG	N/A
	319	OYO/UCH/328	April, 2017	33	15	15	1	N/A	1	1	NEG	N/A	N/A	NEG	NEG	N/A	N/A	NEG	NEG	NEG	N/A	NEG	N/A
	320	OYO/UCH/329	April, 2017	30	9	45	1	N/A	1	2	NEG	N/A	N/A	NEG	NEG	N/A	N/A	NEG	NEG	NEG	N/A	NEG	N/A
	321	OYO/UCH/330	April, 2017	38	12	30	1	N/A	1	1	NEG	N/A	N/A	NEG	NEG	N/A	N/A	NEG	NEG	NEG	N/A	NEG	N/A
	322	OYO/UCH/331	April, 2017	29	11	50	1	N/A	1	1	NEG	N/A	N/A	NEG	NEG	N/A	N/A	NEG	NEG	NEG	N/A	NEG	N/A
	323	OYO/UCH/332	April, 2017	37	20	40	1	N/A	1	1	NEG	N/A	N/A	NEG	NEG	N/A	N/A	NEG	NEG	NEG	N/A	NEG	N/A
	324	OYO/UCH/333	April, 2017	36	13	10	1	N/A	1	2	NEG	N/A	N/A	NEG	NEG	N/A	N/A	NEG	NEG	NEG	N/A	NEG	N/A
	325	OYO/UCH/334	April, 2017	40	24	45	1	N/A	1	1	NEG	N/A	N/A	NEG	NEG	N/A	N/A	NEG	NEG	NEG	N/A	NEG	N/A
	326	OYO/UCH/335	April, 2017	30	32	60	1	N/A	1	1	NEG	N/A	N/A	NEG	NEG	N/A	N/A	NEG	NEG	NEG	N/A	NEG	N/A
	327	OYO/UCH/336	April, 2017	31	26	30	1	N/A	1	2	NEG	N/A	N/A	NEG	NEG	N/A	N/A	NEG	NEG	NEG	N/A	NEG	N/A
	328	OYO/UCH/337	April, 2017	31	6	60	1	N/A	1	1	NEG	N/A	N/A	NEG	NEG	N/A	N/A	NEG	NEG	NEG	N/A	NEG	N/A
	329	OYO/UCH/338	April, 2017	39	15	30	1	N/A	1	1	NEG	N/A	N/A	NEG	NEG	N/A	N/A	NEG	NEG	NEG	N/A	NEG	N/A
	330	OYO/UCH/339	April, 2017	31	22	60	1	N/A	1	1	NEG	N/A	N/A	NEG	NEG	N/A	N/A	NEG	NEG	NEG	N/A	NEG	N/A
	331	OYO/UCH/341	April, 2017	27	26	20	1	N/A	1	1	NEG	N/A	N/A	NEG	NEG	N/A	N/A	NEG	NEG	NEG	N/A	NEG	N/A
	332	OYO/UCH/342	April, 2017	33	20	30	1	N/A	1	1	NEG	N/A	N/A	NEG	NEG	N/A	N/A	NEG	NEG	NEG	N/A	NEG	N/A
	333	OYO/UCH/343	April, 2017	33	25	30	1	N/A	1	1	NEG	N/A	N/A	NEG	NEG	N/A	N/A	NEG	NEG	NEG	N/A	NEG	N/A
	334	OYO/UCH/344	April, 2017	33	23	50	1	N/A	1	1	NEG	N/A	N/A	NEG	NEG	N/A	N/A	NEG	NEG	NEG	N/A	NEG	N/A
	335	OYO/UCH/345	April, 2017	33	23	35	1	N/A	1	1	NEG	N/A	N/A	NEG	NEG	N/A	N/A	NEG	NEG	NEG	N/A	NEG	N/A
	336	OYO/UCH/346	April, 2017	27	15	20	1	N/A	1	1	NEG	N/A	N/A	NEG	NEG	N/A	N/A	NEG	NEG	NEG	N/A	NEG	N/A
	337	OYO/UCH/347	April, 2017	39	24	15	1	N/A	1	1	NEG	N/A	N/A	NEG	NEG	N/A	N/A	NEG	POS	NEG	N/A	NEG	N/A
	338	OYO/UCH/348	April, 2017	27	21	5	1	N/A	1	1	NEG	N/A	N/A	NEG	NEG	N/A	N/A	NEG	NEG	NEG	N/A	NEG	N/A
	339	OYO/UCH/349	April, 2017	36	21	15	1	N/A	1	1	NEG	N/A	N/A	NEG	NEG	N/A	N/A	NEG	NEG	NEG	N/A	NEG	N/A
	340	OYO/UCH/350	April, 2017	34	24	30	1	N/A	1	1	NEG	N/A	N/A	NEG	NEG	N/A	N/A	NEG	NEG	NEG	N/A	NEG	N/A
	341	OYO/UCH/351	April, 2017	36	37	45	1	N/A	1	1	NEG	N/A	N/A	NEG	NEG	N/A	N/A	NEG	NEG	NEG	N/A	NEG	N/A
	342	OYO/UCH/352	April, 2017	37	12	36	1	N/A	1	1	NEG	N/A	N/A	NEG	NEG	N/A	N/A	NEG	NEG	NEG	N/A	NEG	N/A
	343	OYO/UCH/353	April, 2017	29	16	50	1	N/A	1	2	NEG	N/A	N/A	NEG	NEG	N/A	N/A	NEG	NEG	NEG	N/A	NEG	N/A
	344	OYO/UCH/354	April, 2017	36	5	30	1	N/A	1	1	NEG	N/A	N/A	NEG	NEG	N/A	N/A	NEG	NEG	NEG	N/A	NEG	N/A
	345	OYO/UCH/355	April, 2017	33	24	30	1	N/A	1	1	NEG	N/A	N/A	NEG	NEG	N/A	N/A	NEG	NEG	NEG	N/A	NEG	N/A
	346	OYO/UCH/356	April, 2017	23	10	30	1	N/A	1	1	NEG	N/A	N/A	NEG	NEG	N/A	N/A	NEG	NEG	NEG	N/A	NEG	N/A
	347	OYO/UCH/357	April, 2017	38	10	10	1	N/A	1	1	NEG	N/A	N/A	NEG	NEG	N/A	N/A	NEG	NEG	NEG	N/A	NEG	N/A
	348	OYO/UCH/358	April, 2017	28	32	180	1	N/A	1	1	NEG	N/A	N/A	NEG	NEG	N/A	N/A	NEG	NEG	NEG	N/A	NEG	N/A
	349	OYO/UCH/359	April, 2017	25	13	20	1	N/A	1	1	NEG	N/A	N/A	NEG	NEG	N/A	N/A	NEG	NEG	NEG	N/A	NEG	N/A
	350	OYO/UCH/360	April, 2017	29	16	30	1	N/A	1	1	NEG	N/A	N/A	NEG	NEG	N/A	N/A	NEG	NEG	NEG	N/A	NEG	N/A
	351	OYO/UCH/361	April, 2017	32	10	30	1	N/A	1	1	NEG	N/A	N/A	NEG	NEG	N/A	N/A	NEG	NEG	NEG	N/A	NEG	N/A
	352	OYO/UCH/362	April, 2017	25	29	30	1	N/A	1	1	NEG	N/A	N/A	NEG	NEG	N/A	N/A	NEG	NEG	NEG	N/A	NEG	N/A
	353	OYO/UCH/363	April, 2017	30	9	60	1	N/A	1	1	NEG	N/A	N/A	NEG	NEG	N/A	N/A	NEG	NEG	NEG	N/A	NEG	N/A
	354	OYO/UCH/364	April, 2017	38	10	45	1	N/A	1	1	NEG	N/A	N/A	NEG	NEG	N/A	N/A	NEG	NEG	NEG	N/A	NEG	N/A
	355	OYO/UCH/365	April, 2017	37	16	60	1	N/A	1	2	NEG	N/A	N/A	NEG	NEG	N/A	N/A	NEG	NEG	NEG	N/A	NEG	N/A
	356	OYO/UCH/366	April, 2017	30	24	45	1	N/A	1	1	NEG	N/A	N/A	NEG	NEG	N/A	N/A	NEG	NEG	NEG	N/A	NEG	N/A
	357	OYO/UCH/367	April, 2017	28	24	45	1	N/A	1	1	NEG	N/A	N/A	NEG	NEG	N/A	N/A	NEG	NEG	NEG	N/A	NEG	N/A
	358	OYO/UCH/368	April, 2017	27	32	60	1	N/A	1	1	NEG	N/A	N/A	NEG	NEG	N/A	N/A	NEG	NEG	NEG	N/A	NEG	N/A
	359	OYO/UCH/369	April, 2017	34	16	30	1	N/A	1	1	NEG	N/A	N/A	NEG	NEG	N/A	N/A	NEG	NEG	NEG	N/A	NEG	N/A
	360	OYO/UCH/370	April, 2017	34	15	60	1	N/A	1	1	NEG	N/A	N/A	NEG	NEG	N/A	N/A	NEG	NEG	NEG	N/A	NEG	N/A
	361	OYO/UCH/371	April, 2017	31	33	60	1	N/A	1	1	NEG	N/A	N/A	NEG	NEG	N/A	N/A	NEG	NEG	NEG	N/A	NEG	N/A
	362	OYO/UCH/372	April, 2017	32	21	20	1	N/A	1	1	NEG	N/A	N/A	NEG	NEG	N/A	N/A	NEG	NEG	NEG	N/A	NEG	N/A
	363	OYO/UCH/373	April, 2017	30	8	45	1	N/A	1	1	NEG	N/A	N/A	NEG	NEG	N/A	N/A	NEG	NEG	NEG	N/A	NEG	N/A
	364	OYO/UCH/374	April, 2017	32	8	35	1	N/A	1	1	NEG	N/A	N/A	NEG	NEG	N/A	N/A	NEG	NEG	NEG	N/A	NEG	N/A
	365	OYO/UCH/375	April, 2017	31	31	30	1	N/A	1	1	NEG	N/A	N/A	NEG	NEG	N/A	N/A	NEG	NEG	NEG	N/A	NEG	N/A
	366	OYO/UCH/376	April, 2017	28	34	40	1	N/A	1	1	NEG	N/A	N/A	NEG	NEG	N/A	N/A	NEG	NEG	NEG	N/A	NEG	N/A
	367	OYO/UCH/377	April, 2017	25	14	20	1	N/A	1	1	NEG	N/A	N/A	NEG	NEG	N/A	N/A	NEG	NEG	NEG	N/A	NEG	N/A
	368	OYO/UCH/378	April, 2017	33	18	60	1	N/A	1	1	NEG	N/A	N/A	NEG	NEG	N/A	N/A	NEG	NEG	NEG	N/A	NEG	N/A
	369	OYO/UCH/379	April, 2017	33	30	35	1	N/A	1	1	NEG	N/A	N/A	NEG	NEG	N/A	N/A	NEG	NEG	NEG	N/A	NEG	N/A
	370	OYO/UCH/380	April, 2017	28	21	60	1	N/A	1	1	NEG	N/A	N/A	NEG	NEG	N/A	N/A	NEG	NEG	NEG	N/A	NEG	N/A
	371	OYO/UCH/381	April, 2017	29	13	60	1	N/A	1	1	NEG	N/A	N/A	NEG	NEG	N/A	N/A	NEG	NEG	NEG	N/A	NEG	N/A
	372	OYO/UCH/382	April, 2017	29	13	40	1	N/A	1	1	NEG	N/A	N/A	NEG	NEG	N/A	N/A	NEG	NEG	NEG	N/A	NEG	N/A
	373	OYO/UCH/383	April, 2017	23	16	60	1	N/A	1	1	NEG	N/A	N/A	NEG	NEG	N/A	N/A	NEG	NEG	NEG	N/A	NEG	N/A
	374	OYO/UCH/384	April, 2017	31	17	60	1	N/A	1	1	NEG	N/A	N/A	NEG	NEG	N/A	N/A	NEG	NEG	NEG	N/A	NEG	N/A
	375	OYO/UCH/385	April, 2017	37	24	60	1	N/A	1	1	POS	N/A	N/A	POS	NEG	N/A	N/A	POS	NEG	POS	N/A	NEG	N/A
	376	OYO/UCH/386	April, 2017	18	34	30	1	N/A	1	1	NEG	N/A	N/A	NEG	NEG	N/A	N/A	NEG	NEG	NEG	N/A	NEG	N/A
	377	OYO/UCH/387	April, 2017	28	32	60	1	N/A	1	1	NEG	N/A	N/A	NEG	NEG	N/A	N/A	NEG	NEG	NEG	N/A	NEG	N/A
	378	OYO/UCH/388	April, 2017	35	8	30	1	N/A	1	1	NEG	N/A	N/A	NEG	NEG	N/A	N/A	NEG	NEG	NEG	N/A	NEG	N/A
	379	OYO/UCH/389	April, 2017	33	11	25	1	N/A	1	1	NEG	N/A	N/A	NEG	NEG	N/A	N/A	NEG	NEG	NEG	N/A	NEG	N/A
	380	OYO/UCH/390	April, 2017	31	20	60	1	N/A	1	1	NEG	N/A	N/A	NEG	NEG	N/A	N/A	NEG	NEG	NEG	N/A	NEG	N/A
	381	OYO/UCH/391	April, 2017	37	20	40	1	N/A	1	1	NEG	N/A	N/A	NEG	NEG	N/A	N/A	NEG	NEG	NEG	N/A	NEG	N/A
	382	OYO/UCH/392	April, 2017	30	22	40	1	N/A	1	1	NEG	N/A	N/A	NEG	NEG	N/A	N/A	NEG	NEG	NEG	N/A	NEG	N/A
	383	OYO/UCH/393	April, 2017	28	16	60	1	N/A	1	2	NEG	N/A	N/A	NEG	NEG	N/A	N/A	NEG	NEG	NEG	N/A	NEG	N/A
	384	OYO/UCH/394	April, 2017	38	12	30	1	N/A	1	1	NEG	N/A	N/A	NEG	NEG	N/A	N/A	NEG	NEG	NEG	N/A	NEG	N/A
	385	OYO/UCH/395	April, 2017	29	23	60	1	N/A	1	1	NEG	N/A	N/A	NEG	NEG	N/A	N/A	NEG	NEG	NEG	N/A	NEG	N/A
	386	OYO/UCH/396	April, 2017	31	12	35	1	N/A	1	1	NEG	N/A	N/A	NEG	NEG	N/A	N/A	NEG	NEG	NEG	N/A	NEG	N/A
	387	OYO/UCH/397	April, 2017	25	31	60	1	N/A	1	1	NEG	N/A	N/A	NEG	NEG	N/A	N/A	NEG	NEG	NEG	N/A	NEG	N/A
	388	OYO/UCH/398	April, 2017	34	16	30	1	N/A	1	1	NEG	N/A	N/A	NEG	NEG	N/A	N/A	NEG	NEG	NEG	N/A	NEG	N/A
	389	OYO/UCH/399	April, 2017	39	12	45	1	N/A	1	1	NEG	N/A	N/A	NEG	NEG	N/A	N/A	NEG	NEG	NEG	N/A	NEG	N/A
	390	OYO/UCH/400	April, 2017	30	12	60	1	N/A	1	1	NEG	N/A	N/A	NEG	NEG	N/A	N/A	NEG	NEG	NEG	N/A	NEG	N/A
	391	OYO/UCH/401	April, 2017	27	27	45	1	N/A	1	1	NEG	N/A	N/A	NEG	NEG	N/A	N/A	NEG	NEG	NEG	N/A	NEG	N/A
	392	OYO/UCH/402	April, 2017	33	6	90	1	N/A	1	1	NEG	N/A	N/A	NEG	NEG	N/A	N/A	NEG	NEG	NEG	N/A	NEG	N/A
	393	OYO/UCH/403	April, 2017	29	15	20	1	N/A	1	1	NEG	N/A	N/A	NEG	NEG	N/A	N/A	NEG	NEG	NEG	N/A	NEG	N/A
	394	OYO/UCH/404	May, 2017	27	18	60	1	N/A	1	1	NEG	N/A	N/A	NEG	NEG	N/A	N/A	NEG	NEG	NEG	N/A	NEG	N/A
	395	OYO/UCH/405	May, 2017	31	23	60	1	N/A	1	1	NEG	N/A	N/A	NEG	NEG	N/A	N/A	NEG	NEG	NEG	N/A	NEG	N/A
	396	OYO/UCH/406	May, 2017	29	15	35	1	N/A	1	1	NEG	N/A	N/A	NEG	NEG	N/A	N/A	NEG	NEG	NEG	N/A	NEG	N/A
	397	OYO/UCH/407	May, 2017	37	29	45	1	N/A	1	1	NEG	N/A	N/A	NEG	NEG	N/A	N/A	NEG	NEG	NEG	N/A	NEG	N/A
	398	OYO/UCH/408	May, 2017	33	20	15	1	N/A	1	1	NEG	N/A	N/A	NEG	NEG	N/A	N/A	NEG	NEG	NEG	N/A	NEG	N/A
	399	OYO/UCH/409	May, 2017	39	19	30	1	N/A	1	1	NEG	N/A	N/A	NEG	NEG	N/A	N/A	NEG	NEG	NEG	N/A	NEG	N/A
	400	OYO/UCH/410	May, 2017	32	22	60	1	N/A	1	1	NEG	N/A	N/A	NEG	NEG	N/A	N/A	NEG	NEG	NEG	N/A	NEG	N/A
	401	OYO/UCH/411	May, 2017	30	28	60	1	N/A	1	1	NEG	N/A	N/A	NEG	NEG	N/A	N/A	NEG	NEG	NEG	N/A	NEG	N/A
	402	OYO/UCH/412	May, 2017	31	8	40	1	N/A	1	1	NEG	N/A	N/A	NEG	NEG	N/A	N/A	NEG	NEG	NEG	N/A	NEG	N/A
	403	OYO/UCH/413	May, 2017	32	29	60	1	N/A	1	1	NEG	N/A	N/A	NEG	NEG	N/A	N/A	NEG	NEG	NEG	N/A	NEG	N/A
	404	OYO/UCH/414	May, 2017	27	16	30	1	N/A	1	1	NEG	N/A	N/A	NEG	NEG	N/A	N/A	NEG	NEG	NEG	N/A	NEG	N/A
	405	OYO/UCH/415	May, 2017	32	35	40	1	N/A	1	1	NEG	N/A	N/A	NEG	NEG	N/A	N/A	NEG	NEG	NEG	N/A	NEG	N/A
	406	OYO/UCH/416	May, 2017	32	13	5	1	N/A	1	1	NEG	N/A	N/A	NEG	NEG	N/A	N/A	NEG	NEG	NEG	N/A	NEG	N/A
	407	OYO/UCH/417	May, 2017	32	17	45	1	N/A	1	1	NEG	N/A	N/A	NEG	NEG	N/A	N/A	NEG	NEG	NEG	N/A	NEG	N/A
	408	OYO/UCH/418	May, 2017	36	21	25	1	N/A	1	1	NEG	N/A	N/A	NEG	NEG	N/A	N/A	NEG	NEG	NEG	N/A	NEG	N/A
	409	OYO/UCH/419	May, 2017	28	8	30	1	N/A	1	1	NEG	N/A	N/A	NEG	NEG	N/A	N/A	NEG	NEG	NEG	N/A	NEG	N/A
	410	OYO/UCH/420	May, 2017	26	24	35	1	N/A	1	1	NEG	N/A	N/A	NEG	NEG	N/A	N/A	NEG	NEG	NEG	N/A	NEG	N/A
	411	OYO/UCH/421	May, 2017	33	20	15	1	N/A	1	1	NEG	N/A	N/A	NEG	NEG	N/A	N/A	NEG	NEG	NEG	N/A	NEG	N/A
	412	OYO/UCH/422	May, 2017	33	12	60	1	N/A	1	1	NEG	N/A	N/A	NEG	NEG	N/A	N/A	NEG	NEG	NEG	N/A	NEG	N/A
	413	OYO/UCH/423	May, 2017	30	12	60	1	N/A	1	1	NEG	N/A	N/A	NEG	NEG	N/A	N/A	NEG	NEG	NEG	N/A	NEG	N/A
	414	OYO/UCH/424	May, 2017	30	16	30	1	N/A	1	1	NEG	N/A	N/A	NEG	NEG	N/A	N/A	NEG	NEG	NEG	N/A	NEG	N/A
	415	OYO/UCH/425	May, 2017	28	15	60	1	N/A	1	1	NEG	N/A	N/A	NEG	NEG	N/A	N/A	NEG	NEG	NEG	N/A	NEG	N/A
	416	OYO/UCH/426	May, 2017	21	20	40	1	N/A	1	1	NEG	N/A	N/A	NEG	NEG	N/A	N/A	NEG	NEG	NEG	N/A	NEG	N/A
	417	OYO/UCH/427	May, 2017	29	16	30	1	N/A	1	1	NEG	N/A	N/A	NEG	NEG	N/A	N/A	NEG	NEG	NEG	N/A	NEG	N/A
	418	OYO/UCH/428	May, 2017	31	13	60	1	N/A	1	1	NEG	N/A	N/A	NEG	NEG	N/A	N/A	NEG	NEG	NEG	N/A	NEG	N/A
	419	OYO/UCH/429	May, 2017	36	32	60	1	N/A	1	1	POS	N/A	N/A	POS	NEG	N/A	N/A	POS	NEG	POS	N/A	NEG	N/A
	420	OYO/UCH/430	May, 2017	34	11	15	1	N/A	1	1	NEG	N/A	N/A	NEG	NEG	N/A	N/A	NEG	NEG	NEG	N/A	NEG	N/A
	421	OYO/UCH/431	May, 2017	34	12	60	1	N/A	1	1	NEG	N/A	N/A	NEG	NEG	N/A	N/A	NEG	NEG	NEG	N/A	NEG	N/A
	422	OYO/UCH/432	May, 2017	40	20	15	1	N/A	1	1	NEG	N/A	N/A	NEG	NEG	N/A	N/A	NEG	NEG	NEG	N/A	NEG	N/A
	423	OYO/UCH/433	May, 2017	32	19	30	1	N/A	1	1	NEG	N/A	N/A	NEG	NEG	N/A	N/A	NEG	NEG	NEG	N/A	NEG	N/A
	424	OYO/UCH/434	May, 2017	34	8	1	1	N/A	1	1	NEG	N/A	N/A	NEG	NEG	N/A	N/A	NEG	NEG	NEG	N/A	NEG	N/A
	425	OYO/UCH/435	May, 2017	30	16	30	1	N/A	1	1	NEG	N/A	N/A	NEG	NEG	N/A	N/A	NEG	NEG	NEG	N/A	NEG	N/A
	426	OYO/UCH/436	May, 2017	32	20	60	1	N/A	1	1	NEG	N/A	N/A	NEG	NEG	N/A	N/A	NEG	NEG	NEG	N/A	NEG	N/A
	427	OYO/UCH/437	May, 2017	39	19	30	1	N/A	1	1	NEG	N/A	N/A	NEG	NEG	N/A	N/A	NEG	NEG	NEG	N/A	NEG	N/A
	428	OYO/UCH/438	May, 2017	37	6	45	1	N/A	1	1	NEG	N/A	N/A	NEG	NEG	N/A	N/A	NEG	NEG	NEG	N/A	NEG	N/A
	429	OYO/UCH/439	May, 2017	32	17	60	1	N/A	1	1	NEG	N/A	N/A	NEG	NEG	N/A	N/A	NEG	NEG	NEG	N/A	NEG	N/A
	430	OYO/UCH/440	May, 2017	27	18	30	1	N/A	1	1	NEG	N/A	N/A	NEG	NEG	N/A	N/A	NEG	NEG	NEG	N/A	NEG	N/A
	431	OYO/UCH/441	May, 2017	27	35	20	1	N/A	1	1	NEG	N/A	N/A	NEG	NEG	N/A	N/A	NEG	NEG	NEG	N/A	NEG	N/A
	432	OYO/UCH/442	May, 2017	32	23	20	1	N/A	1	1	NEG	N/A	N/A	NEG	NEG	N/A	N/A	NEG	NEG	NEG	N/A	NEG	N/A
	433	OYO/UCH/443	May, 2017	26	10	30	1	N/A	1	1	NEG	N/A	N/A	NEG	NEG	N/A	N/A	NEG	NEG	NEG	N/A	NEG	N/A
	434	OYO/UCH/444	May, 2017	36	24	60	1	N/A	1	1	NEG	N/A	N/A	NEG	NEG	N/A	N/A	NEG	NEG	NEG	N/A	NEG	N/A
	435	OYO/UCH/445	May, 2017	30	24	45	1	N/A	1	1	NEG	N/A	N/A	NEG	NEG	N/A	N/A	NEG	NEG	NEG	N/A	NEG	N/A
	436	OYO/UCH/446	May, 2017	35	27	30	1	N/A	1	1	NEG	N/A	N/A	NEG	NEG	N/A	N/A	NEG	NEG	NEG	N/A	NEG	N/A
	437	OYO/UCH/447	May, 2017	32	18	15	1	N/A	1	1	NEG	N/A	N/A	NEG	NEG	N/A	N/A	NEG	NEG	NEG	N/A	NEG	N/A
	438	OYO/UCH/448	May, 2017	40	19	60	1	N/A	1	1	NEG	N/A	N/A	NEG	NEG	N/A	N/A	NEG	NEG	NEG	N/A	NEG	N/A
	439	OYO/UCH/449	May, 2017	37	24	30	1	N/A	1	1	NEG	N/A	N/A	NEG	NEG	N/A	N/A	NEG	NEG	NEG	N/A	NEG	N/A
	440	OYO/UCH/450	May, 2017	24	16	15	1	N/A	1	1	NEG	N/A	N/A	NEG	NEG	N/A	N/A	NEG	NEG	NEG	N/A	NEG	N/A
	441	OYO/UCH/451	May, 2017	35	6	30	1	N/A	1	1	NEG	N/A	N/A	NEG	NEG	N/A	N/A	NEG	NEG	NEG	N/A	NEG	N/A
	442	OYO/UCH/452	May, 2017	34	16	60	1	N/A	1	1	NEG	N/A	N/A	NEG	NEG	N/A	N/A	NEG	NEG	NEG	N/A	NEG	N/A
	443	OYO/UCH/453	May, 2017	31	40	30	1	N/A	1	1	NEG	N/A	N/A	NEG	NEG	N/A	N/A	NEG	NEG	NEG	N/A	NEG	N/A
	444	OYO/UCH/454	May, 2017	39	20	30	1	N/A	1	1	NEG	N/A	N/A	NEG	NEG	N/A	N/A	NEG	NEG	NEG	N/A	NEG	N/A
	445	OYO/UCH/455	May, 2017	30	19	20	1	N/A	1	1	NEG	N/A	N/A	NEG	NEG	N/A	N/A	NEG	NEG	NEG	N/A	NEG	N/A
	446	OYO/UCH/456	May, 2017	33	15	45	1	N/A	1	1	NEG	N/A	N/A	NEG	NEG	N/A	N/A	NEG	NEG	NEG	N/A	NEG	N/A
	447	OYO/UCH/457	May, 2017	31	26	120	1	N/A	1	1	NEG	N/A	N/A	NEG	NEG	N/A	N/A	NEG	NEG	NEG	N/A	NEG	N/A
	448	OYO/UCH/458	May, 2017	29	26	15	1	N/A	1	1	NEG	N/A	N/A	NEG	NEG	N/A	N/A	NEG	NEG	NEG	N/A	NEG	N/A
	449	OYO/UCH/459	May, 2017	42	15	45	1	N/A	1	1	NEG	N/A	N/A	NEG	NEG	N/A	N/A	NEG	NEG	NEG	N/A	NEG	N/A
	450	OYO/UCH/460	May, 2017	29	14	20	1	N/A	1	1	NEG	N/A	N/A	NEG	NEG	N/A	N/A	NEG	NEG	NEG	N/A	NEG	N/A
	451	OYO/UCH/461	May, 2017	30	18	60	1	N/A	1	1	NEG	N/A	N/A	NEG	NEG	N/A	N/A	NEG	NEG	NEG	N/A	NEG	N/A
	452	OYO/UCH/462	May, 2017	27	15	30	1	N/A	1	1	NEG	N/A	N/A	NEG	NEG	N/A	N/A	NEG	NEG	NEG	N/A	NEG	N/A
	453	OYO/UCH/463	May, 2017	32	13	15	1	N/A	1	1	NEG	N/A	N/A	NEG	NEG	N/A	N/A	NEG	NEG	NEG	N/A	NEG	N/A
	454	OYO/UCH/464	May, 2017	36	29	40	1	N/A	1	1	NEG	N/A	N/A	NEG	NEG	N/A	N/A	NEG	NEG	NEG	N/A	NEG	N/A
	455	OYO/UCH/465	May, 2017	26	11	30	1	N/A	1	1	NEG	N/A	N/A	NEG	NEG	N/A	N/A	NEG	NEG	NEG	N/A	NEG	N/A
	456	OYO/UCH/466	May, 2017	35	20	60	1	N/A	1	1	NEG	N/A	N/A	NEG	NEG	N/A	N/A	NEG	NEG	NEG	N/A	NEG	N/A
	457	OYO/UCH/467	May, 2017	31	23	40	1	N/A	1	1	NEG	N/A	N/A	NEG	NEG	N/A	N/A	NEG	NEG	NEG	N/A	NEG	N/A
	458	OYO/UCH/468	May, 2017	26	17	90	1	N/A	1	1	NEG	N/A	N/A	NEG	NEG	N/A	N/A	NEG	NEG	NEG	N/A	NEG	N/A
	459	OYO/UCH/469	May, 2017	30	19	45	1	N/A	1	1	NEG	N/A	N/A	NEG	NEG	N/A	N/A	NEG	NEG	NEG	N/A	NEG	N/A
	460	OYO/UCH/470	May, 2017	32	10	30	1	N/A	1	1	NEG	N/A	N/A	NEG	NEG	N/A	N/A	NEG	NEG	NEG	N/A	NEG	N/A
	461	OYO/UCH/471	May, 2017	27	29	30	1	N/A	1	1	NEG	N/A	N/A	NEG	NEG	N/A	N/A	NEG	NEG	NEG	N/A	NEG	N/A
	462	OYO/UCH/472	May, 2017	35	25	30	1	N/A	1	1	NEG	N/A	N/A	NEG	NEG	N/A	N/A	NEG	NEG	NEG	N/A	NEG	N/A
	463	OYO/UCH/473	May, 2017	27	7	35	1	N/A	1	1	NEG	N/A	N/A	NEG	NEG	N/A	N/A	NEG	NEG	NEG	N/A	NEG	N/A
	464	OYO/UCH/475	May, 2017	35	18	60	1	N/A	1	1	NEG	N/A	N/A	NEG	NEG	N/A	N/A	NEG	NEG	NEG	N/A	NEG	N/A
	465	OYO/UCH/476	May, 2017	40	21	60	1	N/A	1	1	NEG	N/A	N/A	NEG	NEG	N/A	N/A	NEG	NEG	NEG	N/A	NEG	N/A
	466	OYO/UCH/478	May, 2017	33	29	30	1	N/A	1	1	NEG	N/A	N/A	NEG	NEG	N/A	N/A	NEG	NEG	NEG	N/A	NEG	N/A
	467	OYO/UCH/479	May, 2017	31	20	15	1	N/A	1	1	NEG	N/A	N/A	NEG	NEG	N/A	N/A	NEG	NEG	NEG	N/A	NEG	N/A
	468	OYO/UCH/480	May, 2017	33	20	30	1	N/A	1	1	NEG	N/A	N/A	NEG	NEG	N/A	N/A	NEG	NEG	NEG	N/A	NEG	N/A
	469	OYO/UCH/481	May, 2017	38	8	7	1	N/A	1	1	NEG	N/A	N/A	NEG	NEG	N/A	N/A	NEG	NEG	NEG	N/A	NEG	N/A
	470	OYO/UCH/482	May, 2017	30	12	45	1	N/A	1	1	NEG	N/A	N/A	NEG	NEG	N/A	N/A	NEG	NEG	NEG	N/A	NEG	N/A
	471	OYO/UCH/483	May, 2017	33	13	10	1	N/A	1	1	NEG	N/A	N/A	NEG	NEG	N/A	N/A	NEG	NEG	NEG	N/A	NEG	N/A
	472	OYO/UCH/484	May, 2017	30	31	45	1	N/A	1	1	NEG	N/A	N/A	NEG	NEG	N/A	N/A	NEG	NEG	NEG	N/A	NEG	N/A
	473	OYO/UCH/485	May, 2017	33	35	90	1	N/A	1	1	NEG	N/A	N/A	NEG	NEG	N/A	N/A	NEG	NEG	NEG	N/A	NEG	N/A
	474	OYO/UCH/486	May, 2017	25	14	30	1	N/A	1	1	NEG	N/A	N/A	NEG	NEG	N/A	N/A	NEG	NEG	NEG	N/A	NEG	N/A
	475	OYO/UCH/487	May, 2017	28	15	40	1	N/A	1	1	NEG	N/A	N/A	NEG	NEG	N/A	N/A	NEG	NEG	NEG	N/A	NEG	N/A
	476	OYO/UCH/488	May, 2017	28	10	45	1	N/A	1	1	NEG	N/A	N/A	NEG	NEG	N/A	N/A	NEG	NEG	NEG	N/A	NEG	N/A
	477	OYO/UCH/489	May, 2017	32	17	60	1	N/A	1	1	NEG	N/A	N/A	NEG	NEG	N/A	N/A	NEG	NEG	NEG	N/A	NEG	N/A
	478	OYO/UCH/490	May, 2017	35	24	15	1	N/A	1	1	NEG	N/A	N/A	NEG	NEG	N/A	N/A	NEG	NEG	NEG	N/A	NEG	N/A
	479	OYO/UCH/491	May, 2017	30	14	60	1	N/A	1	1	NEG	N/A	N/A	NEG	NEG	N/A	N/A	NEG	NEG	NEG	N/A	NEG	N/A
	480	OYO/UCH/492	May, 2017	36	12	30	1	N/A	1	1	NEG	N/A	N/A	NEG	NEG	N/A	N/A	NEG	NEG	NEG	N/A	NEG	N/A
	481	OYO/UCH/493	May, 2017	29	14	15	1	N/A	1	1	NEG	N/A	N/A	NEG	NEG	N/A	N/A	NEG	NEG	NEG	N/A	NEG	N/A
	482	OYO/UCH/494	May, 2017	27	10	10	1	N/A	1	1	NEG	N/A	N/A	NEG	NEG	N/A	N/A	NEG	NEG	NEG	N/A	NEG	N/A
	483	OYO/UCH/495	May, 2017	27	20	35	1	N/A	1	1	NEG	N/A	N/A	NEG	NEG	N/A	N/A	NEG	NEG	NEG	N/A	NEG	N/A
	484	OYO/UCH/496	May, 2017	27	8	60	1	N/A	1	1	NEG	N/A	N/A	NEG	NEG	N/A	N/A	NEG	NEG	NEG	N/A	NEG	N/A
	485	OYO/UCH/497	May, 2017	27	12	30	1	N/A	1	1	NEG	N/A	N/A	NEG	NEG	N/A	N/A	NEG	NEG	NEG	N/A	NEG	N/A
	486	OYO/UCH/498	May, 2017	30	12	30	1	N/A	1	1	NEG	N/A	N/A	NEG	NEG	N/A	N/A	NEG	NEG	NEG	N/A	NEG	N/A
	487	OYO/UCH/499	May, 2017	33	14	30	1	N/A	1	1	NEG	N/A	N/A	NEG	NEG	N/A	N/A	NEG	NEG	NEG	N/A	NEG	N/A
	488	OYO/UCH/500	May, 2017	39	20	30	1	N/A	1	1	NEG	N/A	N/A	NEG	NEG	N/A	N/A	NEG	NEG	NEG	N/A	NEG	N/A
	489	OYO/UCH/501	May, 2017	31	13	45	1	N/A	1	1	NEG	N/A	N/A	NEG	NEG	N/A	N/A	NEG	NEG	NEG	N/A	NEG	N/A
	490	OYO/UCH/502	May, 2017	34	30	20	1	N/A	1	1	NEG	N/A	N/A	NEG	NEG	N/A	N/A	NEG	NEG	NEG	N/A	NEG	N/A
	491	OYO/UCH/503	May, 2017	30	18	30	1	N/A	1	1	NEG	N/A	N/A	NEG	NEG	N/A	N/A	NEG	NEG	NEG	N/A	NEG	N/A
	492	OYO/UCH/504	May, 2017	31	6	30	1	N/A	1	1	NEG	N/A	N/A	NEG	NEG	N/A	N/A	NEG	NEG	NEG	N/A	NEG	N/A
	493	OYO/UCH/505	May, 2017	28	20	30	1	N/A	1	1	NEG	N/A	N/A	NEG	NEG	N/A	N/A	NEG	NEG	NEG	N/A	NEG	N/A
	494	OYO/UCH/506	May, 2017	30	20	60	1	N/A	1	1	NEG	N/A	N/A	NEG	NEG	N/A	N/A	NEG	NEG	NEG	N/A	NEG	N/A
	495	OYO/UCH/507	May, 2017	43	30	60	1	N/A	1	1	POS	N/A	N/A	POS	NEG	N/A	N/A	POS	NEG	POS	N/A	NEG	N/A
	496	OYO/UCH/508	May, 2017	33	14	45	1	N/A	1	1	NEG	N/A	N/A	NEG	NEG	N/A	N/A	NEG	NEG	NEG	N/A	NEG	N/A
	497	OYO/UCH/509	May, 2017	29	8	60	1	N/A	1	1	NEG	N/A	N/A	NEG	NEG	N/A	N/A	NEG	NEG	NEG	N/A	NEG	N/A
	498	OYO/UCH/510	May, 2017	32	20	4	1	N/A	1	1	POS	N/A	N/A	POS	NEG	N/A	N/A	POS	NEG	POS	N/A	NEG	N/A
	499	OYO/UCH/511	May, 2017	34	12	30	1	N/A	1	1	NEG	N/A	N/A	NEG	NEG	N/A	N/A	NEG	NEG	NEG	N/A	NEG	N/A
	500	OYO/UCH/512	May, 2017	37	22	120	1	N/A	1	1	NEG	N/A	N/A	NEG	NEG	N/A	N/A	NEG	NEG	NEG	N/A	NEG	N/A
	501	OYO/UCH/513	May, 2017	24	14	15	1	N/A	1	1	NEG	N/A	N/A	NEG	NEG	N/A	N/A	NEG	NEG	NEG	N/A	NEG	N/A
	502	OYO/UCH/514	May, 2017	25	32	45	1	N/A	1	1	NEG	N/A	N/A	NEG	NEG	N/A	N/A	NEG	NEG	NEG	N/A	NEG	N/A
	503	OYO/UCH/515	May, 2017	31	18	30	1	N/A	1	1	NEG	N/A	N/A	NEG	NEG	N/A	N/A	NEG	NEG	NEG	N/A	NEG	N/A
	504	OYO/UCH/516	May, 2017	29	16	30	1	N/A	1	1	NEG	N/A	N/A	NEG	NEG	N/A	N/A	NEG	NEG	NEG	N/A	NEG	N/A
	505	OYO/UCH/517	May, 2017	44	21	10	1	N/A	1	1	NEG	N/A	N/A	NEG	NEG	N/A	N/A	NEG	NEG	NEG	N/A	NEG	N/A
	506	OYO/UCH/518	May, 2017	33	12	45	1	N/A	1	1	NEG	N/A	N/A	NEG	NEG	N/A	N/A	NEG	NEG	NEG	N/A	NEG	N/A
	507	OYO/UCH/519	May, 2017	36	16	60	1	N/A	1	1	NEG	N/A	N/A	NEG	NEG	N/A	N/A	NEG	NEG	NEG	N/A	NEG	N/A
	508	OYO/UCH/520	May, 2017	28	8	30	1	N/A	1	1	NEG	N/A	N/A	NEG	NEG	N/A	N/A	NEG	NEG	NEG	N/A	NEG	N/A
	509	OYO/UCH/521	May, 2017	33	24	45	1	N/A	1	1	NEG	N/A	N/A	NEG	NEG	N/A	N/A	NEG	NEG	NEG	N/A	NEG	N/A
	510	OYO/UCH/522	May, 2017	32	22	15	1	N/A	1	1	NEG	N/A	N/A	NEG	NEG	N/A	N/A	NEG	NEG	NEG	N/A	NEG	N/A
	511	OYO/UCH/523	May, 2017	28	8	45	1	N/A	1	1	NEG	N/A	N/A	NEG	NEG	N/A	N/A	NEG	NEG	NEG	N/A	NEG	N/A
	512	OYO/UCH/524	May, 2017	36	9	90	1	N/A	1	1	NEG	N/A	N/A	NEG	NEG	N/A	N/A	NEG	NEG	NEG	N/A	NEG	N/A
	513	OYO/UCH/525	May, 2017	37	21	60	1	N/A	1	1	NEG	N/A	N/A	NEG	NEG	N/A	N/A	NEG	NEG	NEG	N/A	NEG	N/A
	514	OYO/UCH/526	May, 2017	30	36	40	1	N/A	1	1	NEG	N/A	N/A	NEG	NEG	N/A	N/A	NEG	NEG	NEG	N/A	NEG	N/A
	515	OYO/UCH/527	May, 2017	34	21	15	1	N/A	1	1	NEG	N/A	N/A	NEG	NEG	N/A	N/A	NEG	NEG	NEG	N/A	NEG	N/A
	516	OYO/UCH/528	May, 2017	35	26	45	1	N/A	1	1	POS	N/A	N/A	POS	NEG	N/A	N/A	NEG	NEG	POS	N/A	NEG	N/A
	517	OYO/UCH/529	May, 2017	30	20	30	1	N/A	1	1	NEG	N/A	N/A	NEG	NEG	N/A	N/A	NEG	NEG	NEG	N/A	NEG	N/A
	518	OYO/UCH/530	May, 2017	31	19	30	1	N/A	1	1	NEG	N/A	N/A	NEG	NEG	N/A	N/A	NEG	NEG	NEG	N/A	NEG	N/A
	519	OYO/UCH/531	May, 2017	30	36	60	1	N/A	1	1	NEG	N/A	N/A	NEG	NEG	N/A	N/A	NEG	NEG	NEG	N/A	NEG	N/A

## Sheet: A PHC
AGBONGBON PHC	S/N	Pre-Printed Number	1. Date	2. Age of Mother in years	3. Estimated Gestation Age in weeks	4. How long did it take for you get to the clinic from home? (Minutes)	5. If we have a rapid test kit to simultaneously detect HIV and syphilis (dual test) and two single tests to separately detect HIV and syphilis, which one do you prefer? Enter 1 0r 2 or 3 as apply	6. If you prefer single test, why? Enter 1 0r 2 or 3 as apply	7. If a rapid test is available at this clinic, would you be willing to wait for the results. Enter 1 or 2	7.1. If yes, how long would you be willing to wait?. Enter 1 or 2 or 3 as apply	8. FACILITY HIV TEST RESULT			8. FACILITY DUAL TEST KIT RESULT		9. If the patient is positive for syphilis above, was she treated with 2.4 million units of benzethine PCN? [1] Yes [2] No	9.1. If no,why - Enter as applicable	REFERENCE LABORATORY RESULT
											Determine Result	UniGold Result	Stat-Pack Result	SD-Bioline HIV	SD-Bioline Syphilis			SD-Bioline HIV	SD-Bioline Syphilis	Elisa for all sample	Western Blot for Positive ELISA result	TPHA for all sample	RPR for Positive TPHA result
	1	OYO/PHA/262	Feb, 2017	22	20	30	1	N/A	1	3	NEG	N/A	N/A	NEG	NEG	N/A	N/A	NEG	NEG	NEG	N/A	NEG	N/A
	2	OYO/PHA/261	Feb, 2017	40	16	20	1	N/A	1	3	NEG	N/A	N/A	NEG	NEG	N/A	N/A	NEG	NEG	NEG	N/A	NEG	N/A
	3	OYO/PHA/263	Feb, 2017	36	28	20	1	N/A	1	2	NEG	N/A	N/A	NEG	NEG	N/A	N/A	NEG	NEG	NEG	N/A	NEG	N/A
	4	OYO/PHA/264	Feb, 2017	23	20	25	1	N/A	1	2	NEG	N/A	N/A	NEG	NEG	N/A	N/A	NEG	NEG	NEG	N/A	NEG	N/A
	5	OYO/PHA/022	Feb, 2017	28	18	40	1	N/A	1	2	NEG	N/A	N/A	NEG	NEG	N/A	N/A	NEG	NEG	NEG	N/A	NEG	N/A
	6	OYO/PHA/023	Feb, 2017	25	24	10	1	N/A	1	3	NEG	N/A	N/A	NEG	NEG	N/A	N/A	NEG	NEG	NEG	N/A	NEG	N/A
	7	OYO/PHA/024	Feb, 2017	18	20	45	1	N/A	1	1	NEG	N/A	N/A	NEG	NEG	N/A	N/A	NEG	NEG	NEG	N/A	NEG	N/A
	8	OYO/PHA/025	Feb, 2017	24	20	45	1	N/A	1	2	NEG	N/A	N/A	NEG	NEG	N/A	N/A	NEG	NEG	NEG	N/A	NEG	N/A
	9	OYO/PHA/026	Feb, 2017	27	20	10	1	N/A	1	1	NEG	N/A	N/A	NEG	NEG	N/A	N/A	NEG	NEG	NEG	N/A	NEG	N/A
	10	OYO/PHA/027	Feb, 2017	18	28	15	1	N/A	1	1	NEG	N/A	N/A	NEG	NEG	N/A	N/A	NEG	NEG	NEG	N/A	NEG	N/A
	11	OYO/PHA/028	Feb, 2017	19	20	60	1	N/A	1	1	NEG	N/A	N/A	NEG	NEG	N/A	N/A	NEG	NEG	NEG	N/A	NEG	N/A
	12	OYO/PHA/029	Feb, 2017	20	28	30	1	N/A	1	1	NEG	N/A	N/A	NEG	NEG	N/A	N/A	NEG	NEG	NEG	N/A	NEG	N/A
	13	OYO/PHA/030	Feb, 2017	28	20	60	1	N/A	1	1	NEG	N/A	N/A	NEG	NEG	N/A	N/A	NEG	NEG	NEG	N/A	NEG	N/A
	14	OYO/PHA/031	Feb, 2017	23	20	30	1	N/A	1	2	NEG	N/A	N/A	NEG	NEG	N/A	N/A	NEG	NEG	NEG	N/A	NEG	N/A
	15	OYO/PHA/032	Feb, 2017	30	10	5	1	N/A	1	1	NEG	N/A	N/A	NEG	NEG	N/A	N/A	NEG	NEG	NEG	N/A	NEG	N/A
	16	OYO/PHA/033	Feb, 2017	27	20	120	1	N/A	1	2	NEG	N/A	N/A	NEG	NEG	N/A	N/A	NEG	NEG	NEG	N/A	NEG	N/A
	17	OYO/PHA/034	Feb, 2017	23	28	5	1	N/A	1	2	NEG	N/A	N/A	NEG	NEG	N/A	N/A	NEG	NEG	NEG	N/A	NEG	N/A
	18	OYO/PHA/035	Feb, 2017	32	32	60	1	N/A	1	2	NEG	N/A	N/A	NEG	NEG	N/A	N/A	NEG	NEG	NEG	N/A	NEG	N/A
	19	OYO/PHA/036	Feb, 2017	30	24	20	1	N/A	1	1	NEG	N/A	N/A	NEG	NEG	N/A	N/A	NEG	NEG	NEG	N/A	NEG	N/A
	20	OYO/PHA/037	Feb, 2017	29	28	120	1	N/A	1	1	NEG	N/A	N/A	NEG	NEG	N/A	N/A	NEG	NEG	NEG	N/A	NEG	N/A
	21	OYO/PHA/038	Feb, 2017	29	24	60	1	N/A	1	1	NEG	N/A	N/A	NEG	NEG	N/A	N/A	NEG	NEG	NEG	N/A	NEG	N/A
	22	OYO/PHA/039	March, 2017	32	21	40	1	N/A	1	2	NEG	N/A	N/A	NEG	NEG	N/A	N/A	NEG	NEG	NEG	N/A	NEG	N/A
	23	OYO/PHA/040	March, 2017	20	32	30	1	N/A	1	2	NEG	N/A	N/A	NEG	NEG	N/A	N/A	NEG	NEG	NEG	N/A	NEG	N/A
	24	OYO/PHA/001	March, 2017	24	20	60	1	N/A	1	1	NEG	N/A	N/A	NEG	NEG	N/A	N/A	NEG	NEG	NEG	N/A	NEG	N/A
	25	OYO/PHA/002	March, 2017	38	34	45	1	N/A	1	1	NEG	N/A	N/A	NEG	NEG	N/A	N/A	NEG	NEG	NEG	N/A	NEG	N/A
	26	OYO/PHA/003	March, 2017	25	34	30	1	N/A	1	2	NEG	N/A	N/A	NEG	NEG	N/A	N/A	NEG	NEG	NEG	N/A	NEG	N/A
	27	OYO/PHA/004	March, 2017	30	38	30	1	N/A	1	1	NEG	N/A	N/A	NEG	NEG	N/A	N/A	NEG	NEG	NEG	N/A	NEG	N/A
	28	OYO/PHA/005	March, 2017	24	28	60	1	N/A	1	1	NEG	N/A	N/A	NEG	NEG	N/A	N/A	NEG	NEG	NEG	N/A	NEG	N/A
	29	OYO/PHA/006	March, 2017	20	36	60	1	N/A	1	3	NEG	N/A	N/A	NEG	NEG	N/A	N/A	NEG	NEG	NEG	N/A	NEG	N/A
	30	OYO/PHA/007	March, 2017	24	32	30	1	N/A	1	1	NEG	N/A	N/A	NEG	NEG	N/A	N/A	NEG	NEG	NEG	N/A	NEG	N/A
	31	OYO/PHA/008	March, 2017	19	28	20	1	N/A	1	1	NEG	N/A	N/A	NEG	NEG	N/A	N/A	NEG	NEG	NEG	N/A	NEG	N/A
	32	OYO/PHA/009	March, 2017	22	28	60	1	N/A	1	1	NEG	N/A	N/A	NEG	NEG	N/A	N/A	NEG	NEG	NEG	N/A	NEG	N/A
	33	OYO/PHA/010	March, 2017	23	22	60	1	N/A	1	1	NEG	N/A	N/A	NEG	NEG	N/A	N/A	NEG	NEG	NEG	N/A	NEG	N/A
	34	OYO/PHA/011	March, 2017	26	24	60	1	N/A	1	1	NEG	N/A	N/A	NEG	NEG	N/A	N/A	NEG	NEG	NEG	N/A	NEG	N/A
	35	OYO/PHA/012	March, 2017	20	20	30	1	N/A	1	2	NEG	N/A	N/A	NEG	NEG	N/A	N/A	NEG	NEG	NEG	N/A	NEG	N/A
	36	OYO/PHA/013	March, 2017	26	24	30	1	N/A	1	2	NEG	N/A	N/A	NEG	NEG	N/A	N/A	NEG	NEG	NEG	N/A	NEG	N/A
	37	OYO/PHA/014	March, 2017	18	24	30	1	N/A	1	1	NEG	N/A	N/A	NEG	NEG	N/A	N/A	NEG	NEG	NEG	N/A	NEG	N/A
	38	OYO/PHA/015	March, 2017	18	28	5	1	N/A	1	2	NEG	N/A	N/A	NEG	NEG	N/A	N/A	NEG	NEG	NEG	N/A	NEG	N/A
	39	OYO/PHA/016	March, 2017	31	36	30	1	N/A	1	1	NEG	N/A	N/A	NEG	NEG	N/A	N/A	NEG	NEG	NEG	N/A	NEG	N/A
	40	OYO/PHA/017	March, 2017	37	28	10	1	N/A	1	1	NEG	N/A	N/A	NEG	NEG	N/A	N/A	NEG	NEG	NEG	N/A	NEG	N/A
	41	OYO/PHA/018	March, 2017	19	20	60	1	N/A	1	2	NEG	N/A	N/A	NEG	NEG	N/A	N/A	NEG	NEG	NEG	N/A	NEG	N/A
	42	OYO/PHA/019	March, 2017	20	32	60	1	N/A	1	2	NEG	N/A	N/A	NEG	NEG	N/A	N/A	NEG	NEG	NEG	N/A	NEG	N/A
	43	OYO/PHA/020	March, 2017	26	28	30	1	N/A	1	2	NEG	N/A	N/A	NEG	NEG	N/A	N/A	NEG	NEG	NEG	N/A	NEG	N/A
	44	OYO/PHA/041	March, 2017	24	16	30	1	N/A	1	1	NEG	N/A	N/A	NEG	NEG	N/A	N/A	NEG	NEG	NEG	N/A	NEG	N/A
	45	OYO/PHA/042	March, 2017	25	24	15	1	N/A	1	2	NEG	N/A	N/A	NEG	NEG	N/A	N/A	NEG	NEG	NEG	N/A	NEG	N/A
	46	OYO/PHA/043	March, 2017	32	24	30	1	N/A	1	1	NEG	N/A	N/A	NEG	NEG	N/A	N/A	NEG	NEG	NEG	N/A	NEG	N/A
	47	OYO/PHA/044	March, 2017	23	20	45	1	N/A	1	2	NEG	N/A	N/A	NEG	NEG	N/A	N/A	NEG	NEG	NEG	N/A	NEG	N/A
	48	OYO/PHA/045	March, 2017	37	32	30	1	N/A	1	1	NEG	N/A	N/A	NEG	NEG	N/A	N/A	NEG	NEG	NEG	N/A	NEG	N/A
	49	OYO/PHA/046	March, 2017	40	24	10	1	N/A	1	2	NEG	N/A	N/A	NEG	NEG	N/A	N/A	NEG	NEG	NEG	N/A	NEG	N/A
	50	OYO/PHA/047	March, 2017	18	32	10	1	N/A	1	1	NEG	N/A	N/A	NEG	NEG	N/A	N/A	NEG	NEG	NEG	N/A	NEG	N/A
	51	OYO/PHA/048	March, 2017	27	28	30	1	N/A	1	2	NEG	N/A	N/A	NEG	NEG	N/A	N/A	NEG	NEG	NEG	N/A	NEG	N/A
	52	OYO/PHA/049	March, 2017	30	38	60	1	N/A	1	1	NEG	N/A	N/A	NEG	NEG	N/A	N/A	NEG	NEG	NEG	N/A	NEG	N/A
	53	OYO/PHA/050	March, 2017	24	28	30	1	N/A	1	1	NEG	N/A	N/A	NEG	NEG	N/A	N/A	NEG	NEG	NEG	N/A	NEG	N/A
	54	OYO/PHA/051	March, 2017	20	28	20	1	N/A	1	1	NEG	N/A	N/A	NEG	NEG	N/A	N/A	NEG	NEG	NEG	N/A	NEG	N/A
	55	OYO/PHA/052	March, 2017	34	24	60	1	N/A	1	2	NEG	N/A	N/A	NEG	NEG	N/A	N/A	NEG	NEG	NEG	N/A	NEG	N/A
	56	OYO/PHA/053	March, 2017	24	24	50	1	N/A	1	3	NEG	N/A	N/A	NEG	NEG	N/A	N/A	NEG	NEG	NEG	N/A	NEG	N/A
	57	OYO/PHA/054	March, 2017	28	28	20	1	N/A	1	2	NEG	N/A	N/A	NEG	NEG	N/A	N/A	NEG	NEG	NEG	N/A	NEG	N/A
	58	OYO/PHA/055	March, 2017	24	28	30	1	N/A	1	2	NEG	N/A	N/A	NEG	NEG	N/A	N/A	NEG	NEG	NEG	N/A	NEG	N/A
	59	OYO/PHA/056	March, 2017	38	28	30	1	N/A	1	2	NEG	N/A	N/A	NEG	NEG	N/A	N/A	NEG	NEG	NEG	N/A	NEG	N/A
	60	OYO/PHA/057	March, 2017	27	14	30	1	N/A	1	2	NEG	N/A	N/A	NEG	NEG	N/A	N/A	NEG	NEG	NEG	N/A	NEG	N/A
	61	OYO/PHA/058	March, 2017	28	28	20	1	N/A	1	2	NEG	N/A	N/A	NEG	NEG	N/A	N/A	NEG	NEG	NEG	N/A	NEG	N/A
	62	OYO/PHA/059	March, 2017	20	26	30	1	N/A	1	2	NEG	N/A	N/A	NEG	NEG	N/A	N/A	NEG	NEG	NEG	N/A	NEG	N/A
	63	OYO/PHA/060	March, 2017	25	28	30	1	N/A	1	1	NEG	N/A	N/A	NEG	NEG	N/A	N/A	NEG	NEG	NEG	N/A	NEG	N/A
	64	OYO/PHA/061	March, 2017	29	28	15	1	N/A	1	1	NEG	N/A	N/A	NEG	NEG	N/A	N/A	NEG	NEG	NEG	N/A	NEG	N/A
	65	OYO/PHA/062	March, 2017	31	30	30	1	N/A	1	2	NEG	N/A	N/A	NEG	NEG	N/A	N/A	NEG	NEG	NEG	N/A	NEG	N/A
	66	OYO/PHA/063	March, 2017	36	28	40	1	N/A	1	2	NEG	N/A	N/A	NEG	NEG	N/A	N/A	NEG	NEG	NEG	N/A	NEG	N/A
	67	OYO/PHA/064	March, 2017	24	28	45	1	N/A	1	1	NEG	N/A	N/A	NEG	NEG	N/A	N/A	NEG	NEG	NEG	N/A	NEG	N/A
	68	OYO/PHA/065	March, 2017	29	28	60	1	N/A	1	1	POS	N/A	N/A	POS	NEG	N/A	N/A	POS	NEG	POS	N/A	NEG	N/A
	69	OYO/PHA/066	March, 2017	23	20	30	1	N/A	1	3	NEG	N/A	N/A	NEG	NEG	N/A	N/A	NEG	NEG	NEG	N/A	NEG	N/A
	70	OYO/PHA/067	March, 2017	37	25	25	1	N/A	1	2	NEG	N/A	N/A	NEG	NEG	N/A	N/A	NEG	NEG	NEG	N/A	NEG	N/A
	71	OYO/PHA/068	March, 2017	28	20	90	1	N/A	1	1	NEG	N/A	N/A	NEG	NEG	N/A	N/A	NEG	NEG	NEG	N/A	NEG	N/A
	72	OYO/PHA/070	March, 2017	27	20	90	1	N/A	1	1	NEG	N/A	N/A	NEG	NEG	N/A	N/A	NEG	NEG	NEG	N/A	NEG	N/A
	73	OYO/PHA/071	March, 2017	30	24	10	1	N/A	1	3	NEG	N/A	N/A	NEG	NEG	N/A	N/A	NEG	NEG	NEG	N/A	NEG	N/A
	74	OYO/PHA/072	March, 2017	25	24	20	1	N/A	1	3	NEG	N/A	N/A	NEG	NEG	N/A	N/A	NEG	NEG	NEG	N/A	NEG	N/A
	75	OYO/PHA/073	March, 2017	20	32	20	1	N/A	1	1	NEG	N/A	N/A	NEG	NEG	N/A	N/A	NEG	NEG	NEG	N/A	NEG	N/A
	76	OYO/PHA/074	March, 2017	30	25	20	1	N/A	1	2	NEG	N/A	N/A	NEG	NEG	N/A	N/A	NEG	NEG	NEG	N/A	NEG	N/A
	77	OYO/PHA/075	March, 2017	22	24	10	1	N/A	1	2	NEG	N/A	N/A	NEG	NEG	N/A	N/A	NEG	NEG	NEG	N/A	NEG	N/A
	78	OYO/PHA/076	March, 2017	18	24	60	1	N/A	1	1	NEG	N/A	N/A	NEG	NEG	N/A	N/A	NEG	NEG	NEG	N/A	NEG	N/A
	79	OYO/PHA/077	March, 2017	24	24	30	1	N/A	1	2	NEG	N/A	N/A	NEG	NEG	N/A	N/A	NEG	NEG	NEG	N/A	NEG	N/A
	80	OYO/PHA/078	March, 2017	28	20	60	1	N/A	1	2	NEG	N/A	N/A	NEG	NEG	N/A	N/A	NEG	NEG	NEG	N/A	NEG	N/A
	81	OYO/PHA/079	March, 2017	18	20	45	1	N/A	1	2	NEG	N/A	N/A	NEG	NEG	N/A	N/A	NEG	NEG	NEG	N/A	NEG	N/A
	82	OYO/PHA/080	March, 2017	20	28	30	1	N/A	1	1	NEG	N/A	N/A	NEG	NEG	N/A	N/A	NEG	NEG	NEG	N/A	NEG	N/A
	83	OYO/PHA/081	March, 2017	40	27	30	1	N/A	1	2	NEG	N/A	N/A	NEG	NEG	N/A	N/A	NEG	NEG	NEG	N/A	NEG	N/A
	84	OYO/PHA/082	March, 2017	27	28	0	1	N/A	1	2	NEG	N/A	N/A	NEG	NEG	N/A	N/A	NEG	NEG	NEG	N/A	NEG	N/A
	85	OYO/PHA/083	March, 2017	22	20	60	1	N/A	1	2	NEG	N/A	N/A	NEG	NEG	N/A	N/A	NEG	NEG	NEG	N/A	NEG	N/A
	86	OYO/PHA/084	March, 2017	23	16	20	1	N/A	1	2	NEG	N/A	N/A	NEG	NEG	N/A	N/A	NEG	NEG	NEG	N/A	NEG	N/A
	87	OYO/PHA/085	March, 2017	28	22	5	1	N/A	1	2	NEG	N/A	N/A	NEG	NEG	N/A	N/A	NEG	NEG	NEG	N/A	NEG	N/A
	88	OYO/PHA/086	March, 2017	22	30	15	1	N/A	1	3	NEG	N/A	N/A	NEG	NEG	N/A	N/A	NEG	NEG	NEG	N/A	NEG	N/A
	89	OYO/PHA/087	March, 2017	28	27	25	1	N/A	1	2	NEG	N/A	N/A	NEG	NEG	N/A	N/A	NEG	NEG	NEG	N/A	NEG	N/A
	90	OYO/PHA/088	March, 2017	20	25	20	1	N/A	1	1	NEG	N/A	N/A	NEG	NEG	N/A	N/A	NEG	NEG	NEG	N/A	NEG	N/A
	91	OYO/PHA/089	March, 2017	38	24	10	1	N/A	1	3	NEG	N/A	N/A	NEG	NEG	N/A	N/A	NEG	NEG	NEG	N/A	NEG	N/A
	92	OYO/PHA/090	March, 2017	35	24	10	1	N/A	1	1	NEG	N/A	N/A	NEG	NEG	N/A	N/A	NEG	NEG	NEG	N/A	NEG	N/A
	93	OYO/PHA/091	March, 2017	29	24	30	1	N/A	1	1	NEG	N/A	N/A	NEG	NEG	N/A	N/A	NEG	NEG	NEG	N/A	NEG	N/A
	94	OYO/PHA/092	March, 2017	27	24	10	1	N/A	1	2	NEG	N/A	N/A	NEG	NEG	N/A	N/A	NEG	NEG	NEG	N/A	NEG	N/A
	95	OYO/PHA/093	March, 2017	23	20	5	1	N/A	1	1	NEG	N/A	N/A	NEG	NEG	N/A	N/A	NEG	NEG	NEG	N/A	NEG	N/A
	96	OYO/PHA/094	March, 2017	28	28	15	1	N/A	1	3	NEG	N/A	N/A	NEG	NEG	N/A	N/A	NEG	NEG	NEG	N/A	NEG	N/A
	97	OYO/PHA/095	March, 2017	25	20	15	1	N/A	1	3	NEG	N/A	N/A	NEG	NEG	N/A	N/A	NEG	NEG	NEG	N/A	NEG	N/A
	98	OYO/PHA/096	March, 2017	21	24	20	1	N/A	1	3	NEG	N/A	N/A	NEG	NEG	N/A	N/A	NEG	NEG	NEG	N/A	NEG	N/A
	99	OYO/PHA/097	March, 2017	27	24	5	1	N/A	1	1	NEG	N/A	N/A	NEG	NEG	N/A	N/A	NEG	NEG	NEG	N/A	NEG	N/A
	100	OYO/PHA/098	March, 2017	24	24	10	1	N/A	1	2	NEG	N/A	N/A	NEG	NEG	N/A	N/A	NEG	NEG	NEG	N/A	NEG	N/A
	101	OYO/PHA/099	March, 2017	27	22	75	1	N/A	1	2	NEG	N/A	N/A	NEG	NEG	N/A	N/A	NEG	NEG	NEG	N/A	NEG	N/A
	102	OYO/PHA/100	March, 2017	31	27	10	1	N/A	1	2	NEG	N/A	N/A	NEG	NEG	N/A	N/A	NEG	NEG	NEG	N/A	NEG	N/A
	103	OYO/PHA/101	March, 2017	40	30	30	1	N/A	1	1	NEG	N/A	N/A	NEG	NEG	N/A	N/A	NEG	NEG	NEG	N/A	NEG	N/A
	104	OYO/PHA/102	March, 2017	28	27	30	1	N/A	1	1	NEG	N/A	N/A	NEG	NEG	N/A	N/A	NEG	NEG	NEG	N/A	NEG	N/A
	105	OYO/PHA/103	March, 2017	20	23	60	1	N/A	1	1	NEG	N/A	N/A	NEG	NEG	N/A	N/A	NEG	NEG	NEG	N/A	NEG	N/A
	106	OYO/PHA/105	March, 2017	37	31	45	1	N/A	1	1	NEG	N/A	N/A	NEG	NEG	N/A	N/A	NEG	NEG	NEG	N/A	NEG	N/A
	107	OYO/PHA/106	March, 2017	26	16	20	1	N/A	1	1	NEG	N/A	N/A	NEG	NEG	N/A	N/A	NEG	NEG	NEG	N/A	NEG	N/A
	108	OYO/PHA/107	March, 2017	20	26	15	1	N/A	1	1	NEG	N/A	N/A	NEG	NEG	N/A	N/A	NEG	NEG	NEG	N/A	NEG	N/A
	109	OYO/PHA/108	March, 2017	25	16	20	1	N/A	1	1	NEG	N/A	N/A	NEG	NEG	N/A	N/A	NEG	NEG	NEG	N/A	NEG	N/A
	110	OYO/PHA/109	March, 2017	27	21	15	1	N/A	1	2	NEG	N/A	N/A	NEG	NEG	N/A	N/A	NEG	NEG	NEG	N/A	NEG	N/A
	111	OYO/PHA/110	March, 2017	20	24	15	1	N/A	1	2	NEG	N/A	N/A	NEG	NEG	N/A	N/A	NEG	NEG	NEG	N/A	NEG	N/A
	112	OYO/PHA/111	March, 2017	22	20	10	1	N/A	1	2	NEG	N/A	N/A	NEG	NEG	N/A	N/A	NEG	NEG	NEG	N/A	NEG	N/A
	113	OYO/PHA/112	March, 2017	32	28	10	1	N/A	1	3	NEG	N/A	N/A	NEG	NEG	N/A	N/A	NEG	NEG	NEG	N/A	NEG	N/A
	114	OYO/PHA/113	March, 2017	34	10	60	1	N/A	1	2	NEG	N/A	N/A	NEG	NEG	N/A	N/A	NEG	NEG	NEG	N/A	NEG	N/A
	115	OYO/PHA/114	March, 2017	22	18	30	1	N/A	1	2	NEG	N/A	N/A	NEG	NEG	N/A	N/A	NEG	NEG	NEG	N/A	NEG	N/A
	116	OYO/PHA/115	March, 2017	23	22	5	1	N/A	1	2	NEG	N/A	N/A	NEG	NEG	N/A	N/A	NEG	NEG	NEG	N/A	NEG	N/A
	117	OYO/PHA/116	March, 2017	34	23	10	1	N/A	1	3	NEG	N/A	N/A	NEG	NEG	N/A	N/A	NEG	NEG	NEG	N/A	NEG	N/A
	118	OYO/PHA/117	March, 2017	22	21	30	1	N/A	1	2	NEG	N/A	N/A	NEG	NEG	N/A	N/A	NEG	NEG	NEG	N/A	NEG	N/A
	119	OYO/PHA/118	March, 2017	22	21	10	1	N/A	1	3	NEG	N/A	N/A	NEG	NEG	N/A	N/A	NEG	NEG	NEG	N/A	NEG	N/A
	120	OYO/PHA/119	March, 2017	29	21	60	1	N/A	1	3	NEG	N/A	N/A	NEG	NEG	N/A	N/A	NEG	NEG	NEG	N/A	NEG	N/A
	121	OYO/PHA/120	March, 2017	25	31	30	2	3	1	1	NEG	N/A	N/A	NEG	NEG	N/A	N/A	NEG	NEG	NEG	N/A	NEG	N/A
	122	OYO/PHA/121	March, 2017	32	20	20	1	N/A	1	1	NEG	N/A	N/A	NEG	NEG	N/A	N/A	NEG	NEG	NEG	N/A	NEG	N/A
	123	OYO/PHA/122	March, 2017	25	24	30	1	N/A	1	1	NEG	N/A	N/A	NEG	NEG	N/A	N/A	NEG	NEG	NEG	N/A	NEG	N/A
	124	OYO/PHA/123	March, 2017	38	26	15	1	N/A	1	2	NEG	N/A	N/A	NEG	NEG	N/A	N/A	NEG	NEG	NEG	N/A	NEG	N/A
	125	OYO/PHA/124	March, 2017	32	28	30	1	N/A	1	2	NEG	N/A	N/A	NEG	NEG	N/A	N/A	NEG	NEG	NEG	N/A	NEG	N/A
	126	OYO/PHA/125	March, 2017	23	28	5	1	N/A	1	2	NEG	N/A	N/A	NEG	NEG	N/A	N/A	NEG	NEG	NEG	N/A	NEG	N/A
	127	OYO/PHA/126	March, 2017	27	8	10	1	N/A	1	2	NEG	N/A	N/A	NEG	NEG	N/A	N/A	NEG	NEG	NEG	N/A	NEG	N/A
	128	OYO/PHA/127	March, 2017	20	24	30	1	N/A	1	1	NEG	N/A	N/A	NEG	NEG	N/A	N/A	NEG	NEG	NEG	N/A	NEG	N/A
	129	OYO/PHA/128	March, 2017	34	24	20	1	N/A	1	1	NEG	N/A	N/A	NEG	NEG	N/A	N/A	NEG	NEG	NEG	N/A	NEG	N/A
	130	OYO/PHA/129	March, 2017	20	28	30	1	N/A	1	2	NEG	N/A	N/A	NEG	NEG	N/A	N/A	NEG	NEG	NEG	N/A	NEG	N/A
	131	OYO/PHA/130	March, 2017	25	28	10	1	N/A	1	2	NEG	N/A	N/A	NEG	NEG	N/A	N/A	NEG	NEG	NEG	N/A	NEG	N/A
	132	OYO/PHA/131	March, 2017	32	20	5	1	N/A	1	1	NEG	N/A	N/A	NEG	NEG	N/A	N/A	NEG	NEG	NEG	N/A	NEG	N/A
	133	OYO/PHA/132	March, 2017	29	20	120	1	N/A	1	2	NEG	N/A	N/A	NEG	NEG	N/A	N/A	NEG	NEG	NEG	N/A	NEG	N/A
	134	OYO/PHA/133	March, 2017	20	30	30	1	N/A	1	2	NEG	N/A	N/A	NEG	NEG	N/A	N/A	NEG	NEG	NEG	N/A	NEG	N/A
	135	OYO/PHA/134	March, 2017	23	24	30	1	N/A	1	1	NEG	N/A	N/A	NEG	NEG	N/A	N/A	NEG	NEG	NEG	N/A	NEG	N/A
	136	OYO/PHA/135	March, 2017	26	13	120	1	N/A	1	2	NEG	N/A	N/A	NEG	NEG	N/A	N/A	NEG	NEG	NEG	N/A	NEG	N/A
	137	OYO/PHA/136	March, 2017	20	24	30	1	N/A	1	1	NEG	N/A	N/A	NEG	NEG	N/A	N/A	NEG	NEG	NEG	N/A	NEG	N/A
	138	OYO/PHA/137	March, 2017	20	32	30	1	N/A	1	2	NEG	N/A	N/A	NEG	NEG	N/A	N/A	NEG	NEG	NEG	N/A	NEG	N/A
	139	OYO/PHA/138	April, 2017	33	20	150	1	N/A	1	1	NEG	N/A	N/A	NEG	NEG	N/A	N/A	NEG	NEG	NEG	N/A	NEG	N/A
	140	OYO/PHA/139	April, 2017	36	20	50	1	N/A	1	1	NEG	N/A	N/A	NEG	NEG	N/A	N/A	NEG	NEG	NEG	N/A	NEG	N/A
	141	OYO/PHA/140	April, 2017	30	24	15	1	N/A	1	1	NEG	N/A	N/A	NEG	NEG	N/A	N/A	NEG	NEG	NEG	N/A	NEG	N/A
	142	OYO/PHA/141	April, 2017	22	24	150	1	N/A	1	2	NEG	N/A	N/A	NEG	NEG	N/A	N/A	NEG	NEG	NEG	N/A	NEG	N/A
	143	OYO/PHA/142	April, 2017	29	28	45	1	N/A	1	2	NEG	N/A	N/A	NEG	NEG	N/A	N/A	NEG	NEG	NEG	N/A	NEG	N/A
	144	OYO/PHA/143	April, 2017	38	28	30	1	N/A	1	2	NEG	N/A	N/A	NEG	NEG	N/A	N/A	NEG	NEG	NEG	N/A	NEG	N/A
	145	OYO/PHA/144	April, 2017	30	28	5	1	N/A	1	1	NEG	N/A	N/A	NEG	NEG	N/A	N/A	NEG	NEG	NEG	N/A	NEG	N/A
	146	OYO/PHA/145	April, 2017	25	26	15	1	N/A	1	1	NEG	N/A	N/A	NEG	NEG	N/A	N/A	NEG	NEG	NEG	N/A	NEG	N/A
	147	OYO/PHA/146	April, 2017	23	32	10	1	N/A	1	2	NEG	N/A	N/A	NEG	NEG	N/A	N/A	NEG	NEG	NEG	N/A	NEG	N/A
	148	OYO/PHA/147	April, 2017	22	24	20	1	N/A	1	2	NEG	N/A	N/A	NEG	NEG	N/A	N/A	NEG	NEG	NEG	N/A	NEG	N/A
	149	OYO/PHA/148	April, 2017	23	20	15	1	N/A	1	1	NEG	N/A	N/A	NEG	NEG	N/A	N/A	NEG	NEG	NEG	N/A	NEG	N/A
	150	OYO/PHA/149	April, 2017	21	20	240	1	N/A	1	2	NEG	N/A	N/A	NEG	NEG	N/A	N/A	NEG	NEG	NEG	N/A	NEG	N/A
	151	OYO/PHA/150	April, 2017	23	20	10	1	N/A	1	2	NEG	N/A	N/A	NEG	NEG	N/A	N/A	NEG	NEG	NEG	N/A	NEG	N/A
	152	OYO/PHA/151	April, 2017	28	16	20	1	N/A	1	1	NEG	N/A	N/A	NEG	NEG	N/A	N/A	NEG	NEG	NEG	N/A	NEG	N/A
	153	OYO/PHA/152	April, 2017	30	28	60	1	N/A	1	2	NEG	N/A	N/A	NEG	NEG	N/A	N/A	NEG	NEG	NEG	N/A	NEG	N/A
	154	OYO/PHA/153	April, 2017	28	24	10	1	N/A	1	3	NEG	N/A	N/A	NEG	NEG	N/A	N/A	NEG	NEG	NEG	N/A	NEG	N/A
	155	OYO/PHA/154	April, 2017	23	28	15	1	N/A	1	3	NEG	N/A	N/A	NEG	NEG	N/A	N/A	NEG	NEG	NEG	N/A	NEG	N/A
	156	OYO/PHA/155	April, 2017	23	20	60	1	N/A	1	1	NEG	N/A	N/A	NEG	NEG	N/A	N/A	NEG	NEG	NEG	N/A	NEG	N/A
	157	OYO/PHA/156	April, 2017	38	26	30	1	N/A	1	1	POS	N/A	N/A	POS	NEG	N/A	N/A	POS	NEG	POS	N/A	NEG	N/A
	158	OYO/PHA/158	April, 2017	26	8	60	1	N/A	1	2	NEG	N/A	N/A	NEG	NEG	N/A	N/A	NEG	NEG	NEG	N/A	NEG	N/A
	159	OYO/PHA/159	April, 2017	28	28	30	1	N/A	1	1	NEG	N/A	N/A	NEG	NEG	N/A	N/A	NEG	NEG	NEG	N/A	NEG	N/A
	160	OYO/PHA/160	April, 2017	35	30	40	1	N/A	1	1	NEG	N/A	N/A	NEG	NEG	N/A	N/A	NEG	NEG	NEG	N/A	NEG	N/A
	161	OYO/PHA/161	April, 2017	24	22	30	1	N/A	1	2	NEG	N/A	N/A	NEG	NEG	N/A	N/A	NEG	NEG	NEG	N/A	NEG	N/A
	162	OYO/PHA/162	April, 2017	18	28	30	1	N/A	1	1	NEG	N/A	N/A	NEG	NEG	N/A	N/A	NEG	NEG	NEG	N/A	NEG	N/A
	163	OYO/PHA/163	April, 2017	25	22	30	1	N/A	1	2	NEG	N/A	N/A	NEG	NEG	N/A	N/A	NEG	NEG	NEG	N/A	NEG	N/A
	164	OYO/PHA/164	April, 2017	26	26	10	1	N/A	1	1	NEG	N/A	N/A	NEG	NEG	N/A	N/A	NEG	NEG	NEG	N/A	NEG	N/A
	165	OYO/PHA/165	April, 2017	32	20	15	1	N/A	1	3	NEG	N/A	N/A	NEG	NEG	N/A	N/A	NEG	NEG	NEG	N/A	NEG	N/A
	166	OYO/PHA/166	April, 2017	19	28	15	1	N/A	1	2	NEG	N/A	N/A	NEG	NEG	N/A	N/A	NEG	NEG	NEG	N/A	NEG	N/A
	167	OYO/PHA/167	April, 2017	25	24	20	1	N/A	1	2	NEG	N/A	N/A	NEG	NEG	N/A	N/A	NEG	NEG	NEG	N/A	NEG	N/A
	168	OYO/PHA/168	April, 2017	24	24	10	1	N/A	1	2	NEG	N/A	N/A	NEG	NEG	N/A	N/A	NEG	NEG	NEG	N/A	NEG	N/A
	169	OYO/PHA/169	April, 2017	33	25	20	1	N/A	1	1	NEG	N/A	N/A	NEG	NEG	N/A	N/A	NEG	NEG	NEG	N/A	NEG	N/A
	170	OYO/PHA/170	April, 2017	21	30	30	1	N/A	1	2	NEG	N/A	N/A	NEG	NEG	N/A	N/A	NEG	NEG	NEG	N/A	NEG	N/A
	171	OYO/PHA/171	April, 2017	25	16	20	1	N/A	1	2	NEG	N/A	N/A	NEG	NEG	N/A	N/A	NEG	NEG	NEG	N/A	NEG	N/A
	172	OYO/PHA/172	April, 2017	26	18	40	1	N/A	1	3	NEG	N/A	N/A	NEG	NEG	N/A	N/A	NEG	NEG	NEG	N/A	NEG	N/A
	173	OYO/PHA/173	April, 2017	27	22	30	1	N/A	1	3	NEG	N/A	N/A	NEG	NEG	N/A	N/A	NEG	NEG	NEG	N/A	NEG	N/A
	174	OYO/PHA/174	April, 2017	26	22	45	1	N/A	1	3	NEG	N/A	N/A	NEG	NEG	N/A	N/A	NEG	NEG	NEG	N/A	NEG	N/A
	175	OYO/PHA/175	April, 2017	20	24	15	1	N/A	1	3	NEG	N/A	N/A	NEG	NEG	N/A	N/A	NEG	NEG	NEG	N/A	NEG	N/A
	176	OYO/PHA/176	April, 2017	20	20	20	1	N/A	1	3	NEG	N/A	N/A	NEG	NEG	N/A	N/A	NEG	NEG	NEG	N/A	NEG	N/A
	177	OYO/PHA/177	April, 2017	32	20	20	1	N/A	1	3	NEG	N/A	N/A	NEG	NEG	N/A	N/A	NEG	NEG	NEG	N/A	NEG	N/A
	178	OYO/PHA/178	April, 2017	23	19	20	1	N/A	1	3	NEG	N/A	N/A	NEG	NEG	N/A	N/A	NEG	NEG	NEG	N/A	NEG	N/A
	179	OYO/PHA/179	April, 2017	28	24	60	1	N/A	1	3	NEG	N/A	N/A	NEG	NEG	N/A	N/A	NEG	NEG	NEG	N/A	NEG	N/A
	180	OYO/PHA/180	April, 2017	24	28	30	1	N/A	1	3	NEG	N/A	N/A	NEG	NEG	N/A	N/A	NEG	NEG	NEG	N/A	NEG	N/A
	181	OYO/PHA/181	April, 2017	27	24	10	1	N/A	1	3	NEG	N/A	N/A	NEG	NEG	N/A	N/A	NEG	NEG	NEG	N/A	NEG	N/A
	182	OYO/PHA/182	April, 2017	25	5	10	1	N/A	1	3	NEG	N/A	N/A	NEG	NEG	N/A	N/A	NEG	NEG	NEG	N/A	NEG	N/A
	183	OYO/PHA/183	April, 2017	28	28	30	1	N/A	1	3	NEG	N/A	N/A	NEG	NEG	N/A	N/A	NEG	NEG	NEG	N/A	NEG	N/A
	184	OYO/PHA/184	April, 2017	26	36	30	1	N/A	1	3	NEG	N/A	N/A	NEG	NEG	N/A	N/A	NEG	NEG	NEG	N/A	NEG	N/A
	185	OYO/PHA/185	April, 2017	32	16	30	1	N/A	1	1	NEG	N/A	N/A	NEG	NEG	N/A	N/A	NEG	NEG	NEG	N/A	NEG	N/A
	186	OYO/PHA/186	April, 2017	40	22	20	1	N/A	1	2	NEG	N/A	N/A	NEG	NEG	N/A	N/A	NEG	NEG	NEG	N/A	NEG	N/A
	187	OYO/PHA/187	April, 2017	22	20	30	1	N/A	1	1	NEG	N/A	N/A	NEG	NEG	N/A	N/A	NEG	NEG	NEG	N/A	NEG	N/A
	188	OYO/PHA/188	April, 2017	25	32	10	1	N/A	1	1	NEG	N/A	N/A	NEG	NEG	N/A	N/A	NEG	NEG	NEG	N/A	NEG	N/A
	189	OYO/PHA/189	April, 2017	23	12	45	1	N/A	1	1	NEG	N/A	N/A	NEG	NEG	N/A	N/A	NEG	NEG	NEG	N/A	NEG	N/A
	190	OYO/PHA/190	April, 2017	26	8	30	1	N/A	1	1	NEG	N/A	N/A	NEG	NEG	N/A	N/A	NEG	NEG	NEG	N/A	NEG	N/A
	191	OYO/PHA/191	April, 2017	23	18	30	1	N/A	1	1	NEG	N/A	N/A	NEG	NEG	N/A	N/A	NEG	NEG	NEG	N/A	NEG	N/A
	192	OYO/PHA/192	April, 2017	31	22	120	1	N/A	1	1	NEG	N/A	N/A	NEG	NEG	N/A	N/A	NEG	NEG	NEG	N/A	NEG	N/A
	193	OYO/PHA/193	April, 2017	25	20	45	1	N/A	1	1	NEG	N/A	N/A	NEG	NEG	N/A	N/A	NEG	NEG	NEG	N/A	NEG	N/A
	194	OYO/PHA/194	April, 2017	36	22	15	1	N/A	1	1	NEG	N/A	N/A	NEG	NEG	N/A	N/A	NEG	NEG	NEG	N/A	NEG	N/A
	195	OYO/PHA/195	April, 2017	19	26	60	1	N/A	1	1	NEG	N/A	N/A	NEG	NEG	N/A	N/A	NEG	NEG	NEG	N/A	NEG	N/A
	196	OYO/PHA/196	April, 2017	32	20	10	1	N/A	1	1	NEG	N/A	N/A	NEG	NEG	N/A	N/A	NEG	NEG	NEG	N/A	NEG	N/A
	197	OYO/PHA/197	April, 2017	26	16	10	1	N/A	1	1	NEG	N/A	N/A	NEG	NEG	N/A	N/A	NEG	NEG	NEG	N/A	NEG	N/A
	198	OYO/PHA/198	April, 2017	33	32	15	1	N/A	1	1	NEG	N/A	N/A	NEG	NEG	N/A	N/A	NEG	NEG	NEG	N/A	NEG	N/A
	199	OYO/PHA/199	May, 2017	35	24	60	1	N/A	1	2	NEG	N/A	N/A	NEG	NEG	N/A	N/A	NEG	NEG	NEG	N/A	NEG	N/A
	200	OYO/PHA/200	May, 2017	28	26	10	1	N/A	1	2	NEG	N/A	N/A	NEG	NEG	N/A	N/A	NEG	NEG	NEG	N/A	NEG	N/A
	201	OYO/PHA/201	May, 2017	29	24	60	1	N/A	1	2	NEG	N/A	N/A	NEG	NEG	N/A	N/A	NEG	NEG	NEG	N/A	NEG	N/A
	202	OYO/PHA/202	May, 2017	33	34	20	1	N/A	1	2	NEG	N/A	N/A	NEG	NEG	N/A	N/A	NEG	NEG	NEG	N/A	NEG	N/A
	203	OYO/PHA/203	May, 2017	27	34	20	1	N/A	1	2	NEG	N/A	N/A	NEG	NEG	N/A	N/A	NEG	NEG	NEG	N/A	NEG	N/A
	204	OYO/PHA/204	May, 2017	28	20	40	1	N/A	1	2	NEG	N/A	N/A	NEG	NEG	N/A	N/A	NEG	NEG	NEG	N/A	NEG	N/A
	205	OYO/PHA/205	May, 2017	24	22	20	1	N/A	1	2	NEG	N/A	N/A	NEG	NEG	N/A	N/A	NEG	NEG	NEG	N/A	NEG	N/A
	206	OYO/PHA/206	May, 2017	26	20	10	1	N/A	1	2	NEG	N/A	N/A	NEG	NEG	N/A	N/A	NEG	NEG	NEG	N/A	NEG	N/A
	207	OYO/PHA/207	May, 2017	27	20	15	1	N/A	1	2	NEG	N/A	N/A	NEG	NEG	N/A	N/A	NEG	NEG	NEG	N/A	NEG	N/A
	208	OYO/PHA/208	May, 2017	25	28	10	1	N/A	1	2	NEG	N/A	N/A	NEG	NEG	N/A	N/A	NEG	NEG	NEG	N/A	NEG	N/A
	209	OYO/PHA/209	May, 2017	30	28	30	1	N/A	1	2	NEG	N/A	N/A	NEG	NEG	N/A	N/A	NEG	NEG	NEG	N/A	NEG	N/A
	210	OYO/PHA/210	May, 2017	26	16	30	1	N/A	1	2	NEG	N/A	N/A	NEG	NEG	N/A	N/A	NEG	NEG	NEG	N/A	NEG	N/A
	211	OYO/PHA/211	May, 2017	34	20	30	1	N/A	1	2	NEG	N/A	N/A	NEG	NEG	N/A	N/A	NEG	NEG	NEG	N/A	NEG	N/A
	212	OYO/PHA/212	May, 2017	32	28	45	1	N/A	1	2	NEG	N/A	N/A	NEG	NEG	N/A	N/A	NEG	NEG	NEG	N/A	NEG	N/A
	213	OYO/PHA/213	May, 2017	23	28	5	1	N/A	1	2	NEG	N/A	N/A	NEG	NEG	N/A	N/A	NEG	NEG	NEG	N/A	NEG	N/A
	214	OYO/PHA/214	May, 2017	20	26	10	1	N/A	1	2	NEG	N/A	N/A	NEG	NEG	N/A	N/A	NEG	NEG	NEG	N/A	NEG	N/A
	215	OYO/PHA/215	May, 2017	29	30	30	1	N/A	1	1	NEG	N/A	N/A	NEG	NEG	N/A	N/A	NEG	NEG	NEG	N/A	NEG	N/A
	216	OYO/PHA/216	May, 2017	20	16	3	1	N/A	1	1	NEG	N/A	N/A	NEG	NEG	N/A	N/A	NEG	NEG	NEG	N/A	NEG	N/A
	217	OYO/PHA/217	May, 2017	38	24	25	1	N/A	1	2	NEG	N/A	N/A	NEG	NEG	N/A	N/A	NEG	NEG	NEG	N/A	NEG	N/A
	218	OYO/PHA/218	May, 2017	24	24	90	1	N/A	1	2	NEG	N/A	N/A	NEG	NEG	N/A	N/A	NEG	NEG	NEG	N/A	NEG	N/A
	219	OYO/PHA/219	May, 2017	30	26	20	1	N/A	1	1	NEG	N/A	N/A	NEG	NEG	N/A	N/A	NEG	NEG	NEG	N/A	NEG	N/A
	220	OYO/PHA/220	May, 2017	28	20	10	1	N/A	1	1	NEG	N/A	N/A	NEG	NEG	N/A	N/A	NEG	NEG	NEG	N/A	NEG	N/A
	221	OYO/PHA/221	May, 2017	25	28	30	1	N/A	1	2	NEG	N/A	N/A	NEG	NEG	N/A	N/A	NEG	NEG	NEG	N/A	NEG	N/A
	222	OYO/PHA/222	May, 2017	42	24	15	1	N/A	1	2	NEG	N/A	N/A	NEG	NEG	N/A	N/A	NEG	NEG	NEG	N/A	NEG	N/A
	223	OYO/PHA/223	May, 2017	24	32	10	1	N/A	1	3	NEG	N/A	N/A	NEG	NEG	N/A	N/A	NEG	NEG	NEG	N/A	NEG	N/A
	224	OYO/PHA/224	May, 2017	21	36	5	1	N/A	1	1	NEG	N/A	N/A	NEG	NEG	N/A	N/A	NEG	NEG	NEG	N/A	NEG	N/A
	225	OYO/PHA/225	May, 2017	28	32	5	1	N/A	1	3	NEG	N/A	N/A	NEG	NEG	N/A	N/A	NEG	NEG	NEG	N/A	NEG	N/A
	226	OYO/PHA/226	May, 2017	21	36	30	1	N/A	1	1	NEG	N/A	N/A	NEG	NEG	N/A	N/A	NEG	NEG	NEG	N/A	NEG	N/A
	227	OYO/PHA/227	May, 2017	26	8	60	1	N/A	1	2	NEG	N/A	N/A	NEG	NEG	N/A	N/A	NEG	NEG	NEG	N/A	NEG	N/A
	228	OYO/PHA/228	May, 2017	20	20	6	1	N/A	1	2	NEG	N/A	N/A	NEG	NEG	N/A	N/A	NEG	NEG	NEG	N/A	NEG	N/A
	229	OYO/PHA/229	May, 2017	25	32	30	1	N/A	1	1	NEG	N/A	N/A	NEG	NEG	N/A	N/A	NEG	NEG	NEG	N/A	NEG	N/A
	230	OYO/PHA/230	May, 2017	25	12	60	1	N/A	1	3	NEG	N/A	N/A	NEG	NEG	N/A	N/A	NEG	NEG	NEG	N/A	NEG	N/A
	231	OYO/PHA/231	May, 2017	32	23	10	1	N/A	1	2	NEG	N/A	N/A	NEG	NEG	N/A	N/A	NEG	NEG	NEG	N/A	NEG	N/A
	232	OYO/PHA/232	May, 2017	25	20	120	1	N/A	1	1	NEG	N/A	N/A	NEG	NEG	N/A	N/A	NEG	NEG	NEG	N/A	NEG	N/A
	233	OYO/PHA/233	May, 2017	24	20	30	1	N/A	1	2	NEG	N/A	N/A	NEG	NEG	N/A	N/A	NEG	NEG	NEG	N/A	NEG	N/A
	234	OYO/PHA/235	May, 2017	19	32	10	1	N/A	1	3	NEG	N/A	N/A	NEG	NEG	N/A	N/A	NEG	NEG	NEG	N/A	NEG	N/A
	235	OYO/PHA/236	May, 2017	32	32	20	1	N/A	1	1	NEG	N/A	N/A	NEG	NEG	N/A	N/A	NEG	NEG	NEG	N/A	NEG	N/A
	236	OYO/PHA/237	May, 2017	20	24	10	1	N/A	1	2	NEG	N/A	N/A	NEG	NEG	N/A	N/A	NEG	NEG	NEG	N/A	NEG	N/A
	237	OYO/PHA/238	May, 2017	29	28	60	1	N/A	1	2	NEG	N/A	N/A	NEG	NEG	N/A	N/A	NEG	NEG	NEG	N/A	NEG	N/A
	238	OYO/PHA/239	May, 2017	27	24	60	1	N/A	1	2	NEG	N/A	N/A	NEG	NEG	N/A	N/A	NEG	NEG	NEG	N/A	NEG	N/A
	239	OYO/PHA/240	May, 2017	22	26	20	1	N/A	1	1	NEG	N/A	N/A	NEG	NEG	N/A	N/A	NEG	NEG	NEG	N/A	NEG	N/A
	240	OYO/PHA/241	May, 2017	20	24	45	1	N/A	1	2	NEG	N/A	N/A	NEG	NEG	N/A	N/A	NEG	NEG	NEG	N/A	NEG	N/A
	241	OYO/PHA/242	May, 2017	32	26	30	1	N/A	1	2	NEG	N/A	N/A	NEG	NEG	N/A	N/A	NEG	NEG	NEG	N/A	NEG	N/A
	242	OYO/PHA/243	May, 2017	22	12	40	1	N/A	1	2	NEG	N/A	N/A	NEG	NEG	N/A	N/A	NEG	NEG	NEG	N/A	NEG	N/A
	243	OYO/PHA/244	May, 2017	32	28	30	1	N/A	1	2	NEG	N/A	N/A	NEG	NEG	N/A	N/A	NEG	NEG	NEG	N/A	NEG	N/A
	244	OYO/PHA/245	May, 2017	24	28	45	1	N/A	1	2	NEG	N/A	N/A	NEG	NEG	N/A	N/A	NEG	NEG	NEG	N/A	NEG	N/A
	245	OYO/PHA/246	May, 2017	40	28	30	1	N/A	1	2	NEG	N/A	N/A	NEG	NEG	N/A	N/A	NEG	NEG	NEG	N/A	NEG	N/A
	246	OYO/PHA/247	May, 2017	33	15	20	1	N/A	1	2	NEG	N/A	N/A	NEG	NEG	N/A	N/A	NEG	NEG	NEG	N/A	NEG	N/A
	247	OYO/PHA/248	May, 2017	30	12	15	1	N/A	1	2	NEG	N/A	N/A	NEG	NEG	N/A	N/A	NEG	NEG	NEG	N/A	NEG	N/A
	248	OYO/PHA/249	May, 2017	35	20	20	1	N/A	1	2	NEG	N/A	N/A	NEG	NEG	N/A	N/A	NEG	NEG	NEG	N/A	NEG	N/A
	249	OYO/PHA/250	May, 2017	34	32	60	1	N/A	1	1	NEG	N/A	N/A	NEG	NEG	N/A	N/A	NEG	NEG	NEG	N/A	NEG	N/A
	250
	251
	252
	253
	254
	255
	256
	257
	258
	259
	260
	261
	262
	263
	264
	265
	266
	267
	268
	269
	270
	271
	272
	273
	274
	275
	276
	277
	278
	279
	280
	281
	282
	283
	284
	285

## Sheet: EH
	ELETA HOSPITAL
	S/N	Pre-Printed Number	1. Date	2. Age of Mother in years	3. Estimated Gestation Age in weeks	4. How long did it take for you get to the clinic from home? (Minutes)	5. If we have a rapid test kit to simultaneously detect HIV and syphilis (dual test) and two single tests to separately detect HIV and syphilis, which one do you prefer? Enter 1 0r 2 or 3 as apply	6. If you prefer single test, why? Enter 1 0r 2 or 3 as apply	7. If a rapid test is available at this clinic, would you be willing to wait for the results. Enter 1 or 2	7.1. If yes, how long would you be willing to wait?. Enter 1 or 2 or 3 as apply	8. FACILITY HIV TEST RESULT			8. FACILITY DUAL TEST KIT RESULT		9. If the patient is positive for syphilis above, was she treated with 2.4 million units of benzethine PCN? [1] Yes [2] No	9.1. If no,why - Enter as applicable	REFERENCE LABORATORY RESULT
											Determine Result	UniGold Result	Stat-Pack Result	SD-Bioline HIV	SD-Bioline Syphilis			SD-Bioline HIV	SD-Bioline Syphilis	Elisa for all sample	Western Blot for Positive ELISA result	TPHA for all sample	RPR for Positive TPHA result
	1	OYO/SME/001	Feb, 2017	29	18	30	1	N/A	1	1	NEG	N/A	N/A	NEG	NEG	N/A	N/A	NEG	NEG	NEG	N/A	NEG	N/A
	2	OYO/SME/002	Feb, 2017	30	24	20	1	N/A	1	1	NEG	N/A	N/A	NEG	NEG	1	N/A	NEG	NEG	NEG	N/A	NEG	N/A
	3	OYO/SME/003	Feb, 2017	29	21	30	1	N/A	1	1	NEG	N/A	N/A	NEG	NEG	N/A	N/A	NEG	NEG	NEG	N/A	NEG	N/A
	4	OYO/SME/004	Feb, 2017	32	12	35	1	N/A	1	1	NEG	N/A	N/A	NEG	NEG	N/A	N/A	NEG	NEG	NEG	N/A	NEG	N/A
	5	OYO/SME/005	Feb, 2017	23	24	30	1	N/A	1	2	NEG	N/A	N/A	NEG	NEG	1	N/A	NEG	NEG	NEG	N/A	NEG	N/A
	6	OYO/SME/006	Feb, 2017	39	23	30	1	N/A	1	2	NEG	N/A	N/A	NEG	NEG	1	N/A	NEG	NEG	NEG	N/A	NEG	N/A
	7	OYO/SME/007	Feb, 2017	26	17	60	1	N/A	1	1	NEG	N/A	N/A	NEG	NEG	N/A	N/A	NEG	NEG	NEG	N/A	NEG	N/A
	8	OYO/SME/008	Feb, 2017	34	14	30	1	N/A	1	1	NEG	N/A	N/A	NEG	NEG	1	N/A	NEG	NEG	NEG	N/A	NEG	N/A
	9	OYO/SME/009	Feb, 2017	38	6	120	1	N/A	1	1	NEG	N/A	N/A	NEG	NEG	N/A	N/A	NEG	NEG	NEG	N/A	NEG	N/A
	10	OYO/SME/010	Feb, 2017	23	14	60	1	N/A	1	1	NEG	N/A	N/A	NEG	NEG	N/A	N/A	NEG	NEG	NEG	N/A	NEG	N/A
	11	OYO/SME/011	Feb, 2017	29	16	120	1	N/A	1	2	NEG	N/A	N/A	NEG	NEG	N/A	N/A	NEG	NEG	NEG	N/A	NEG	N/A
	12	OYO/SME/012	Feb, 2017	24	30	120	1	N/A	1	1	NEG	N/A	N/A	NEG	NEG	N/A	N/A	NEG	NEG	NEG	N/A	NEG	N/A
	13	OYO/SME/013	Feb, 2017	32	24	60	1	N/A	1	1	NEG	N/A	N/A	NEG	NEG	N/A	N/A	NEG	NEG	NEG	N/A	NEG	N/A
	14	OYO/SME/014	Feb, 2017	28	15	40	1	N/A	1	1	NEG	N/A	N/A	NEG	NEG	N/A	N/A	NEG	NEG	NEG	N/A	NEG	N/A
	15	OYO/SME/015	Feb, 2017	33	16	60	1	N/A	1	1	NEG	N/A	N/A	NEG	NEG	N/A	N/A	NEG	NEG	NEG	N/A	NEG	N/A
	16	OYO/SME/016	Feb, 2017	28	36	30	1	N/A	1	2	NEG	N/A	N/A	NEG	NEG	N/A	N/A	NEG	NEG	NEG	N/A	NEG	N/A
	17	OYO/SME/017	March, 2017	24	13	30	1	N/A	1	1	NEG	N/A	N/A	NEG	NEG	N/A	N/A	NEG	NEG	NEG	N/A	NEG	N/A
	18	OYO/SME/018	March, 2017	25	24	30	1	N/A	1	1	NEG	N/A	N/A	NEG	NEG	N/A	N/A	NEG	NEG	NEG	N/A	NEG	N/A
	19	OYO/SME/019	March, 2017	25	24	30	1	N/A	1	1	NEG	N/A	N/A	NEG	NEG	N/A	N/A	NEG	NEG	NEG	N/A	NEG	N/A
	20	OYO/SME/020	March, 2017	30	24	30	1	N/A	1	1	NEG	N/A	N/A	NEG	NEG	N/A	N/A	NEG	NEG	NEG	N/A	NEG	N/A
	21	OYO/SME/021	March, 2017	30	24	60	1	N/A	1	2	NEG	N/A	N/A	NEG	NEG	N/A	N/A	NEG	NEG	NEG	N/A	NEG	N/A
	22	OYO/SME/022	March, 2017	35	24	60	1	N/A	1	1	NEG	N/A	N/A	NEG	NEG	N/A	N/A	NEG	NEG	NEG	N/A	NEG	N/A
	23	OYO/SME/023	March, 2017	37	16	90	1	N/A	1	2	NEG	N/A	N/A	POS	NEG	N/A	N/A	POS	NEG	POS	N/A	NEG	N/A
	24	OYO/SME/024	March, 2017	30	16	30	1	N/A	1	1	NEG	N/A	N/A	NEG	NEG	N/A	N/A	NEG	NEG	NEG	N/A	NEG	N/A
	25	OYO/SME/025	March, 2017	38	20	30	1	N/A	1	1	NEG	N/A	N/A	NEG	NEG	N/A	N/A	NEG	NEG	NEG	N/A	NEG	N/A
	26	OYO/SME/026	March, 2017	34	28	30	1	N/A	1	1	NEG	N/A	N/A	NEG	NEG	N/A	N/A	NEG	NEG	NEG	N/A	NEG	N/A
	27	OYO/SME/027	March, 2017	22	16	20	1	N/A	1	1	NEG	N/A	N/A	NEG	NEG	N/A	N/A	NEG	NEG	NEG	N/A	NEG	N/A
	28	OYO/SME/028	March, 2017	39	12	20	1	N/A	1	1	NEG	N/A	N/A	NEG	NEG	N/A	N/A	NEG	NEG	NEG	N/A	NEG	N/A
	29	OYO/SME/029	March, 2017	29	20	60	1	N/A	1	1	NEG	N/A	N/A	NEG	NEG	N/A	N/A	NEG	NEG	NEG	N/A	NEG	N/A
	30	OYO/SME/030	March, 2017	28	24	60	1	N/A	1	1	NEG	N/A	N/A	NEG	NEG	N/A	N/A	NEG	NEG	NEG	N/A	NEG	N/A
	31	OYO/SME/031	March, 2017	24	32	60	1	N/A	1	1	NEG	N/A	N/A	NEG	NEG	N/A	N/A	NEG	NEG	NEG	N/A	NEG	N/A
	32	OYO/SME/032	March, 2017	35	28	60	1	N/A	1	1	NEG	N/A	N/A	NEG	NEG	N/A	N/A	NEG	NEG	NEG	N/A	NEG	N/A
	33	OYO/SME/033	March, 2017	42	28	30	1	N/A	1	1	NEG	N/A	N/A	NEG	NEG	N/A	N/A	NEG	NEG	NEG	N/A	NEG	N/A
	34	OYO/SME/034	March, 2017	33	24	30	1	N/A	1	1	NEG	N/A	N/A	NEG	NEG	N/A	N/A	NEG	NEG	NEG	N/A	NEG	N/A
	35	OYO/SME/035	March, 2017	30	20	30	1	N/A	1	2	NEG	N/A	N/A	POS	NEG	N/A	N/A	POS	NEG	POS	N/A	NEG	N/A
	36	OYO/SME/036	March, 2017	28	30	45	1	N/A	1	1	NEG	N/A	N/A	NEG	NEG	N/A	N/A	NEG	NEG	NEG	N/A	NEG	N/A
	37	OYO/SME/037	March, 2017	29	20	60	1	N/A	1	1	NEG	N/A	N/A	NEG	NEG	N/A	N/A	NEG	NEG	NEG	N/A	NEG	N/A
	38	OYO/SME/038	March, 2017	26	24	30	1	N/A	1	1	NEG	N/A	N/A	NEG	NEG	N/A	N/A	NEG	NEG	NEG	N/A	NEG	N/A
	39	OYO/SME/039	March, 2017	25	20	60	1	N/A	1	2	NEG	N/A	N/A	NEG	NEG	N/A	N/A	NEG	NEG	NEG	N/A	NEG	N/A
	40	OYO/SME/040	March, 2017	28	24	20	1	N/A	1	1	NEG	N/A	N/A	NEG	NEG	N/A	N/A	NEG	NEG	NEG	N/A	NEG	N/A
	41	OYO/SME/041	March, 2017	27	20	30	1	N/A	1	2	NEG	N/A	N/A	NEG	NEG	N/A	N/A	NEG	NEG	NEG	N/A	NEG	N/A
	42	OYO/SME/042	March, 2017	32	16	45	1	N/A	1	1	NEG	N/A	N/A	NEG	NEG	N/A	N/A	NEG	NEG	NEG	N/A	NEG	N/A
	43	OYO/SME/043	March, 2017	26	9	30	1	N/A	1	1	NEG	N/A	N/A	NEG	NEG	N/A	N/A	NEG	NEG	NEG	N/A	NEG	N/A
	44	OYO/SME/044	March, 2017	32	20	10	1	N/A	1	1	NEG	N/A	N/A	NEG	NEG	N/A	N/A	NEG	NEG	NEG	N/A	NEG	N/A
	45	OYO/SME/045	March, 2017	32	32	45	1	N/A	1	1	NEG	N/A	N/A	NEG	NEG	N/A	N/A	NEG	NEG	NEG	N/A	NEG	N/A
	46	OYO/SME/046	March, 2017	27	24	30	1	N/A	1	1	NEG	N/A	N/A	NEG	NEG	N/A	N/A	NEG	NEG	NEG	N/A	NEG	N/A
	47	OYO/SME/047	March, 2017	30	25	15	1	N/A	1	1	NEG	N/A	N/A	NEG	NEG	N/A	N/A	NEG	NEG	NEG	N/A	NEG	N/A
	48	OYO/SME/048	March, 2017	37	20	60	1	N/A	1	1	NEG	N/A	N/A	NEG	NEG	N/A	N/A	NEG	NEG	NEG	N/A	NEG	N/A
	49	OYO/SME/049	March, 2017	31	22	30	1	N/A	1	1	NEG	N/A	N/A	NEG	NEG	N/A	N/A	NEG	NEG	NEG	N/A	NEG	N/A
	50	OYO/SME/050	March, 2017	31	20	60	1	N/A	1	2	NEG	N/A	N/A	NEG	NEG	N/A	N/A	NEG	NEG	NEG	N/A	NEG	N/A
	51	OYO/SME/051	March, 2017	32	28	45	1	N/A	1	1	NEG	N/A	N/A	NEG	NEG	N/A	N/A	NEG	NEG	NEG	N/A	NEG	N/A
	52	OYO/SME/052	March, 2017	35	16	60	1	N/A	1	1	NEG	N/A	N/A	NEG	NEG	N/A	N/A	NEG	NEG	NEG	N/A	NEG	N/A
	53	OYO/SME/053	March, 2017	28	24	60	1	N/A	1	1	NEG	N/A	N/A	NEG	NEG	N/A	N/A	NEG	NEG	NEG	N/A	NEG	N/A
	54	OYO/SME/054	March, 2017	27	30	40	1	N/A	1	2	NEG	N/A	N/A	NEG	NEG	N/A	N/A	NEG	NEG	NEG	N/A	NEG	N/A
	55	OYO/SME/055	March, 2017	27	10	10	1	N/A	1	2	NEG	N/A	N/A	NEG	NEG	N/A	N/A	NEG	NEG	NEG	N/A	NEG	N/A
	56	OYO/SME/056	March, 2017	36	20	60	1	N/A	1	1	NEG	N/A	N/A	NEG	NEG	N/A	N/A	NEG	NEG	NEG	N/A	NEG	N/A
	57	OYO/SME/057	March, 2017	30	12	45	1	N/A	1	1	NEG	N/A	N/A	NEG	NEG	N/A	N/A	NEG	NEG	NEG	N/A	NEG	N/A
	58	OYO/SME/058	March, 2017	30	30	40	1	N/A	1	2	NEG	N/A	N/A	NEG	NEG	N/A	N/A	NEG	NEG	NEG	N/A	NEG	N/A
	59	OYO/SME/059	March, 2017	24	20	30	1	N/A	1	1	NEG	N/A	N/A	NEG	NEG	N/A	N/A	NEG	NEG	NEG	N/A	NEG	N/A
	60	OYO/SME/060	March, 2017	35	32	30	1	N/A	1	1	POS	N/A	N/A	POS	NEG	N/A	N/A	POS	NEG	POS	N/A	NEG	N/A
	61	OYO/SME/061	March, 2017	27	10	30	1	N/A	1	2	NEG	N/A	N/A	NEG	NEG	N/A	N/A	NEG	NEG	NEG	N/A	NEG	N/A
	62	OYO/SME/062	March, 2017	28	12	30	1	N/A	1	1	NEG	N/A	N/A	NEG	NEG	N/A	N/A	NEG	NEG	NEG	N/A	NEG	N/A
	63	OYO/SME/063	March, 2017	37	13	20	1	N/A	1	1	NEG	N/A	N/A	NEG	NEG	N/A	N/A	NEG	NEG	NEG	N/A	NEG	N/A
	64	OYO/SME/064	March, 2017	32	11	20	1	N/A	1	2	NEG	N/A	N/A	NEG	NEG	N/A	N/A	NEG	NEG	NEG	N/A	NEG	N/A
	65	OYO/SME/065	March, 2017	30	16	45	1	N/A	1	1	NEG	N/A	N/A	NEG	NEG	N/A	N/A	NEG	NEG	NEG	N/A	NEG	N/A
	66	OYO/SME/066	March, 2017	32	24	45	1	N/A	1	1	NEG	N/A	N/A	NEG	NEG	N/A	N/A	NEG	NEG	NEG	N/A	NEG	N/A
	67	OYO/SME/067	March, 2017	30	12	60	1	N/A	1	2	NEG	N/A	N/A	NEG	NEG	N/A	N/A	NEG	NEG	NEG	N/A	NEG	N/A
	68	OYO/SME/068	March, 2017	24	16	30	1	N/A	1	1	NEG	N/A	N/A	NEG	NEG	N/A	N/A	NEG	NEG	NEG	N/A	NEG	N/A
	69	OYO/SME/069	March, 2017	40	20	20	1	N/A	1	1	NEG	N/A	N/A	NEG	NEG	N/A	N/A	NEG	NEG	NEG	N/A	NEG	N/A
	70	OYO/SME/070	March, 2017	33	24	20	1	N/A	1	1	NEG	N/A	N/A	NEG	NEG	N/A	N/A	NEG	NEG	NEG	N/A	NEG	N/A
	71	OYO/SME/071	March, 2017	30	16	20	1	N/A	1	1	NEG	N/A	N/A	NEG	NEG	N/A	N/A	NEG	NEG	NEG	N/A	NEG	N/A
	72	OYO/SME/072	March, 2017	24	20	10	1	N/A	1	2	NEG	N/A	N/A	NEG	NEG	N/A	N/A	NEG	NEG	NEG	N/A	NEG	N/A
	73	OYO/SME/073	March, 2017	27	20	60	1	N/A	1	2	NEG	N/A	N/A	NEG	NEG	N/A	N/A	NEG	NEG	NEG	N/A	NEG	N/A
	74	OYO/SME/074	March, 2017	37	36	30	1	N/A	1	1	NEG	N/A	N/A	NEG	NEG	N/A	N/A	NEG	NEG	NEG	N/A	NEG	N/A
	75	OYO/SME/075	March, 2017	23	28	15	1	N/A	1	1	NEG	N/A	N/A	NEG	NEG	N/A	N/A	NEG	NEG	NEG	N/A	NEG	N/A
	76	OYO/SME/076	March, 2017	27	34	20	1	N/A	1	1	NEG	N/A	N/A	NEG	NEG	N/A	N/A	NEG	NEG	NEG	N/A	NEG	N/A
	77	OYO/SME/077	March, 2017	32	28	20	1	N/A	1	1	NEG	N/A	N/A	NEG	NEG	N/A	N/A	NEG	NEG	NEG	N/A	NEG	N/A
	78	OYO/SME/078	March, 2017	26	20	45	1	N/A	1	1	NEG	N/A	N/A	NEG	NEG	N/A	N/A	NEG	NEG	NEG	N/A	NEG	N/A
	79	OYO/SME/079	March, 2017	29	12	30	1	N/A	1	1	NEG	N/A	N/A	NEG	NEG	N/A	N/A	NEG	NEG	NEG	N/A	NEG	N/A
	80	OYO/SME/080	March, 2017	33	24	15	1	N/A	1	2	NEG	N/A	N/A	NEG	NEG	N/A	N/A	NEG	NEG	NEG	N/A	NEG	N/A
	81	OYO/SME/081	March, 2017	30	32	60	1	N/A	1	1	NEG	N/A	N/A	NEG	NEG	N/A	N/A	NEG	NEG	NEG	N/A	NEG	N/A
	82	OYO/SME/082	March, 2017	36	28	10	1	N/A	1	1	NEG	N/A	N/A	NEG	NEG	N/A	N/A	NEG	NEG	NEG	N/A	NEG	N/A
	83	OYO/SME/083	March, 2017	32	20	30	1	N/A	1	1	NEG	N/A	N/A	NEG	NEG	N/A	N/A	NEG	NEG	NEG	N/A	NEG	N/A
	84	OYO/SME/084	March, 2017	40	24	10	1	N/A	1	1	NEG	N/A	N/A	NEG	NEG	N/A	N/A	NEG	NEG	NEG	N/A	NEG	N/A
	85	OYO/SME/085	March, 2017	30	24	10	1	N/A	1	1	NEG	N/A	N/A	NEG	NEG	N/A	N/A	NEG	NEG	NEG	N/A	NEG	N/A
	86	OYO/SME/086	March, 2017	37	16	40	1	N/A	1	2	NEG	N/A	N/A	NEG	NEG	N/A	N/A	NEG	NEG	NEG	N/A	NEG	N/A
	87	OYO/SME/087	March, 2017	26	19	20	1	N/A	1	1	NEG	N/A	N/A	NEG	NEG	N/A	N/A	NEG	NEG	NEG	N/A	NEG	N/A
	88	OYO/SME/088	March, 2017	24	24	30	1	N/A	1	1	NEG	N/A	N/A	NEG	NEG	N/A	N/A	NEG	NEG	NEG	N/A	NEG	N/A
	89	OYO/SME/089	March, 2017	28	32	20	1	N/A	1	1	NEG	N/A	N/A	NEG	NEG	N/A	N/A	NEG	NEG	NEG	N/A	NEG	N/A
	90	OYO/SME/090	March, 2017	42	28	45	1	N/A	1	1	NEG	N/A	N/A	NEG	NEG	N/A	N/A	NEG	NEG	NEG	N/A	NEG	N/A
	91	OYO/SME/091	March, 2017	22	38	30	1	N/A	1	1	NEG	N/A	N/A	NEG	NEG	N/A	N/A	NEG	NEG	NEG	N/A	NEG	N/A
	92	OYO/SME/092	March, 2017	33	32	20	1	N/A	1	2	NEG	N/A	N/A	NEG	NEG	N/A	N/A	NEG	NEG	NEG	N/A	NEG	N/A
	93	OYO/SME/093	March, 2017	20	28	45	1	N/A	1	1	NEG	N/A	N/A	NEG	NEG	N/A	N/A	NEG	NEG	NEG	N/A	NEG	N/A
	94	OYO/SME/094	March, 2017	22	16	45	1	N/A	1	1	NEG	N/A	N/A	NEG	NEG	N/A	N/A	NEG	NEG	NEG	N/A	NEG	N/A
	95	OYO/SME/095	March, 2017	31	22	45	1	N/A	1	1	NEG	N/A	N/A	NEG	NEG	N/A	N/A	NEG	NEG	NEG	N/A	NEG	N/A
	96	OYO/SME/096	March, 2017	32	24	30	1	N/A	1	1	NEG	N/A	N/A	NEG	NEG	N/A	N/A	NEG	NEG	NEG	N/A	NEG	N/A
	97	OYO/SME/097	March, 2017	28	16	40	1	N/A	1	1	NEG	N/A	N/A	NEG	NEG	N/A	N/A	NEG	NEG	NEG	N/A	NEG	N/A
	98	OYO/SME/098	March, 2017	30	24	20	1	N/A	1	1	NEG	N/A	N/A	NEG	NEG	N/A	N/A	NEG	NEG	NEG	N/A	NEG	N/A
	99	OYO/SME/099	March, 2017	33	24	20	1	N/A	1	1	NEG	N/A	N/A	NEG	NEG	N/A	N/A	NEG	NEG	NEG	N/A	NEG	N/A
	100	OYO/SME/100	March, 2017	38	28	120	1	N/A	1	1	NEG	N/A	N/A	NEG	NEG	N/A	N/A	NEG	NEG	NEG	N/A	NEG	N/A
	101	OYO/SME/101	March, 2017	35	20	120	1	N/A	1	1	NEG	N/A	N/A	NEG	NEG	N/A	N/A	NEG	NEG	NEG	N/A	NEG	N/A
	102	OYO/SME/102	March, 2017	34	26	120	1	N/A	1	1	NEG	N/A	N/A	NEG	NEG	N/A	N/A	NEG	NEG	NEG	N/A	NEG	N/A
	103	OYO/SME/103	March, 2017	28	24	20	1	N/A	1	1	NEG	N/A	N/A	NEG	NEG	N/A	N/A	NEG	NEG	NEG	N/A	NEG	N/A
	104	OYO/SME/104	March, 2017	34	22	35	1	N/A	1	1	NEG	N/A	N/A	NEG	NEG	N/A	N/A	NEG	NEG	NEG	N/A	NEG	N/A
	105	OYO/SME/105	March, 2017	22	18	60	1	N/A	1	1	NEG	N/A	N/A	NEG	NEG	N/A	N/A	NEG	NEG	NEG	N/A	NEG	N/A
	106	OYO/SME/106	March, 2017	26	34	60	1	N/A	1	1	NEG	N/A	N/A	NEG	NEG	N/A	N/A	NEG	NEG	NEG	N/A	NEG	N/A
	107	OYO/SME/107	April, 2017	34	14	60	1	N/A	1	1	NEG	N/A	N/A	NEG	NEG	N/A	N/A	NEG	NEG	NEG	N/A	NEG	N/A
	108	OYO/SME/108	April, 2017	37	18	10	1	N/A	1	1	NEG	N/A	N/A	NEG	NEG	N/A	N/A	NEG	NEG	NEG	N/A	NEG	N/A
	109	OYO/SME/109	April, 2017	29	24	60	1	N/A	1	2	NEG	N/A	N/A	NEG	NEG	N/A	N/A	NEG	NEG	NEG	N/A	NEG	N/A
	110	OYO/SME/110	April, 2017	36	14	5	1	N/A	1	1	NEG	N/A	N/A	NEG	NEG	N/A	N/A	NEG	NEG	NEG	N/A	NEG	N/A
	111	OYO/SME/111	April, 2017	32	24	60	1	N/A	1	2	NEG	N/A	N/A	NEG	NEG	N/A	N/A	NEG	NEG	NEG	N/A	NEG	N/A
	112	OYO/SME/112	April, 2017	32	12	30	1	N/A	1	1	NEG	N/A	N/A	NEG	NEG	N/A	N/A	NEG	NEG	NEG	N/A	NEG	N/A
	113	OYO/SME/113	April, 2017	35	24	45	1	N/A	1	2	NEG	N/A	N/A	NEG	NEG	N/A	N/A	NEG	NEG	NEG	N/A	NEG	N/A
	114	OYO/SME/114	April, 2017	33	28	30	1	N/A	1	2	NEG	N/A	N/A	NEG	NEG	N/A	N/A	NEG	NEG	NEG	N/A	NEG	N/A
	115	OYO/SME/115	April, 2017	33	14	60	1	N/A	1	1	NEG	N/A	N/A	NEG	NEG	N/A	N/A	NEG	NEG	NEG	N/A	NEG	N/A
	116	OYO/SME/116	April, 2017	36	16	30	1	N/A	1	1	NEG	N/A	N/A	NEG	NEG	N/A	N/A	NEG	NEG	NEG	N/A	NEG	N/A
	117	OYO/SME/117	April, 2017	30	16	10	1	N/A	1	1	NEG	N/A	N/A	NEG	NEG	N/A	N/A	NEG	NEG	NEG	N/A	NEG	N/A
	118	OYO/SME/118	April, 2017	40	26	20	1	N/A	1	1	NEG	N/A	N/A	NEG	NEG	N/A	N/A	NEG	NEG	NEG	N/A	NEG	N/A
	119	OYO/SME/119	April, 2017	24	34	30	1	N/A	1	1	NEG	N/A	N/A	NEG	NEG	N/A	N/A	NEG	NEG	NEG	N/A	NEG	N/A
	120	OYO/SME/120	April, 2017	32	14	10	1	N/A	1	2	NEG	N/A	N/A	NEG	NEG	N/A	N/A	NEG	NEG	NEG	N/A	NEG	N/A
	121	OYO/SME/121	April, 2017	36	24	45	1	N/A	1	1	NEG	N/A	N/A	NEG	NEG	N/A	N/A	NEG	NEG	NEG	N/A	NEG	N/A
	122	OYO/SME/122	April, 2017	32	20	30	1	N/A	1	1	NEG	N/A	N/A	NEG	NEG	N/A	N/A	NEG	NEG	NEG	N/A	NEG	N/A
	123	OYO/SME/123	April, 2017	23	24	30	1	N/A	1	1	NEG	N/A	N/A	NEG	NEG	N/A	N/A	NEG	NEG	NEG	N/A	NEG	N/A
	124	OYO/SME/124	April, 2017	37	16	10	1	N/A	1	1	NEG	N/A	N/A	NEG	NEG	N/A	N/A	NEG	NEG	NEG	N/A	NEG	N/A
	125	OYO/SME/125	April, 2017	23	16	60	1	N/A	1	1	NEG	N/A	N/A	NEG	NEG	N/A	N/A	NEG	NEG	NEG	N/A	NEG	N/A
	126	OYO/SME/126	April, 2017	30	22	10	1	N/A	1	1	NEG	N/A	N/A	NEG	NEG	N/A	N/A	NEG	NEG	NEG	N/A	NEG	N/A
	127	OYO/SME/127	April, 2017	29	32	60	1	N/A	1	1	NEG	N/A	N/A	NEG	NEG	N/A	N/A	NEG	NEG	NEG	N/A	NEG	N/A
	128	OYO/SME/128	April, 2017	30	16	60	1	N/A	1	1	NEG	N/A	N/A	NEG	NEG	N/A	N/A	NEG	NEG	NEG	N/A	NEG	N/A
	129	OYO/SME/129	April, 2017	32	24	45	1	N/A	1	2	NEG	N/A	N/A	NEG	NEG	N/A	N/A	NEG	NEG	NEG	N/A	NEG	N/A
	130	OYO/SME/130	April, 2017	22	20	40	1	N/A	1	1	NEG	N/A	N/A	NEG	NEG	N/A	N/A	NEG	NEG	NEG	N/A	NEG	N/A
	131	OYO/SME/131	April, 2017	38	16	40	1	N/A	1	1	NEG	N/A	N/A	NEG	NEG	N/A	N/A	NEG	NEG	NEG	N/A	NEG	N/A
	132	OYO/SME/132	April, 2017	32	28	50	1	N/A	1	1	NEG	N/A	N/A	NEG	NEG	N/A	N/A	NEG	NEG	NEG	N/A	NEG	N/A
	133	OYO/SME/133	April, 2017	31	26	30	1	N/A	1	1	NEG	N/A	N/A	NEG	NEG	N/A	N/A	NEG	NEG	NEG	N/A	NEG	N/A
	134	OYO/SME/134	April, 2017	32	12	60	1	N/A	1	1	NEG	N/A	N/A	NEG	NEG	N/A	N/A	NEG	NEG	NEG	N/A	NEG	N/A
	135	OYO/SME/135	April, 2017	23	24	60	1	N/A	1	2	NEG	N/A	N/A	NEG	NEG	N/A	N/A	NEG	NEG	NEG	N/A	NEG	N/A
	136	OYO/SME/136	April, 2017	34	28	60	1	N/A	1	2	NEG	N/A	N/A	NEG	NEG	N/A	N/A	NEG	NEG	NEG	N/A	NEG	N/A
	137	OYO/SME/137	April, 2017	31	14	60	1	N/A	1	1	NEG	N/A	N/A	NEG	NEG	N/A	N/A	NEG	NEG	NEG	N/A	NEG	N/A
	138	OYO/SME/138	April, 2017	35	34	60	1	N/A	1	1	NEG	N/A	N/A	NEG	NEG	N/A	N/A	NEG	NEG	NEG	N/A	NEG	N/A
	139	OYO/SME/139	April, 2017	37	24	90	1	N/A	1	2	NEG	N/A	N/A	NEG	NEG	N/A	N/A	NEG	NEG	NEG	N/A	NEG	N/A
	140	OYO/SME/140	April, 2017	27	24	40	1	N/A	1	1	NEG	N/A	N/A	POS	NEG	N/A	N/A	POS	NEG	POS	N/A	NEG	N/A
	141	OYO/SME/141	April, 2017	27	28	25	1	N/A	1	1	NEG	N/A	N/A	NEG	NEG	N/A	N/A	NEG	NEG	NEG	N/A	NEG	N/A
	142	OYO/SME/142	April, 2017	30	28	30	1	N/A	1	1	NEG	N/A	N/A	NEG	NEG	N/A	N/A	NEG	NEG	NEG	N/A	NEG	N/A
	143	OYO/SME/143	April, 2017	30	16	60	1	N/A	1	1	NEG	N/A	N/A	NEG	NEG	N/A	N/A	NEG	NEG	NEG	N/A	NEG	N/A
	144	OYO/SME/144	April, 2017	32	24	30	1	N/A	1	1	NEG	N/A	N/A	NEG	NEG	N/A	N/A	NEG	NEG	NEG	N/A	NEG	N/A
	145	OYO/SME/145	April, 2017	29	24	5	1	N/A	1	1	NEG	N/A	N/A	NEG	NEG	N/A	N/A	NEG	NEG	NEG	N/A	NEG	N/A
	146	OYO/SME/146	April, 2017	28	28	60	1	N/A	1	2	NEG	N/A	N/A	NEG	NEG	N/A	N/A	NEG	NEG	NEG	N/A	NEG	N/A
	147	OYO/SME/147	April, 2017	20	28	30	1	N/A	1	1	NEG	N/A	N/A	NEG	NEG	N/A	N/A	NEG	NEG	NEG	N/A	NEG	N/A
	148	OYO/SME/148	April, 2017	28	12	30	1	N/A	1	2	NEG	N/A	N/A	NEG	NEG	N/A	N/A	NEG	NEG	NEG	N/A	NEG	N/A
	149	OYO/SME/149	April, 2017	37	16	5	1	N/A	1	1	NEG	N/A	N/A	NEG	NEG	N/A	N/A	NEG	NEG	NEG	N/A	NEG	N/A
	150	OYO/SME/150	April, 2017	36	20	5	1	N/A	1	1	NEG	N/A	N/A	NEG	NEG	N/A	N/A	NEG	NEG	NEG	N/A	NEG	N/A
	151	OYO/SME/151	April, 2017	36	12	30	1	N/A	1	2	NEG	N/A	N/A	NEG	NEG	N/A	N/A	NEG	NEG	NEG	N/A	NEG	N/A
	152	OYO/SME/152	April, 2017	23	24	10	1	N/A	1	1	NEG	N/A	N/A	NEG	NEG	N/A	N/A	NEG	NEG	NEG	N/A	NEG	N/A
	153	OYO/SME/153	April, 2017	25	16	15	1	N/A	1	1	NEG	N/A	N/A	NEG	NEG	N/A	N/A	NEG	NEG	NEG	N/A	NEG	N/A
	154	OYO/SME/154	April, 2017	29	14	15	1	N/A	1	1	NEG	N/A	N/A	NEG	NEG	N/A	N/A	NEG	NEG	NEG	N/A	NEG	N/A
	155	OYO/SME/155	April, 2017	39	28	40	1	N/A	1	1	NEG	N/A	N/A	NEG	NEG	N/A	N/A	NEG	NEG	NEG	N/A	NEG	N/A
	156	OYO/SME/156	April, 2017	37	16	10	1	N/A	1	2	NEG	N/A	N/A	NEG	NEG	N/A	N/A	NEG	NEG	NEG	N/A	NEG	N/A
	157	OYO/SME/157	April, 2017	29	16	20	1	N/A	1	2	NEG	N/A	N/A	NEG	NEG	N/A	N/A	NEG	NEG	NEG	N/A	NEG	N/A
	158	OYO/SME/158	April, 2017	27	28	15	1	N/A	1	1	NEG	N/A	N/A	NEG	NEG	N/A	N/A	NEG	NEG	NEG	N/A	NEG	N/A
	159	OYO/SME/159	April, 2017	33	20	30	1	N/A	1	2	NEG	N/A	N/A	NEG	NEG	N/A	N/A	NEG	NEG	NEG	N/A	NEG	N/A
	160	OYO/SME/160	April, 2017	38	28	30	1	N/A	1	2	NEG	N/A	N/A	NEG	NEG	N/A	N/A	NEG	NEG	NEG	N/A	NEG	N/A
	161	OYO/SME/161	April, 2017	28	16	10	1	N/A	1	1	NEG	N/A	N/A	NEG	NEG	N/A	N/A	NEG	NEG	NEG	N/A	NEG	N/A
	162	OYO/SME/162	April, 2017	36	6	60	1	N/A	1	1	NEG	N/A	N/A	NEG	NEG	N/A	N/A	NEG	NEG	NEG	N/A	NEG	N/A
	163	OYO/SME/163	April, 2017	27	27	45	1	N/A	1	1	NEG	N/A	N/A	NEG	NEG	N/A	N/A	NEG	NEG	NEG	N/A	NEG	N/A
	164	OYO/SME/164	April, 2017	41	28	30	1	N/A	1	1	NEG	N/A	N/A	NEG	NEG	N/A	N/A	NEG	NEG	NEG	N/A	NEG	N/A
	165	OYO/SME/165	April, 2017	23	8	60	1	N/A	1	2	NEG	N/A	N/A	NEG	NEG	N/A	N/A	NEG	NEG	NEG	N/A	NEG	N/A
	166	OYO/SME/166	April, 2017	35	28	45	1	N/A	1	1	NEG	N/A	N/A	NEG	NEG	N/A	N/A	NEG	NEG	NEG	N/A	NEG	N/A
	167	OYO/SME/167	April, 2017	35	24	60	1	N/A	1	2	NEG	N/A	N/A	NEG	NEG	N/A	N/A	NEG	NEG	NEG	N/A	NEG	N/A
	168	OYO/SME/168	April, 2017	40	20	10	1	N/A	1	1	NEG	N/A	N/A	NEG	NEG	N/A	N/A	NEG	NEG	NEG	N/A	NEG	N/A
	169	OYO/SME/169	April, 2017	28	33	15	1	N/A	1	1	POS	N/A	N/A	POS	NEG	N/A	N/A	POS	NEG	POS	N/A	NEG	N/A
	170	OYO/SME/170	April, 2017	25	10	30	1	N/A	1	2	NEG	N/A	N/A	NEG	NEG	N/A	N/A	NEG	NEG	NEG	N/A	NEG	N/A
	171	OYO/SME/171	April, 2017	42	24	30	1	N/A	1	1	NEG	N/A	N/A	NEG	NEG	N/A	N/A	NEG	NEG	NEG	N/A	NEG	N/A
	172	OYO/SME/172	May, 2017	27	23	60	1	N/A	1	1	NEG	N/A	N/A	NEG	NEG	N/A	N/A	NEG	NEG	NEG	N/A	NEG	N/A
	173	OYO/SME/173	May, 2017	33	15	90	1	N/A	1	2	NEG	N/A	N/A	NEG	NEG	N/A	N/A	NEG	NEG	NEG	N/A	NEG	N/A
	174	OYO/SME/174	May, 2017	27	24	40	1	N/A	1	1	NEG	N/A	N/A	NEG	NEG	N/A	N/A	NEG	NEG	NEG	N/A	NEG	N/A
	175	OYO/SME/175	May, 2017	34	9	10	1	N/A	1	2	NEG	N/A	N/A	NEG	NEG	N/A	N/A	NEG	NEG	NEG	N/A	NEG	N/A
	176	OYO/SME/176	May, 2017	28	17	25	1	N/A	1	1	NEG	N/A	N/A	NEG	NEG	N/A	N/A	NEG	NEG	NEG	N/A	NEG	N/A
	177	OYO/SME/177	May, 2017	23	32	60	1	N/A	1	1	NEG	N/A	N/A	NEG	NEG	N/A	N/A	NEG	NEG	NEG	N/A	NEG	N/A
	178	OYO/SME/178	May, 2017	26	20	40	1	N/A	1	1	NEG	N/A	N/A	NEG	NEG	N/A	N/A	NEG	NEG	NEG	N/A	NEG	N/A
	179	OYO/SME/179	May, 2017	25	34	20	1	N/A	1	2	NEG	N/A	N/A	NEG	NEG	N/A	N/A	NEG	NEG	NEG	N/A	NEG	N/A
	180	OYO/SME/180	May, 2017	23	24	40	1	N/A	1	1	NEG	N/A	N/A	NEG	NEG	N/A	N/A	NEG	NEG	NEG	N/A	NEG	N/A
	181	OYO/SME/181	May, 2017	28	20	60	1	N/A	1	1	NEG	N/A	N/A	NEG	NEG	N/A	N/A	NEG	NEG	NEG	N/A	NEG	N/A
	182	OYO/SME/182	May, 2017	32	28	60	1	N/A	1	1	NEG	N/A	N/A	NEG	NEG	N/A	N/A	NEG	NEG	NEG	N/A	NEG	N/A
	183	OYO/SME/183	May, 2017	55	12	30	1	N/A	1	2	NEG	N/A	N/A	NEG	NEG	N/A	N/A	NEG	NEG	NEG	N/A	NEG	N/A
	184	OYO/SME/184	May, 2017	25	28	30	1	N/A	1	1	NEG	N/A	N/A	NEG	NEG	N/A	N/A	NEG	NEG	NEG	N/A	NEG	N/A
	185	OYO/SME/185	May, 2017	33	24	20	1	N/A	1	1	NEG	N/A	N/A	NEG	NEG	N/A	N/A	NEG	NEG	NEG	N/A	NEG	N/A
	186	OYO/SME/186	May, 2017	35	20	30	1	N/A	1	1	NEG	N/A	N/A	NEG	NEG	N/A	N/A	NEG	NEG	NEG	N/A	NEG	N/A
	187	OYO/SME/187	May, 2017	35	22	30	1	N/A	1	1	NEG	N/A	N/A	NEG	NEG	N/A	N/A	NEG	NEG	NEG	N/A	NEG	N/A
	188	OYO/SME/188	May, 2017	24	20	60	1	N/A	1	2	NEG	N/A	N/A	NEG	NEG	N/A	N/A	NEG	NEG	NEG	N/A	NEG	N/A
	189	OYO/SME/189	May, 2017	24	14	60	1	N/A	1	1	NEG	N/A	N/A	NEG	NEG	N/A	N/A	NEG	NEG	NEG	N/A	NEG	N/A
	190	OYO/SME/190	May, 2017	38	24	45	1	N/A	1	1	NEG	N/A	N/A	NEG	NEG	N/A	N/A	NEG	NEG	NEG	N/A	NEG	N/A
	191	OYO/SME/191	May, 2017	33	12	45	1	N/A	1	1	NEG	N/A	N/A	NEG	NEG	N/A	N/A	NEG	NEG	NEG	N/A	NEG	N/A
	192	OYO/SME/192	May, 2017	23	8	90	1	N/A	1	1	NEG	N/A	N/A	NEG	NEG	N/A	N/A	NEG	NEG	NEG	N/A	NEG	N/A
	193	OYO/SME/193	May, 2017	22	24	40	1	N/A	1	1	NEG	N/A	N/A	NEG	NEG	N/A	N/A	NEG	NEG	NEG	N/A	NEG	N/A
	194	OYO/SME/194	May, 2017	27	24	60	1	N/A	1	2	NEG	N/A	N/A	NEG	NEG	N/A	N/A	NEG	NEG	NEG	N/A	NEG	N/A
	195	OYO/SME/195	May, 2017	28	24	20	1	N/A	1	1	NEG	N/A	N/A	NEG	NEG	N/A	N/A	NEG	NEG	NEG	N/A	NEG	N/A
	196	OYO/SME/196	May, 2017	24	20	10	1	N/A	1	1	NEG	N/A	N/A	NEG	NEG	N/A	N/A	NEG	NEG	NEG	N/A	NEG	N/A
	197	OYO/SME/197	May, 2017	29	12	45	1	N/A	1	1	NEG	N/A	N/A	NEG	NEG	N/A	N/A	NEG	NEG	NEG	N/A	NEG	N/A
	198	OYO/SME/198	May, 2017	29	24	60	1	N/A	1	1	NEG	N/A	N/A	NEG	NEG	N/A	N/A	NEG	NEG	NEG	N/A	NEG	N/A
	199	OYO/SME/199	May, 2017	36	16	30	1	N/A	1	1	POS	N/A	N/A	POS	NEG	N/A	N/A	POS	NEG	POS	N/A	NEG	N/A
	200	OYO/SME/200	May, 2017	33	22	75	1	N/A	1	1	NEG	N/A	N/A	NEG	NEG	N/A	N/A	NEG	NEG	NEG	N/A	NEG	N/A
	201	OYO/SME/201	May, 2017	26	12	10	1	N/A	1	1	NEG	N/A	N/A	NEG	NEG	N/A	N/A	NEG	NEG	NEG	N/A	NEG	N/A
	202	OYO/SME/202	May, 2017	30	24	30	1	N/A	1	1	NEG	N/A	N/A	NEG	NEG	N/A	N/A	NEG	NEG	NEG	N/A	NEG	N/A
	203	OYO/SME/203	May, 2017	25	20	20	1	N/A	1	1	NEG	N/A	N/A	NEG	NEG	N/A	N/A	NEG	NEG	NEG	N/A	NEG	N/A
	204	OYO/SME/204	May, 2017	33	14	30	1	N/A	1	1	NEG	N/A	N/A	NEG	NEG	N/A	N/A	NEG	NEG	NEG	N/A	NEG	N/A
	205	OYO/SME/205	May, 2017	21	20	40	1	N/A	1	1	NEG	N/A	N/A	NEG	NEG	N/A	N/A	NEG	NEG	NEG	N/A	NEG	N/A
	206	OYO/SME/206	May, 2017	27	22	45	1	N/A	1	2	NEG	N/A	N/A	NEG	NEG	N/A	N/A	NEG	NEG	NEG	N/A	NEG	N/A
	207	OYO/SME/207	May, 2017	24	34	60	1	N/A	1	1	NEG	N/A	N/A	NEG	NEG	N/A	N/A	NEG	NEG	NEG	N/A	NEG	N/A
	208	OYO/SME/208	May, 2017	33	24	60	1	N/A	1	2	NEG	N/A	N/A	NEG	NEG	N/A	N/A	NEG	NEG	NEG	N/A	NEG	N/A
	209	OYO/SME/209	May, 2017	31	20	60	1	N/A	1	1	NEG	N/A	N/A	NEG	NEG	N/A	N/A	NEG	NEG	NEG	N/A	NEG	N/A
	210	OYO/SME/210	May, 2017	29	16	60	1	N/A	1	2	NEG	N/A	N/A	NEG	NEG	N/A	N/A	NEG	NEG	NEG	N/A	NEG	N/A
	211	OYO/SME/211	May, 2017	22	20	40	1	N/A	1	2	NEG	N/A	N/A	NEG	NEG	N/A	N/A	NEG	NEG	NEG	N/A	NEG	N/A
	212
	213
	214
	215
	216
	217
	218
	219
	220
	221
	222
	223
	224
	225
	226
	227
	228
	229
	230
	231
	232
	233
	234
	235
	236
	237
	238
	239
	240

## Sheet: PHM
	PRIMARY HEALTH CENTER, MPAPE
	S/N	Name of Facility		1. Date	Pre-Printed Number	2. Age of Mother in years	3. Estimated Gestation Age in weeks	4. How long did it take for you get to the clinic from home? (Minutes)	5. If we have a rapid test kit to simultaneously detect HIV and syphilis (dual test) and two single tests to separately detect HIV and syphilis, which one do you prefer? Enter 1 0r 2 or 3 as apply	6. If you prefer single test, why? Enter 1 0r 2 or 3 as apply	7. If a rapid test is available at this clinic, would you be willing to wait for the results. Enter 1 or 2	7.1. If yes, how long would you be willing to wait?. Enter 1 0r 2 or 3 as apply	8. FACILITY HIV TEST RESULT			8. FACILITY DUAL TEST KIT RESULT		9. If the patient is positive for syphilis above, was she treated with 2.4 million units of benzethine PCN? [1] Yes [2] No	9.1. If no, why - write in abreviated form	REFERENCE LABORATORY RESULT
													Determine Result	UniGold Result	Stat-Pack Result	SD-Bioline HIV	SD-Bioline Syphilis			SD-Bioline HIV	SD-Bioline Syphilis	Elisa	Western Blot	TPPA	RPR
	1	PHM	1	Feb, 2017	FCT/PHM/097	19	28	60	1	-	1	1	NEG	NEG		NEG	NEG	-	-	NEG	NEG	NEG		NEG	NR
	2	PHM	1	Feb, 2017	FCT/PHM/098	26	20	30	1	-	1	1	NEG	NEG		NEG	NEG	-	-	NEG	NEG	NEG		NEG	NR
	3	PHM	1	Feb, 2017	FCT/PHM/099	28	20	30	1	-	1	1	NEG	NEG		NEG	NEG	-	-	NEG	NEG	NEG		NEG	NR
	4	PHM	1	Feb, 2017	FCT/PHM/100	28	32	30	1	-	1	2	NEG	NEG		NEG	NEG	-	-	NEG	NEG	NEG		NEG	NR
	5	PHM	1	Feb, 2017	FCT/PHM/101	31	28	60	1	-	1	1	NEG	NEG		NEG	NEG	-	-	NEG	NEG	NEG		NEG	NR
	6	PHM	1	Feb, 2017	FCT/PHM/102	20	16	30	1	-	1	1	NEG	NEG		NEG	NEG	-	-	NEG	NEG	NEG		NEG	NR
	7	PHM	1	Feb, 2017	FCT/PHM/103	25	26	30	1	-	1	1	NEG	NEG		NEG	NEG	-	-	NEG	NEG	NEG		NEG	NR
	8	PHM	1	Feb, 2017	FCT/PHM/104	25	8	30	1	-	1	2	NEG	NEG		NEG	NEG	-	-	NEG	NEG	NEG		NEG	NR
	9	PHM	1	Feb, 2017	FCT/PHM/105	27	24	30	1	-	1	2	NEG	NEG		NEG	NEG	-	-	NEG	NEG	NEG		NEG	NR
	10	PHM	1	Feb, 2017	FCT/PHM/106	22	34	30	1	-	1	2	NEG	NEG		NEG	NEG	-	-	NEG	NEG	NEG		NEG	NR
	11	PHM	1	Feb, 2017	FCT/PHM/107	26	16	45	1	-	1	1	NEG	NEG		NEG	NEG	-	-	NEG	NEG	NEG		NEG	NR
	12	PHM	1	Feb, 2017	FCT/PHM/108	28	26	30	1	-	1	1	NEG	NEG		NEG	NEG	-	-	NEG	NEG	NEG		NEG	NR
	13	PHM	1	Feb, 2017	FCT/PHM/109	37	20	30	1	-	1	2	NEG	NEG		NEG	NEG	-	-	NEG	NEG	NEG		NEG	NR
	14	PHM	1	Feb, 2017	FCT/PHM/110	22	24	30	1	-	1	2	NEG	NEG		NEG	NEG	-	-	NEG	NEG	NEG		NEG	NR
	15	PHM	1	Feb, 2017	FCT/PHM/111	32	20	35	1	-	1	2	NEG	NEG		NEG	NEG	-	-	NEG	NEG	NEG		NEG	NR
	16	PHM	1	Feb, 2017	FCT/PHM/112	23	24	30	1	-	1	1	NEG	NEG		NEG	NEG	-	-	NEG	NEG	NEG		NEG	NR
	17	PHM	1	Feb, 2017	FCT/PHM/113	27	16	30	1	-	1	1	NEG	NEG		NEG	NEG	-	-	NEG	NEG	NEG		NEG	NR
	18	PHM	1	Feb, 2017	FCT/PHM/114	26	28	30	1	-	1	1	NEG	NEG		NEG	NEG	-	-	NEG	NEG	NEG		NEG	NR
	19	PHM	1	Feb, 2017	FCT/PHM/115	23	16	20	1	-	1	1	NEG	NEG		NEG	NEG	-	-	NEG	NEG	NEG		NEG	NR
	20	PHM	1	Feb, 2017	FCT/PHM/116	33	20	45	1	-	1	2	NEG	NEG		NEG	NEG	-	-	NEG	NEG	NEG		NEG	NR
	21	PHM	1	Feb, 2017	FCT/PHM/117	26	8	45	1	-	1	2	NEG	NEG		NEG	NEG	-	-	NEG	NEG	NEG		NEG	NR
	22	PHM	1	Feb, 2017	FCT/PHM/118	36	18	30	1	-	1	1	NEG	NEG		NEG	NEG	-	-	NEG	NEG	NEG		NEG	NR
	23	PHM	1	Feb, 2017	FCT/PHM/119	27	26	30	1	-	1	1	POS	POS		POS	NEG	-	-	POS	NEG	POS		NEG	NR
	24	PHM	1	Feb, 2017	FCT/PHM/120	22	16	60	1	-	1	1	NEG	NEG		NEG	NEG	-	-	NEG	NEG	NEG		NEG	NR
	25	PHM	1	Feb, 2017	FCT/PHM/121	27	20	60	1	-	1	1	NEG	NEG		NEG	NEG	-	-	NEG	NEG	NEG		NEG	NR
	26	PHM	1	Feb, 2017	FCT/PHM/122	32	26	45	1	-	1	1	NEG	NEG		NEG	NEG	-	-	NEG	NEG	NEG		NEG	NR
	27	PHM	1	Feb, 2017	FCT/PHM/123	24	28	30	1	-	1	1	NEG	NEG		NEG	NEG	-	-	NEG	NEG	NEG		NEG	NR
	28	PHM	1	Feb, 2017	FCT/PHM/124	25	20	45	1	-	1	1	NEG	NEG		NEG	NEG	-	-	NEG	NEG	NEG		NEG	NR
	29	PHM	1	Feb, 2017	FCT/PHM/125	29	20	15	1	-	1	1	NEG	NEG		NEG	NEG	-	-	NEG	NEG	NEG		NEG	NR
	30	PHM	1	Feb, 2017	FCT/PHM/126	31	30	20	1	-	1	1	NEG	NEG		NEG	NEG	-	-	NEG	NEG	NEG		NEG	NR
	31	PHM	1	Feb, 2017	FCT/PHM/127	22	28	30	1	-	1	1	POS	POS		POS	NEG	-	-	POS	NEG	NEG		NEG	NR
	32	PHM	1	Feb, 2017	FCT/PHM/128	33	18	30	1	-	1	2	NEG	NEG		NEG	NEG	-	-	NEG	NEG	NEG		NEG	NR
	33	PHM	1	Feb, 2017	FCT/PHM/129	27	28	30	1	-	1	1	NEG	NEG		NEG	NEG	-	-	NEG	NEG	NEG		NEG	NR
	34	PHM	1	Feb, 2017	FCT/PHM/131	20	24	30	1	-	1	1	NEG	NEG		NEG	NEG	-	-	NEG	NEG	NEG		NEG	NR
	35	PHM	1	Feb, 2017	FCT/PHM/132	20	28	20	1	-	1	1	NEG	NEG		NEG	NEG	-	-	NEG	NEG	NEG		NEG	NR
	36	PHM	1	Feb, 2017	FCT/PHM/133	18	12	20	1	-	1	1	NEG	NEG		NEG	NEG	-	-	NEG	NEG	NEG		NEG	NR
	37	PHM	1	Feb, 2017	FCT/PHM/134	25	16	30	1	-	1	1	NEG	NEG		NEG	NEG	-	-	NEG	NEG	NEG		NEG	NR
	38	PHM	1	Feb, 2017	FCT/PHM/136	30	20	60	1	-	1	1	NEG	NEG		NEG	NEG	-	-	NEG	NEG	NEG		NEG	NR
	39	PHM	1	Feb, 2017	FCT/PHM/138	30	12	20	1	-	1	1	NEG	NEG		NEG	NEG	-	-	NEG	NEG	NEG		NEG	NR
	40	PHM	1	Feb, 2017	FCT/PHM/139	27	24	20	1	-	1	1	NEG	NEG		NEG	NEG	-	-	NEG	NEG	NEG		NEG	NR
	41	PHM	1	Feb, 2017	FCT/PHM/140	24	32	20	1	-	1	1	NEG	NEG		NEG	NEG	-	-	NEG	NEG	NEG		NEG	NR
	42	PHM	1	Feb, 2017	FCT/PHM/141	30	12	20	1	-	1	1	NEG	NEG		NEG	NEG	-	-	NEG	NEG	NEG		NEG	NR
	43	PHM	1	Feb, 2017	FCT/PHM/142	25	30	20	1	-	1	1	NEG	NEG		NEG	NEG	-	-	NEG	NEG	NEG		NEG	NR
	44	PHM	1	Feb, 2017	FCT/PHM/143	29	22	30	1	-	1	1	NEG	NEG		NEG	NEG	-	-	NEG	NEG	NEG		NEG	NR
	45	PHM	1	Feb, 2017	FCT/PHM/144	20	16	20	1	-	1	1	NEG	NEG		NEG	NEG	-	-	NEG	NEG	NEG		NEG	NR
	46	PHM	1	Feb, 2017	FCT/PHM/145	29	28	30	1	-	1	1	NEG	NEG		NEG	NEG	-	-	NEG	NEG	NEG		NEG	NR
	47	PHM	1	Feb, 2017	FCT/PHM/146	24	28	45	1	-	1	1	NEG	NEG		NEG	NEG	-	-	NEG	NEG	NEG		NEG	NR
	48	PHM	1	March, 2017	FCT/PHM/089	26	12	30	1	-	1	1	NEG	NEG		NEG	NEG	-	-	NEG	NEG	NEG		NEG	NR
	49	PHM	1	March, 2017	FCT/PHM/090	32	20	10	1	-	1	1	NEG	NEG		NEG	NEG	-	-	NEG	NEG	NEG		NEG	NR
	50	PHM	1	March, 2017	FCT/PHM/091	30	24	10	1	-	1	1	NEG	NEG		NEG	NEG	-	-	NEG	NEG	NEG		NEG	NR
	51	PHM	1	March, 2017	FCT/PHM/092	26	22	10	1	-	1	1	NEG	NEG		NEG	NEG	-	-	NEG	NEG	NEG		NEG	NR
	52	PHM	1	March, 2017	FCT/PHM/093	26	24	20	1	-	1	1	NEG	NEG		NEG	NEG	-	-	NEG	NEG	NEG		NEG	NR
	53	PHM	1	March, 2017	FCT/PHM/094	24	24	20	1	-	1	1	NEG	NEG		NEG	NEG	-	-	NEG	NEG	NEG		NEG	NR
	54	PHM	1	March, 2017	FCT/PHM/095	26	20	30	1	-	1	2	NEG	NEG		NEG	NEG	-	-	NEG	NEG	NEG		NEG	NR
	55	PHM	1	March, 2017	FCT/PHM/096	27	24	30	1	-	1	1	NEG	NEG		NEG	NEG	-	-	NEG	NEG	NEG		NEG	NR
	56	PHM	1	March, 2017	FCT/PHM/147	30	28	30	1	-	1	2	NEG	NEG		NEG	NEG	-	-	NEG	NEG	NEG		NEG	NR
	57	PHM	1	March, 2017	FCT/PHM/148	21	18	20	1	-	1	1	NEG	NEG		NEG	NEG	-	-	NEG	NEG	NEG		NEG	NR
	58	PHM	1	March, 2017	FCT/PHM/149	22	28	30	1	-	1	1	NEG	NEG		NEG	NEG	-	-	NEG	NEG	NEG		NEG	NR
	59	PHM	1	March, 2017	FCT/PHM/150	27	20	15	1	-	1	1	NEG	NEG		NEG	NEG	-	-	NEG	NEG	NEG		NEG	NR
	60	PHM	1	March, 2017	FCT/PHM/151	23	12	15	1	-	1	1	NEG	NEG		NEG	NEG	-	-	NEG	NEG	NEG		NEG	NR
	61	PHM	1	March, 2017	FCT/PHM/152	28	28	20	1	-	1	1	NEG	NEG		NEG	NEG	-	-	NEG	NEG	NEG		NEG	NR
	62	PHM	1	March, 2017	FCT/PHM/153	21	20	20	1	-	1	2	NEG	NEG		NEG	NEG	-	-	NEG	NEG	NEG		NEG	NR
	63	PHM	1	March, 2017	FCT/PHM/154	37	28	20	1	-	1	2	NEG	NEG		NEG	NEG	-	-	NEG	NEG	NEG		NEG	NR
	64	PHM	1	March, 2017	FCT/PHM/155	21	20	20	1	-	1	1	NEG	NEG		NEG	NEG	-	-	NEG	NEG	NEG		NEG	NR
	65	PHM	1	March, 2017	FCT/PHM/156	32	20	20	1	-	1	2	NEG	NEG		NEG	NEG	-	-	NEG	NEG	NEG		NEG	NR
	66	PHM	1	March, 2017	FCT/PHM/157	29	22	20	1	-	1	1	NEG	NEG		NEG	NEG	-	-	NEG	NEG	NEG		NEG	NR
	67	PHM	1	March, 2017	FCT/PHM/158	30	32	20	1	-	1	1	NEG	NEG		NEG	NEG	-	-	NEG	NEG	NEG		NEG	NR
	68	PHM	1	March, 2017	FCT/PHM/159	24	24	30	1	-	1	1	NEG	NEG		NEG	NEG	-	-	NEG	NEG	NEG		NEG	NR
	69	PHM	1	March, 2017	FCT/PHM/160	22	24	45	1	-	1	2	NEG	NEG		NEG	NEG	-	-	NEG	NEG	NEG		NEG	NR
	70	PHM	1	March, 2017	FCT/PHM/161	23	24	25	1	-	1	1	NEG	NEG		NEG	NEG	-	-	NEG	NEG	NEG		NEG	NR
	71	PHM	1	March, 2017	FCT/PHM/162	23	28	30	1	-	1	2	NEG	NEG		NEG	NEG	-	-	NEG	NEG	NEG		NEG	NR
	72	PHM	1	March, 2017	FCT/PHM/163	24	12	30	1	-	1	1	NEG	NEG		NEG	NEG	-	-	NEG	NEG	NEG		NEG	NR
	73	PHM	1	March, 2017	FCT/PHM/164	24	20	10	1	-	1	1	NEG	NEG		NEG	NEG	-	-	NEG	NEG	NEG		NEG	NR
	74	PHM	1	March, 2017	FCT/PHM/165	22	28	20	1	-	1	1	NEG	NEG		NEG	NEG	-	-	NEG	NEG	NEG		NEG	NR
	75	PHM	1	March, 2017	FCT/PHM/166	28	12	10	1	-	1	1	NEG	NEG		NEG	NEG	-	-	NEG	NEG	NEG		NEG	NR
	76	PHM	1	March, 2017	FCT/PHM/167	30	20	20	1	-	1	1	NEG	NEG		NEG	NEG	-	-	NEG	NEG	NEG		NEG	NR
	77	PHM	1	March, 2017	FCT/PHM/168	25	16	7	1	-	1	1	NEG	NEG		NEG	NEG	-	-	NEG	NEG	NEG		NEG	NR
	78	PHM	1	March, 2017	FCT/PHM/169	29	20	30	1	-	1	1	NEG	NEG		NEG	NEG	-	-	NEG	NEG	NEG		NEG	NR
	79	PHM	1	March, 2017	FCT/PHM/170	24	32	30	1	-	1	1	NEG	NEG		NEG	NEG	-	-	NEG	NEG	NEG		NEG	NR
	80	PHM	1	March, 2017	FCT/PHM/171	26	24	10	1	-	1	1	NEG	NEG		NEG	NEG	-	-	NEG	NEG	NEG		NEG	NR
	81	PHM	1	March, 2017	FCT/PHM/172	30	24	5	1	-	1	1	NEG	NEG		NEG	NEG	-	-	NEG	NEG	NEG		NEG	NR
	82	PHM	1	March, 2017	FCT/PHM/173	28	24	5	1	-	1	1	NEG	NEG		NEG	NEG	-	-	NEG	NEG	NEG		NEG	NR
	83	PHM	1	March, 2017	FCT/PHM/174	28	24	10	1	-	1	1	NEG	NEG		NEG	NEG	-	-	NEG	NEG	NEG		NEG	NR
	84	PHM	1	March, 2017	FCT/PHM/175	30	20	5	1	-	1	2	NEG	NEG		NEG	NEG	-	-	NEG	NEG	NEG		NEG	NR
	85	PHM	1	March, 2017	FCT/PHM/176	33	20	30	1	-	1	1	NEG	NEG		NEG	NEG	-	-	NEG	NEG	NEG		NEG	NR
	86	PHM	1	March, 2017	FCT/PHM/177	26	12	30	1	-	1	1	NEG	NEG		NEG	NEG	-	-	NEG	NEG	NEG		NEG	NR
	87	PHM	1	March, 2017	FCT/PHM/178	24	20	25	1	-	1	2	NEG	NEG		NEG	NEG	-	-	NEG	NEG	NEG		NEG	NR
	88	PHM	1	March, 2017	FCT/PHM/179	20	24	15	1	-	1	1	NEG	NEG		NEG	NEG	-	-	NEG	NEG	NEG		NEG	NR
	89	PHM	1	March, 2017	FCT/PHM/180	21	24	15	1	-	1	1	NEG	NEG		NEG	NEG	-	-	NEG	NEG	NEG		NEG	NR
	90	PHM	1	March, 2017	FCT/PHM/181	23	24	20	1	-	1	2	NEG	NEG		NEG	NEG	-	-	NEG	NEG	NEG		NEG	NR
	91	PHM	1	March, 2017	FCT/PHM/182	35	12	45	1	-	1	1	NEG	NEG		NEG	NEG	-	-	NEG	NEG	NEG		NEG	NR
	92	PHM	1	March, 2017	FCT/PHM/183	32	24	15	1	-	1	2	NEG	NEG		NEG	NEG	-	-	NEG	NEG	NEG		NEG	NR
	93	PHM	1	March, 2017	FCT/PHM/184	26	20	20	1	-	1	2	NEG	NEG		NEG	NEG	-	-	NEG	NEG	NEG		NEG	NR
	94	PHM	1	March, 2017	FCT/PHM/185	31	16	20	1	-	1	2	NEG	NEG		NEG	NEG	-	-	NEG	NEG	NEG		NEG	NR
	95	PHM	1	March, 2017	FCT/PHM/186	24	24	15	1	-	1	2	NEG	NEG		NEG	NEG	-	-	NEG	NEG	NEG		NEG	NR
	96	PHM	1	March, 2017	FCT/PHM/187	23	20	20	1	-	1	1	NEG	NEG		NEG	NEG	-	-	NEG	NEG	NEG		NEG	NR
	97	PHM	1	March, 2017	FCT/PHM/188	26	20	20	1	-	1	2	NEG	NEG		NEG	NEG	-	-	NEG	NEG	NEG		NEG	NR
	98	PHM	1	March, 2017	FCT/PHM/189	30	20	20	1	-	1	1	NEG	NEG		NEG	NEG	-	-	NEG	NEG	NEG		NEG	NR
	99	PHM	1	March, 2017	FCT/PHM/190	23	16	30	1	-	1	1	NEG	NEG		NEG	NEG	-	-	NEG	NEG	NEG		NEG	NR
	100	PHM	1	March, 2017	FCT/PHM/191	28	24	15	1	-	1	1	NEG	NEG		NEG	NEG	-	-	NEG	NEG	NEG		NEG	NR
	101	PHM	1	March, 2017	FCT/PHM/192	35	20	20	1	-	1	1	NEG	NEG		NEG	NEG	-	-	NEG	NEG	NEG		NEG	NR
	102	PHM	1	March, 2017	FCT/PHM/193	28	24	10	1	-	1	1	NEG	NEG		NEG	NEG	-	-	NEG	NEG	NEG		NEG	NR
	103	PHM	1	March, 2017	FCT/PHM/194	34	20	15	1	-	1	1	NEG	NEG		NEG	NEG	-	-	NEG	NEG	NEG		NEG	NR
	104	PHM	1	March, 2017	FCT/PHM/195	35	28	20	1	-	1	1	NEG	NEG		NEG	NEG	-	-	NEG	NEG	NEG		NEG	NR
	105	PHM	1	March, 2017	FCT/PHM/196	25	32	30	1	-	1	1	NEG	NEG		NEG	NEG	-	-	NEG	NEG	NEG		NEG	NR
	106	PHM	1	March, 2017	FCT/PHM/197	25	28	15	1	-	1	2	NEG	NEG		NEG	NEG	-	-	NEG	NEG	NEG		NEG	NR
	107	PHM	1	March, 2017	FCT/PHM/198	29	16	15	1	-	1	2	NEG	NEG		NEG	NEG	-	-	NEG	NEG	NEG		NEG	NR
	108	PHM	1	March, 2017	FCT/PHM/199	25	16	30	1	-	1	2	NEG	NEG		NEG	NEG	-	-	NEG	NEG	NEG		NEG	NR
	109	PHM	1	March, 2017	FCT/PHM/200	28	12	20	1	-	1	2	NEG	NEG		NEG	NEG	-	-	NEG	NEG	NEG		NEG	NR
	110	PHM	1	March, 2017	FCT/PHM/201	36	24	20	1	-	1	2	NEG	NEG		NEG	NEG	-	-	NEG	NEG	NEG		NEG	NR
	111	PHM	1	March, 2017	FCT/PHM/202	36	24	15	1	-	1	1	NEG	NEG		NEG	NEG	-	-	NEG	NEG	NEG		NEG	NR
	112	PHM	1	March, 2017	FCT/PHM/203	19	24	45	1	-	1	2	NEG	NEG		NEG	NEG	-	-	NEG	NEG	NEG		NEG	NR
	113	PHM	1	March, 2017	FCT/PHM/204	23	28	10	1	-	1	2	NEG	NEG		NEG	NEG	-	-	NEG	NEG	NEG		NEG	NR
	114	PHM	1	March, 2017	FCT/PHM/205	28	16	20	1	-	1	1	NEG	NEG		NEG	NEG	-	-	NEG	NEG	NEG		NEG	NR
	115	PHM	1	March, 2017	FCT/PHM/206	25	20	20	1	-	1	2	NEG	NEG		NEG	NEG	-	-	NEG	NEG	NEG		NEG	NR
	116	PHM	1	April, 2017	FCT/PHM/001	27	16	60	1	-	1	1	NEG	NEG		NEG	NEG	-	-	NEG	NEG	NEG		NEG	NR
	117	PHM	1	April, 2017	FCT/PHM/002	24	12	20	1	-	1	1	NEG	NEG		NEG	NEG	-	-	NEG	NEG	NEG		NEG	NR
	118	PHM	1	April, 2017	FCT/PHM/003	28	12	20	1	-	1	1	NEG	NEG		NEG	NEG	-	-	NEG	NEG	NEG		NEG	NR
	119	PHM	1	April, 2017	FCT/PHM/004	20	20	20	1	-	1	1	NEG	NEG		NEG	NEG	-	-	NEG	NEG	NEG		NEG	NR
	120	PHM	1	April, 2017	FCT/PHM/005	27	24	20	1	-	1	1	NEG	NEG		NEG	NEG	-	-	NEG	NEG	NEG		NEG	NR
	121	PHM	1	April, 2017	FCT/PHM/006	28	28	45	1	-	1	1	NEG	NEG		NEG	NEG	-	-	NEG	NEG	NEG		NEG	NR
	122	PHM	1	April, 2017	FCT/PHM/007	30	34	30	1	-	1	1	NEG	NEG		NEG	NEG	-	-	NEG	NEG	NEG		NEG	NR
	123	PHM	1	April, 2017	FCT/PHM/008	30	20	45	1	-	1	1	NEG	NEG		NEG	NEG	-	-	NEG	NEG	NEG		NEG	NR
	124	PHM	1	April, 2017	FCT/PHM/009	36	20	20	1	-	1	1	NEG	NEG		NEG	NEG	-	-	NEG	NEG	NEG		NEG	NR
	125	PHM	1	April, 2017	FCT/PHM/010	27	24	20	1	-	1	1	NEG	NEG		NEG	NEG	-	-	NEG	NEG	NEG		NEG	NR
	126	PHM	1	April, 2017	FCT/PHM/011	18	28	30	1	-	1	1	NEG	NEG		NEG	NEG	-	-	NEG	NEG	NEG		NEG	NR
	127	PHM	1	April, 2017	FCT/PHM/012	19	24	30	1	-	1	1	NEG	NEG		NEG	NEG	-	-	NEG	NEG	NEG		NEG	NR
	128	PHM	1	April, 2017	FCT/PHM/013	22	16	20	1	-	1	1	NEG	NEG		NEG	NEG	-	-	NEG	NEG	NEG		NEG	NR
	129	PHM	1	April, 2017	FCT/PHM/014	25	16	20	1	-	1	1	NEG	NEG		NEG	NEG	-	-	NEG	NEG	NEG		NEG	NR
	130	PHM	1	April, 2017	FCT/PHM/015	32	24	15	1	-	1	1	POS	POS		POS	NEG	-	-	POS	NEG	POS		NEG	NR
	131	PHM	1	April, 2017	FCT/PHM/016	29	16	45	1	-	1	1	NEG	NEG		NEG	NEG	-	-	NEG	NEG	POS		NEG	NR
	132	PHM	1	April, 2017	FCT/PHM/017	25	11	10	1	-	1	1	NEG	NEG		NEG	NEG	-	-	NEG	NEG	NEG		NEG	NR
	133	PHM	1	April, 2017	FCT/PHM/018	31	24	20	1	-	1	1	NEG	NEG		NEG	NEG	-	-	NEG	NEG	NEG		NEG	NR
	134	PHM	1	April, 2017	FCT/PHM/019	36	12	20	1	-	1	1	NEG	NEG		NEG	NEG	-	-	NEG	NEG	NEG		NEG	NR
	135	PHM	1	April, 2017	FCT/PHM/020	30	12	10	1	-	1	1	NEG	NEG		NEG	NEG	-	-	NEG	NEG	NEG		NEG	NR
	136	PHM	1	April, 2017	FCT/PHM/021	20	20	20	1	-	1	1	NEG	NEG		NEG	NEG	-	-	NEG	NEG	NEG		NEG	NR
	137	PHM	1	April, 2017	FCT/PHM/022	25	24	15	1	-	1	1	NEG	NEG		NEG	NEG	-	-	NEG	NEG	NEG		NEG	NR
	138	PHM	1	April, 2017	FCT/PHM/023	19	24	20	1	-	1	1	NEG	NEG		NEG	NEG	-	-	NEG	NEG	NEG		NEG	NR
	139	PHM	1	April, 2017	FCT/PHM/024	26	24	20	1	-	1	1	NEG	NEG		NEG	NEG	-	-	NEG	NEG	NEG		NEG	NR
	140	PHM	1	April, 2017	FCT/PHM/025	25	24	15	1	-	1	2	NEG	NEG		NEG	NEG	-	-	NEG	NEG	NEG		NEG	NR
	141	PHM	1	April, 2017	FCT/PHM/026	24	28	45	1	-	1	2	NEG	NEG		NEG	NEG	-	-	NEG	NEG	NEG		NEG	NR
	142	PHM	1	April, 2017	FCT/PHM/027	28	22	20	1	-	1	1	NEG	NEG		NEG	NEG	-	-	NEG	NEG	NEG		NEG	NR
	143	PHM	1	April, 2017	FCT/PHM/028	33	18	20	1	-	1	1	NEG	NEG		NEG	NEG	-	-	NEG	NEG	NEG		NEG	NR
	144	PHM	1	April, 2017	FCT/PHM/029	27	16	15	1	-	1	1	NEG	NEG		NEG	NEG	-	-	NEG	NEG	NEG		NEG	NR
	145	PHM	1	April, 2017	FCT/PHM/030	25	16	30	1	-	1	1	NEG	NEG		NEG	NEG	-	-	NEG	NEG	NEG		NEG	NR
	146	PHM	1	April, 2017	FCT/PHM/031	22	20	10	1	-	1	1	NEG	NEG		NEG	NEG	-	-	NEG	NEG	NEG		NEG	NR
	147	PHM	1	April, 2017	FCT/PHM/032	30	24	45	1	-	1	2	NEG	NEG		NEG	NEG	-	-	NEG	NEG	NEG		NEG	NR
	148	PHM	1	April, 2017	FCT/PHM/033	26	14	20	1	-	1	2	NEG	NEG		NEG	NEG	-	-	NEG	NEG	NEG		NEG	NR
	149	PHM	1	April, 2017	FCT/PHM/034	28	16	10	1	-	1	2	NEG	NEG		NEG	NEG	-	-	NEG	NEG	NEG		NEG	NR
	150	PHM	1	April, 2017	FCT/PHM/035	27	22	20	1	-	1	2	NEG	NEG		NEG	NEG	-	-	NEG	NEG	NEG		NEG	NR
	151	PHM	1	April, 2017	FCT/PHM/036	27	28	20	1	-	1	2	NEG	NEG		NEG	NEG	-	-	NEG	NEG	NEG		NEG	NR
	152	PHM	1	April, 2017	FCT/PHM/037	27	24	10	1	-	1	1	NEG	NEG		NEG	NEG	-	-	NEG	NEG	NEG		NEG	NR
	153	PHM	1	April, 2017	FCT/PHM/038	32	16	10	1	-	1	1	NEG	NEG		NEG	NEG	-	-	NEG	NEG	NEG		NEG	NR
	154	PHM	1	April, 2017	FCT/PHM/039	23	20	15	1	-	1	1	NEG	NEG		NEG	NEG	-	-	NEG	NEG	NEG		NEG	NR
	155	PHM	1	April, 2017	FCT/PHM/040	20	16	5	1	-	1	1	NEG	NEG		NEG	NEG	-	-	NEG	NEG	NEG		NEG	NR
	156	PHM	1	April, 2017	FCT/PHM/041	39	20	7	1	-	1	1	NEG	NEG		NEG	NEG	-	-	NEG	NEG	NEG		NEG	NR
	157	PHM	1	April, 2017	FCT/PHM/042	22	20	20	1	-	1	2	POS	POS		POS	NEG	-	-	POS	NEG	POS		NEG	NR
	158	PHM	1	May, 2017	FCT/PHM/043	31	20	45	1	-	1	1	NEG	NEG		NEG	NEG	-	-	NEG	NEG	NEG		NEG	NR
	159	PHM	1	May, 2017	FCT/PHM/044	29	20	15	1	-	1	1	NEG	NEG		NEG	NEG	-	-	NEG	NEG	NEG		NEG	NR
	160	PHM	1	May, 2017	FCT/PHM/045	27	16	15	1	-	1	1	NEG	NEG		NEG	NEG	-	-	NEG	NEG	NEG		NEG	NR
	161	PHM	1	May, 2017	FCT/PHM/046	47	24	20	1	-	1	1	NEG	NEG		NEG	NEG	-	-	NEG	NEG	NEG		NEG	NR
	162	PHM	1	May, 2017	FCT/PHM/047	28	24	30	1	-	1	2	NEG	NEG		NEG	NEG	-	-	NEG	NEG	NEG		NEG	NR
	163	PHM	1	May, 2017	FCT/PHM/048	25	24	25	1	-	1	1	NEG	NEG		NEG	NEG	-	-	NEG	NEG	NEG		NEG	NR
	164	PHM	1	May, 2017	FCT/PHM/049	25	20	25	1	-	1	1	NEG	NEG		NEG	NEG	-	-	NEG	NEG	NEG		NEG	NR
	165	PHM	1	May, 2017	FCT/PHM/050	27	20	15	1	-	1	1	NEG	NEG		NEG	NEG	-	-	NEG	NEG	NEG		NEG	NR
	166	PHM	1	May, 2017	FCT/PHM/051	27	24	20	1	-	1	1	NEG	NEG		NEG	NEG	-	-	NEG	NEG	NEG		NEG	NR
	167	PHM	1	May, 2017	FCT/PHM/052	27	34	15	1	-	1	1	NEG	NEG		NEG	NEG	-	-	NEG	NEG	NEG		NEG	NR
	168	PHM	1	May, 2017	FCT/PHM/053	28	24	20	1	-	1	1	POS	POS		POS	NEG	-	-	POS	NEG	NEG		NEG	NR
	169	PHM	1	May, 2017	FCT/PHM/054	30	22	20	1	-	1	2	NEG	NEG		NEG	NEG	-	-	NEG	NEG	NEG		NEG	NR
	170	PHM	1	Feb, 2017	FCT/PHM/055	27	20	16	1	-	1	1	NEG	NEG		NEG	NEG	-	-	NEG	NEG	NEG		NEG	NR

## Sheet: ADH
	ASOKORO DISTRICT HOSPITAL
	S/N	Name of Facility		1. Date	Pre-Printed Number	2. Age of Mother in years	3. Estimated Gestation Age in weeks	4. How long did it take for you get to the clinic from home? (Minutes)	5. If we have a rapid test kit to simultaneously detect HIV and syphilis (dual test) and two single tests to separately detect HIV and syphilis, which one do you prefer? Enter 1 0r 2 or 3 as apply	6. If you prefer single test, why? Enter 1 0r 2 or 3 as apply	7. If a rapid test is available at this clinic, would you be willing to wait for the results. Enter 1 or 2	7.1. If yes, how long would you be willing to wait?. Enter 1 0r 2 or 3 as apply	8. FACILITY HIV TEST RESULT			8. FACILITY DUAL TEST KIT RESULT		9. If the patient is positive for syphilis above, was she treated with 2.4 million units of benzethine PCN? [1] Yes [2] No	9.1. If no, why - write in abreviated form	REFERENCE LABORATORY RESULT
													Determine Result	UniGold Result	Stat-Pack Result	SD-Bioline HIV	SD-Bioline Syphilis			SD-Bioline HIV	SD-Bioline Syphilis	Elisa	Western Blot	TPPA	RPR
	1	ADH	1	Feb, 2017	FCT/ADH/001	31	7	45	1	-	1	2	NEG	NEG		NEG	NEG	-	-	NEG	NEG	NEG		NEG	NR
	2	ADH	1	Feb, 2017	FCT/ADH/002	26	8	30	1	-	1	1	NEG	NEG		NEG	NEG	-	-	NEG	NEG	NEG		NEG	NR
	3	ADH	1	Feb, 2017	FCT/ADH/003	32	34	30	1	-	1	2	NEG	NEG		NEG	NEG	-	-	NEG	NEG	NEG		NEG	NR
	4	ADH	1	Feb, 2017	FCT/ADH/004	28	26	45	1	-	1	1	NEG	NEG		NEG	NEG	-	-	NEG	NEG	NEG		NEG	NR
	5	ADH	1	Feb, 2017	FCT/ADH/005	32	12	30	1	-	1	1	NEG	NEG		NEG	NEG	-	-	NEG	NEG	NEG		NEG	NR
	6	ADH	1	Feb, 2017	FCT/ADH/006	29	21	45	1	-	1	1	NEG	NEG		NEG	NEG	-	-	NEG	NEG	NEG		NEG	NR
	7	ADH	1	Feb, 2017	FCT/ADH/007	36	21	60	1	-	1	2	NEG	NEG		NEG	NEG	-	-	NEG	NEG	NEG		NEG	NR
	8	ADH	1	Feb, 2017	FCT/ADH/008	26	12	60	1	-	1	2	NEG	NEG		NEG	NEG	-	-	NEG	NEG	NEG		NEG	NR
	9	ADH	1	Feb, 2017	FCT/ADH/009	36	17	30	1	-	1	1	NEG	NEG		NEG	NEG	-	-	NEG	NEG	NEG		NEG	NR
	10	ADH	1	Feb, 2017	FCT/ADH/010	32	16	60	1	-	1	2	NEG	NEG		NEG	NEG	-	-	NEG	NEG	NEG		NEG	NR
	11	ADH	1	Feb, 2017	FCT/ADH/011	24	19	30	1	-	1	1	NEG	NEG		NEG	NEG	-	-	NEG	NEG	NEG		NEG	NR
	12	ADH	1	Feb, 2017	FCT/ADH/012	32	8	60	1	-	1	1	NEG	NEG		NEG	NEG	-	-	NEG	NEG	NEG		NEG	NR
	13	ADH	1	Feb, 2017	FCT/ADH/013	40	10	20	1	-	1	2	NEG	NEG		NEG	NEG	-	-	NEG	NEG	NEG		NEG	NR
	14	ADH	1	Feb, 2017	FCT/ADH/014	36	11	30	1	-	1	1	NEG	NEG		NEG	NEG	-	-	NEG	NEG	NEG		NEG	NR
	15	ADH	1	Feb, 2017	FCT/ADH/015	30	11	30	1	-	1	1	NEG	NEG		NEG	NEG	-	-	NEG	NEG	NEG		NEG	NR
	16	ADH	1	Feb, 2017	FCT/ADH/016	29	6	30	1	-	1	2	NEG	NEG		NEG	NEG	-	-	NEG	NEG	NEG		NEG	NR
	17	ADH	1	Feb, 2017	FCT/ADH/017	33	18	45	1	-	1	1	NEG	NEG		NEG	NEG	-	-	NEG	NEG	NEG		NEG	NR
	18	ADH	1	Feb, 2017	FCT/ADH/018	36	10	60	1	-	1	1	NEG	NEG		NEG	NEG	-	-	NEG	NEG	NEG		NEG	NR
	19	ADH	1	Feb, 2017	FCT/ADH/019	26	19	45	1	-	1	1	NEG	NEG		NEG	NEG	-	-	NEG	NEG	NEG		NEG	NR
	20	ADH	1	Feb, 2017	FCT/ADH/020	35	25	60	1	-	1	1	NEG	NEG		NEG	NEG	-	-	NEG	NEG	NEG		NEG	NR
	21	ADH	1	Feb, 2017	FCT/ADH/021	37	29	30	1	-	1	1	NEG	NEG		NEG	NEG	-	-	NEG	NEG	NEG		NEG	NR
	22	ADH	1	Feb, 2017	FCT/ADH/022	37	17	30	1	-	1	1	NEG	NEG		NEG	NEG	-	-	NEG	NEG	NEG		NEG	NR
	23	ADH	1	Feb, 2017	FCT/ADH/023	25	23	30	1	-	1	1	NEG	NEG		NEG	NEG	-	-	NEG	NEG	NEG		NEG	NR
	24	ADH	1	Feb, 2017	FCT/ADH/024	28	10	30	1	-	1	1	NEG	NEG		NEG	NEG	-	-	NEG	NEG	NEG		NEG	NR
	25	ADH	1	Feb, 2017	FCT/ADH/025	32	17	60	1	-	1	1	NEG	NEG		NEG	NEG	-	-	NEG	NEG	NEG		NEG	NR
	26	ADH	1	Feb, 2017	FCT/ADH/026	28	22	40	1	-	1	1	NEG	NEG		NEG	NEG	-	-	NEG	NEG	NEG		NEG	NR
	27	ADH	1	Feb, 2017	FCT/ADH/027	26	24	45	1	-	1	1	NEG	NEG		NEG	NEG	-	-	NEG	NEG	NEG		NEG	NR
	28	ADH	1	Feb, 2017	FCT/ADH/028	28	12	30	1	-	1	1	NEG	NEG		NEG	NEG	-	-	NEG	NEG	NEG		NEG	NR
	29	ADH	1	Feb, 2017	FCT/ADH/029	27	29	60	1	-	1	1	NEG	NEG		NEG	NEG	-	-	NEG	NEG	NEG		NEG	NR
	30	ADH	1	Feb, 2017	FCT/ADH/030	31	7	30	1	-	1	1	NEG	NEG		NEG	NEG	-	-	NEG	NEG	NEG		NEG	NR
	31	ADH	1	Feb, 2017	FCT/ADH/031	29	16	120	1	-	1	1	NEG	NEG		NEG	NEG	-	-	NEG	NEG	NEG		NEG	NR
	32	ADH	1	Feb, 2017	FCT/ADH/032	33	13	45	1	-	1	1	NEG	NEG		NEG	NEG	-	-	NEG	NEG	NEG		NEG	NR
	33	ADH	1	Feb, 2017	FCT/ADH/033	29	23	15	1	-	1	1	NEG	NEG		NEG	NEG	-	-	NEG	NEG	NEG		NEG	NR
	34	ADH	1	Feb, 2017	FCT/ADH/034	34	16	45	1	-	1	1	NEG	NEG		NEG	NEG	-	-	NEG	NEG	NEG		NEG	NR
	35	ADH	1	Feb, 2017	FCT/ADH/035	33	27	30	1	-	1	1	NEG	NEG		NEG	NEG	-	-	NEG	NEG	NEG		NEG	NR
	36	ADH	1	Feb, 2017	FCT/ADH/036	32	18	15	1	-	1	1	NEG	NEG		NEG	NEG	-	-	NEG	NEG	NEG		NEG	NR
	37	ADH	1	Feb, 2017	FCT/ADH/037	25	21	15	1	-	1	2	NEG	NEG		NEG	NEG	-	-	NEG	NEG	NEG		NEG	NR
	38	ADH	1	Feb, 2017	FCT/ADH/038	34	8	90	1	-	1	1	NEG	NEG		NEG	NEG	-	-	NEG	NEG	NEG		NEG	NR
	39	ADH	1	Feb, 2017	FCT/ADH/039	37	10	90	1	-	1	1	NEG	NEG		NEG	NEG	-	-	NEG	NEG	NEG		NEG	NR
	40	ADH	1	Feb, 2017	FCT/ADH/040	33	17	90	1	-	1	1	NEG	NEG		NEG	NEG	-	-	NEG	NEG	NEG		NEG	NR
	41	ADH	1	Feb, 2017	FCT/ADH/041	33	12	45	1	-	1	1	NEG	NEG		NEG	NEG	-	-	NEG	NEG	NEG		NEG	NR
	42	ADH	1	Feb, 2017	FCT/ADH/042	30	11	45	1	-	1	1	NEG	NEG		NEG	NEG	-	-	NEG	NEG	NEG		NEG	NR
	43	ADH	1	Feb, 2017	FCT/ADH/043	30	8	45	1	-	1	1	NEG	NEG		NEG	NEG	-	-	NEG	NEG	NEG		NEG	NR
	44	ADH	1	Feb, 2017	FCT/ADH/044	33	17	20	1	-	1	1	NEG	NEG		NEG	NEG	-	-	NEG	NEG	NEG		NEG	NR
	45	ADH	1	Feb, 2017	FCT/ADH/045	23	17	60	1	-	1	1	NEG	NEG		NEG	NEG	-	-	NEG	NEG	NEG		NEG	NR
	46	ADH	1	Feb, 2017	FCT/ADH/046	29	12	45	1	-	1	1	NEG	NEG		NEG	NEG	-	-	NEG	NEG	NEG		NEG	NR
	47	ADH	1	Feb, 2017	FCT/ADH/047	33	21	45	1	-	1	1	NEG	NEG		NEG	NEG	-	-	NEG	NEG	NEG		NEG	NR
	48	ADH	1	Feb, 2017	FCT/ADH/048	33	23	35	1	-	1	1	NEG	NEG		NEG	NEG	-	-	NEG	NEG	NEG		NEG	NR
	49	ADH	1	Feb, 2017	FCT/ADH/049	28	13	10	1	-	1	1	NEG	NEG		NEG	NEG	-	-	NEG	NEG	NEG		NEG	NR
	50	ADH	1	Feb, 2017	FCT/ADH/050	26	10	60	1	-	1	1	NEG	NEG		NEG	NEG	-	-	NEG	NEG	NEG		NEG	NR
	51	ADH	1	Feb, 2017	FCT/ADH/051	31	24	30	1	-	1	1	NEG	NEG		NEG	NEG	-	-	NEG	NEG	NEG		NEG	NR
	52	ADH	1	Feb, 2017	FCT/ADH/052	28	16	30	1	-	1	2	NEG	NEG		NEG	NEG	-	-	NEG	NEG	NEG		NEG	NR
	53	ADH	1	Feb, 2017	FCT/ADH/053	32	7	30	1	-	1	2	NEG	NEG		NEG	NEG	-	-	NEG	NEG	NEG		NEG	NR
	54	ADH	1	Feb, 2017	FCT/ADH/054	29	18	45	1	-	1	2	NEG	NEG		NEG	NEG	-	-	NEG	NEG	NEG		NEG	NR
	55	ADH	1	Feb, 2017	FCT/ADH/055	30	18	20	1	-	1	1	NEG	NEG		NEG	NEG	-	-	NEG	NEG	NEG		NEG	NR
	56	ADH	1	Feb, 2017	FCT/ADH/056	42	22	40	1	-	1	1	NEG	NEG		NEG	NEG	-	-	NEG	NEG	NEG		NEG	NR
	57	ADH	1	Feb, 2017	FCT/ADH/057	33	22	40	1	-	1	2	NEG	NEG		NEG	NEG	-	-	NEG	NEG	NEG		NEG	NR
	58	ADH	1	Feb, 2017	FCT/ADH/058	27	30	40	1	-	1	1	NEG	NEG		NEG	NEG	-	-	NEG	NEG	NEG		NEG	NR
	59	ADH	1	Feb, 2017	FCT/ADH/059	27	29	60	1	-	1	1	NEG	NEG		NEG	NEG	-	-	NEG	NEG	NEG		NEG	NR
	60	ADH	1	Feb, 2017	FCT/ADH/060	22	18	30	1	-	1	1	NEG	NEG		NEG	NEG	-	-	NEG	NEG	NEG		NEG	NR
	61	ADH	1	Feb, 2017	FCT/ADH/061	25	14	40	1	-	1	1	NEG	NEG		NEG	NEG	-	-	NEG	NEG	NEG		NEG	NR
	62	ADH	1	Feb, 2017	FCT/ADH/062	28	7	60	1	-	1	2	NEG	NEG		NEG	NEG	-	-	NEG	NEG	NEG		NEG	NR
	63	ADH	1	Feb, 2017	FCT/ADH/063	28	12	45	1	-	1	1	NEG	NEG		NEG	NEG	-	-	NEG	NEG	NEG		NEG	NR
	64	ADH	1	Feb, 2017	FCT/ADH/064	38	13	60	1	-	1	1	NEG	NEG		NEG	NEG	-	-	NEG	NEG	NEG		NEG	NR
	65	ADH	1	Feb, 2017	FCT/ADH/065	34	12	20	1	-	1	1	NEG	NEG		NEG	NEG	-	-	NEG	NEG	NEG		NEG	NR
	66	ADH	1	Feb, 2017	FCT/ADH/066	26	9	30	1	-	1	2	NEG	NEG		NEG	NEG	-	-	NEG	NEG	NEG		NEG	NR
	67	ADH	1	Feb, 2017	FCT/ADH/067	27	14	30	1	-	1	1	NEG	NEG		NEG	NEG	-	-	NEG	NEG	NEG		NEG	NR
	68	ADH	1	Feb, 2017	FCT/ADH/068	33	29	45	1	-	1	1	NEG	NEG		NEG	NEG	-	-	NEG	NEG	NEG		NEG	NR
	69	ADH	1	Feb, 2017	FCT/ADH/069	28	20	45	1	-	1	1	NEG	NEG		NEG	NEG	-	-	NEG	NEG	NEG		NEG	NR
	70	ADH	1	Feb, 2017	FCT/ADH/070	28	13	45	1	-	1	1	NEG	NEG		NEG	NEG	-	-	NEG	NEG	NEG		NEG	NR
	71	ADH	1	Feb, 2017	FCT/ADH/071	29	26	60	1	-	1	1	NEG	NEG		NEG	NEG	-	-	NEG	NEG	POS		NEG	NR
	72	ADH	1	March, 2017	FCT/ADH/072	28	20	40	1	-	1	2	NEG	NEG		NEG	NEG	-	-	NEG	NEG	NEG		NEG	NR
	73	ADH	1	March, 2017	FCT/ADH/073	30	15	30	1	-	1	1	NEG	NEG		NEG	NEG	-	-	NEG	NEG	NEG		NEG	NR
	74	ADH	1	March, 2017	FCT/ADH/074	31	19	15	1	-	1	1	NEG	NEG		NEG	NEG	-	-	NEG	NEG	NEG		NEG	NR
	75	ADH	1	March, 2017	FCT/ADH/075	30	17	30	1	-	1	2	POS	POS		POS	NEG	-	-	POS	NEG	POS		NEG	NR
	76	ADH	1	March, 2017	FCT/ADH/076	26	14	20	1	-	1	1	NEG	NEG		NEG	NEG	-	-	NEG	NEG	NEG		NEG	NR
	77	ADH	1	March, 2017	FCT/ADH/077	30	9	20	1	-	1	1	NEG	NEG		NEG	NEG	-	-	NEG	NEG	NEG		NEG	NR
	78	ADH	1	March, 2017	FCT/ADH/078	25	17	25	1	-	1	1	NEG	NEG		NEG	NEG	-	-	NEG	NEG	NEG		NEG	NR
	79	ADH	1	March, 2017	FCT/ADH/079	27	13	60	1	-	1	2	POS	POS		POS	NEG	-	-	POS	NEG	POS		NEG	NR
	80	ADH	1	March, 2017	FCT/ADH/080	27	12	30	1	-	1	2	NEG	NEG		NEG	NEG	-	-	NEG	NEG	NEG		NEG	NR
	81	ADH	1	March, 2017	FCT/ADH/081	26	11	35	1	-	1	1	NEG	NEG		NEG	NEG	-	-	NEG	NEG	NEG		NEG	NR
	82	ADH	1	March, 2017	FCT/ADH/082	24	15	40	1	-	1	1	NEG	NEG		NEG	NEG	-	-	NEG	NEG	NEG		NEG	NR
	83	ADH	1	March, 2017	FCT/ADH/083	28	17	30	1	-	1	1	NEG	NEG		NEG	NEG	-	-	NEG	NEG	NEG		NEG	NR
	84	ADH	1	March, 2017	FCT/ADH/084	39	18	40	1	-	1	2	NEG	NEG		NEG	NEG	-	-	NEG	NEG	NEG		NEG	NR
	85	ADH	1	March, 2017	FCT/ADH/085	31	19	60	1	-	1	2	POS	POS		POS	NEG	-	-	POS	NEG	POS		NEG	NR
	86	ADH	1	March, 2017	FCT/ADH/086	40	10	60	1	-	1	2	NEG	NEG		NEG	NEG	-	-	NEG	NEG	NEG		NEG	NR
	87	ADH	1	March, 2017	FCT/ADH/087	25	12	120	1	-	1	2	NEG	NEG		NEG	NEG	-	-	NEG	NEG	NEG		NEG	NR
	88	ADH	1	March, 2017	FCT/ADH/088	29	16	30	1	-	1	1	NEG	NEG		NEG	NEG	-	-	NEG	NEG	NEG		NEG	NR
	89	ADH	1	March, 2017	FCT/ADH/089	28	18	60	1	-	1	1	NEG	NEG		NEG	NEG	-	-	NEG	NEG	NEG		NEG	NR
	90	ADH	1	March, 2017	FCT/ADH/090	29	12	30	1	-	1	1	NEG	NEG		NEG	NEG	-	-	NEG	NEG	NEG		NEG	NR
	91	ADH	1	March, 2017	FCT/ADH/091	32	22	30	1	-	1	2	NEG	NEG		NEG	NEG	-	-	NEG	NEG	NEG		NEG	NR
	92	ADH	1	March, 2017	FCT/ADH/092	23	16	120	1	-	1	2	NEG	NEG		NEG	NEG	-	-	NEG	NEG	NEG		NEG	NR
	93	ADH	1	March, 2017	FCT/ADH/093	36	18	45	1	-	1	1	NEG	NEG		NEG	NEG	-	-	NEG	NEG	NEG		NEG	NR
	94	ADH	1	March, 2017	FCT/ADH/094	37	9	40	1	-	1	2	NEG	NEG		NEG	NEG	-	-	NEG	NEG	POS		NEG	NR
	95	ADH	1	March, 2017	FCT/ADH/095	35	15	40	1	-	1	2	NEG	NEG		NEG	NEG	-	-	NEG	NEG	NEG		NEG	NR
	96	ADH	1	March, 2017	FCT/ADH/096	29	14	60	1	-	1	1	NEG	NEG		NEG	NEG	-	-	NEG	NEG	NEG		NEG	NR
	97	ADH	1	March, 2017	FCT/ADH/097	30	19	30	1	-	1	1	NEG	NEG		NEG	NEG	-	-	NEG	NEG	NEG		NEG	NR
	98	ADH	1	March, 2017	FCT/ADH/098	29	17	60	1	-	1	1	NEG	NEG		NEG	NEG	-	-	NEG	NEG	NEG		NEG	NR
	99	ADH	1	March, 2017	FCT/ADH/099	35	12	45	1	-	1	1	NEG	NEG		NEG	NEG	-	-	NEG	NEG	NEG		NEG	NR
	100	ADH	1	March, 2017	FCT/ADH/100	25	28	20	1	-	1	1	NEG	NEG		NEG	NEG	-	-	NEG	NEG	NEG		NEG	NR
	101	ADH	1	March, 2017	FCT/ADH/101	33	10	45	1	-	1	2	NEG	NEG		NEG	NEG	-	-	NEG	NEG	NEG		NEG	NR
	102	ADH	1	March, 2017	FCT/ADH/102	32	22	30	1	-	1	1	NEG	NEG		NEG	NEG	-	-	NEG	NEG	NEG		NEG	NR
	103	ADH	1	March, 2017	FCT/ADH/103	32	32	30	1	-	1	1	NEG	NEG		NEG	NEG	-	-	NEG	NEG	NEG		NEG	NR
	104	ADH	1	March, 2017	FCT/ADH/104	27	18	45	1	-	1	1	NEG	NEG		NEG	NEG	-	-	NEG	NEG	NEG		NEG	NR
	105	ADH	1	March, 2017	FCT/ADH/105	24	22	40	1	-	1	1	NEG	NEG		NEG	NEG	-	-	NEG	NEG	NEG		NEG	NR
	106	ADH	1	March, 2017	FCT/ADH/107	34	24	40	1	-	1	1	NEG	NEG		NEG	NEG	-	-	NEG	NEG	NEG		NEG	NR
	107	ADH	1	March, 2017	FCT/ADH/108	28	15	40	1	-	1	1	NEG	NEG		NEG	NEG	-	-	NEG	NEG	NEG		NEG	NR
	108	ADH	1	March, 2017	FCT/ADH/109	28	19	20	1	-	1	1	NEG	NEG		NEG	NEG	-	-	NEG	NEG	NEG		NEG	NR
	109	ADH	1	March, 2017	FCT/ADH/110	36	9	45	1	-	1	1	NEG	NEG		NEG	NEG	-	-	NEG	NEG	NEG		NEG	NR
	110	ADH	1	March, 2017	FCT/ADH/111	33	18	30	1	-	1	2	NEG	NEG		NEG	NEG	-	-	NEG	NEG	NEG		POS	POS
	111	ADH	1	March, 2017	FCT/ADH/112	35	9	20	1	-	1	1	NEG	NEG		NEG	NEG	-	-	NEG	NEG	NEG		NEG	NR
	112	ADH	1	March, 2017	FCT/ADH/113	31	11	30	1	-	1	2	NEG	NEG		NEG	NEG	-	-	NEG	NEG	NEG		NEG	NR
	113	ADH	1	March, 2017	FCT/ADH/114	28	13	40	1	-	1	2	NEG	NEG		NEG	NEG	-	-	NEG	NEG	NEG		POS	POS
	114	ADH	1	March, 2017	FCT/ADH/115	36	20	30	1	-	1	1	NEG	NEG		NEG	NEG	-	-	NEG	NEG	NEG		NEG	NR
	115	ADH	1	March, 2017	FCT/ADH/116	35	18	30	1	-	1	1	NEG	NEG		NEG	NEG	-	-	NEG	NEG	NEG		NEG	NR
	116	ADH	1	March, 2017	FCT/ADH/117	29	12	40	1	-	1	1	NEG	NEG		NEG	NEG	-	-	NEG	NEG	NEG		NEG	NR
	117	ADH	1	March, 2017	FCT/ADH/118	28	32	40	1	-	1	1	NEG	NEG		NEG	NEG	-	-	NEG	NEG	NEG		NEG	NR
	118	ADH	1	March, 2017	FCT/ADH/119	28	14	45	1	-	1	1	NEG	NEG		NEG	NEG	-	-	NEG	NEG	NEG		NEG	NR
	119	ADH	1	March, 2017	FCT/ADH/120	37	7	30	1	-	1	1	NEG	NEG		NEG	NEG	-	-	NEG	NEG	NEG		NEG	NR
	120	ADH	1	March, 2017	FCT/ADH/121	27	5	30	1	-	1	2	NEG	NEG		NEG	NEG	-	-	NEG	NEG	NEG		NEG	NR
	121	ADH	1	March, 2017	FCT/ADH/122	30	10	40	1	-	1	1	NEG	NEG		NEG	NEG	-	-	NEG	NEG	NEG		NEG	NR
	122	ADH	1	March, 2017	FCT/ADH/123	32	13	45	1	-	1	2	NEG	NEG		NEG	NEG	-	-	NEG	NEG	NEG		NEG	NR
	123	ADH	1	March, 2017	FCT/ADH/124	34	13	40	1	-	1	2	NEG	NEG		NEG	NEG	-	-	NEG	NEG	NEG		NEG	NR
	124	ADH	1	March, 2017	FCT/ADH/125	38	12	20	1	-	1	1	NEG	NEG		NEG	NEG	-	-	NEG	NEG	NEG		NEG	NR
	125	ADH	1	March, 2017	FCT/ADH/126	32	7	40	1	-	1	2	NEG	NEG		NEG	NEG	-	-	NEG	NEG	NEG		NEG	NR
	126	ADH	1	March, 2017	FCT/ADH/127	30	11	45	1	-	1	2	NEG	NEG		NEG	NEG	-	-	NEG	NEG	NEG		NEG	NR
	127	ADH	1	March, 2017	FCT/ADH/128	32	10	30	1	-	1	2	NEG	NEG		NEG	NEG	-	-	NEG	NEG	NEG		NEG	NR
	128	ADH	1	March, 2017	FCT/ADH/129	32	15	40	1	-	1	1	NEG	NEG		NEG	NEG	-	-	NEG	NEG	NEG		NEG	NR
	129	ADH	1	March, 2017	FCT/ADH/130	21	25	50	1	-	1	1	NEG	NEG		NEG	NEG	-	-	NEG	NEG	NEG		NEG	NR
	130	ADH	1	March, 2017	FCT/ADH/131	21	24	30	1	-	1	2	NEG	NEG		NEG	NEG	-	-	NEG	NEG	NEG		NEG	NR
	131	ADH	1	March, 2017	FCT/ADH/132	27	15	30	1	-	1	1	NEG	NEG		NEG	NEG	-	-	NEG	NEG	NEG		NEG	NR
	132	ADH	1	March, 2017	FCT/ADH/133	27	27	45	1	-	1	1	NEG	NEG		NEG	NEG	-	-	NEG	NEG	NEG		NEG	NR
	133	ADH	1	March, 2017	FCT/ADH/134	29	6	40	1	-	1	1	NEG	NEG		NEG	NEG	-	-	NEG	NEG	NEG		NEG	NR
	134	ADH	1	March, 2017	FCT/ADH/135	30	10	30	1	-	1	1	POS	POS		POS	NEG	-	-	POS	NEG	POS		NEG	NR
	135	ADH	1	March, 2017	FCT/ADH/136	28	13	30	1	-	1	1	NEG	NEG		NEG	NEG	-	-	NEG	NEG	NEG		NEG	NR
	136	ADH	1	March, 2017	FCT/ADH/137	42	16	40	1	-	1	1	NEG	NEG		NEG	NEG	-	-	NEG	NEG	NEG		NEG	NR
	137	ADH	1	March, 2017	FCT/ADH/138	29	21	20	1	-	1	1	NEG	NEG		NEG	NEG	-	-	NEG	NEG	NEG		NEG	NR
	138	ADH	1	March, 2017	FCT/ADH/139	26	18	30	1	-	1	2	NEG	NEG		NEG	NEG	-	-	NEG	NEG	NEG		NEG	NR
	139	ADH	1	March, 2017	FCT/ADH/140	21	10	30	1	-	1	1	NEG	NEG		NEG	NEG	-	-	NEG	NEG	NEG		NEG	NR
	140	ADH	1	March, 2017	FCT/ADH/142	28	9	30	1	-	1	1	NEG	NEG		NEG	NEG	-	-	NEG	NEG	NEG		NEG	NR
	141	ADH	1	March, 2017	FCT/ADH/143	30	19	45	1	-	1	2	NEG	NEG		NEG	NEG	-	-	NEG	NEG	NEG		NEG	NR
	142	ADH	1	March, 2017	FCT/ADH/144	29	19	35	1	-	1	1	NEG	NEG		NEG	NEG	-	-	NEG	NEG	NEG		NEG	NR
	143	ADH	1	March, 2017	FCT/ADH/145	26	17	40	1	-	1	1	NEG	NEG		NEG	NEG	-	-	NEG	NEG	NEG		NEG	NR
	144	ADH	1	March, 2017	FCT/ADH/146	36	19	45	1	-	1	1	NEG	NEG		NEG	NEG	-	-	NEG	NEG	NEG		NEG	NR
	145	ADH	1	March, 2017	FCT/ADH/147	30	19	45	1	-	1	1	NEG	NEG		NEG	NEG	-	-	NEG	NEG	NEG		NEG	NR
	146	ADH	1	March, 2017	FCT/ADH/148	23	24	30	1	-	1	2	NEG	NEG		NEG	NEG	-	-	NEG	NEG	NEG		NEG	NR
	147	ADH	1	March, 2017	FCT/ADH/149	27	19	30	1	-	1	1	NEG	NEG		NEG	NEG	-	-	NEG	NEG	NEG		NEG	NR
	148	ADH	1	March, 2017	FCT/ADH/150	29	17	120	1	-	1	2	NEG	NEG		NEG	NEG	-	-	NEG	NEG	NEG		NEG	NR
	149	ADH	1	March, 2017	FCT/ADH/151	36	11	60	1	-	1	2	NEG	NEG		NEG	NEG	-	-	NEG	NEG	NEG		NEG	NR
	150	ADH	1	March, 2017	FCT/ADH/152	34	17	60	1	-	1	1	NEG	NEG		NEG	NEG	-	-	NEG	NEG	NEG		NEG	NR
	151	ADH	1	March, 2017	FCT/ADH/153	22	25	45	1	-	1	1	POS	POS		POS	NEG	-	-	POS	NEG	POS		NEG	NR
	152	ADH	1	March, 2017	FCT/ADH/154	42	14	40	1	-	1	1	NEG	NEG		NEG	NEG	-	-	NEG	NEG	NEG		NEG	NR
	153	ADH	1	March, 2017	FCT/ADH/155	32	22	15	1	-	1	1	NEG	NEG		NEG	NEG	-	-	NEG	NEG	NEG		NEG	NR
	154	ADH	1	March, 2017	FCT/ADH/156	28	19	60	1	-	1	1	NEG	NEG		NEG	NEG	-	-	NEG	NEG	NEG		NEG	NR
	155	ADH	1	March, 2017	FCT/ADH/157	35	24	20	1	-	1	1	NEG	NEG		NEG	NEG	-	-	NEG	NEG	NEG		NEG	NR
	156	ADH	1	March, 2017	FCT/ADH/158	30	12	25	1	-	1	2	NEG	NEG		NEG	NEG	-	-	NEG	NEG	NEG		NEG	NR
	157	ADH	1	March, 2017	FCT/ADH/159	36	13	30	1	-	1	1	NEG	NEG		NEG	NEG	-	-	NEG	NEG	NEG		NEG	NR
	158	ADH	1	March, 2017	FCT/ADH/160	28	18	15	1	-	1	1	NEG	NEG		NEG	NEG	-	-	NEG	NEG	NEG		NEG	NR
	159	ADH	1	March, 2017	FCT/ADH/161	34	15	5	1	-	1	1	NEG	NEG		NEG	NEG	-	-	NEG	NEG	NEG		NEG	NR
	160	ADH	1	March, 2017	FCT/ADH/162	39	20	25	1	-	1	1	NEG	NEG		NEG	NEG	-	-	NEG	NEG	NEG		NEG	NR
	161	ADH	1	March, 2017	FCT/ADH/163	31	15	35	1	-	1	1	NEG	NEG		NEG	NEG	-	-	NEG	NEG	NEG		NEG	NR
	162	ADH	1	March, 2017	FCT/ADH/164	36	16	30	1	-	1	1	NEG	NEG		NEG	NEG	-	-	NEG	NEG	NEG		NEG	NR
	163	ADH	1	March, 2017	FCT/ADH/165	30	14	30	1	-	1	1	NEG	NEG		NEG	NEG	-	-	NEG	NEG	NEG		NEG	NR
	164	ADH	1	March, 2017	FCT/ADH/166	29	13	60	1	-	1	2	NEG	NEG		NEG	NEG	-	-	NEG	NEG	NEG		NEG	NR
	165	ADH	1	March, 2017	FCT/ADH/167	30	25	30	1	-	1	1	NEG	NEG		NEG	NEG	-	-	NEG	NEG	NEG		NEG	NR
	166	ADH	1	March, 2017	FCT/ADH/168	25	12	40	1	-	1	1	NEG	NEG		NEG	NEG	-	-	NEG	NEG	NEG		NEG	NR
	167	ADH	1	March, 2017	FCT/ADH/169	33	9	60	1	-	1	1	NEG	NEG		NEG	NEG	-	-	NEG	NEG	NEG		NEG	NR
	168	ADH	1	March, 2017	FCT/ADH/170	25	11	40	1	-	1	2	POS	POS		POS	NEG	-	-	POS	NEG	POS		NEG	NR
	169	ADH	1	March, 2017	FCT/ADH/171	22	13	30	1	-	1	1	NEG	NEG		NEG	NEG	-	-	NEG	NEG	NEG		NEG	NR
	170	ADH	1	March, 2017	FCT/ADH/172	35	11	40	1	-	1	2	NEG	NEG		NEG	NEG	-	-	NEG	NEG	NEG		NEG	NR
	171	ADH	1	March, 2017	FCT/ADH/173	23	29	45	1	-	1	1	NEG	NEG		NEG	NEG	-	-	NEG	NEG	NEG		NEG	NR
	172	ADH	1	March, 2017	FCT/ADH/174	24	31	30	1	-	1	2	NEG	NEG		NEG	NEG	-	-	NEG	NEG	NEG		NEG	NR
	173	ADH	1	March, 2017	FCT/ADH/175	19	16	30	1	-	1	1	NEG	NEG		NEG	NEG	-	-	NEG	NEG	NEG		NEG	NR
	174	ADH	1	March, 2017	FCT/ADH/176	24	27	15	1	-	1	2	NEG	NEG		NEG	NEG	-	-	NEG	NEG	NEG		POS	POS
	175	ADH	1	March, 2017	FCT/ADH/177	25	21	30	1	-	1	2	NEG	NEG		NEG	NEG	-	-	NEG	NEG	NEG		NEG	NR
	176	ADH	1	March, 2017	FCT/ADH/178	32	21	30	1	-	1	1	NEG	NEG		NEG	NEG	-	-	NEG	NEG	NEG		NEG	NR
	177	ADH	1	March, 2017	FCT/ADH/179	33	23	30	1	-	1	1	NEG	NEG		NEG	NEG	-	-	NEG	NEG	NEG		NEG	NR
	178	ADH	1	March, 2017	FCT/ADH/180	32	21	90	1	-	1	2	NEG	NEG		NEG	NEG	-	-	NEG	NEG	NEG		NEG	NR
	179	ADH	1	March, 2017	FCT/ADH/181	39	9	30	1	-	1	1	NEG	NEG		NEG	NEG	-	-	NEG	NEG	NEG		NEG	NR
	180	ADH	1	March, 2017	FCT/ADH/182	35	20	40	1	-	1	1	NEG	NEG		NEG	NEG	-	-	NEG	NEG	NEG		NEG	NR
	181	ADH	1	March, 2017	FCT/ADH/183	27	8	20	1	-	1	1	NEG	NEG		NEG	NEG	-	-	NEG	NEG	NEG		NEG	NR
	182	ADH	1	March, 2017	FCT/ADH/184	31	22	20	1	-	1	1	NEG	NEG		NEG	NEG	-	-	NEG	NEG	NEG		NEG	NR
	183	ADH	1	March, 2017	FCT/ADH/185	35	10	40	1	-	1	1	NEG	NEG		NEG	NEG	-	-	NEG	NEG	NEG		NEG	NR
	184	ADH	1	March, 2017	FCT/ADH/186	30	14	30	1	-	1	1	NEG	NEG		NEG	NEG	-	-	NEG	NEG	NEG		NEG	NR
	185	ADH	1	March, 2017	FCT/ADH/187	33	13	30	1	-	1	1	NEG	NEG		NEG	NEG	-	-	NEG	NEG	NEG		NEG	NR
	186	ADH	1	March, 2017	FCT/ADH/188	28	20	40	1	-	1	1	NEG	NEG		NEG	NEG	-	-	NEG	NEG	NEG		NEG	NR
	187	ADH	1	March, 2017	FCT/ADH/189	33	19	30	1	-	1	2	NEG	NEG		NEG	NEG	-	-	NEG	NEG	NEG		NEG	NR
	188	ADH	1	March, 2017	FCT/ADH/190	30	19	30	1	-	1	1	NEG	NEG		NEG	NEG	-	-	NEG	NEG	NEG		NEG	NR
	189	ADH	1	March, 2017	FCT/ADH/191	29	14	60	1	-	1	1	NEG	NEG		NEG	NEG	-	-	NEG	NEG	NEG		NEG	NR
	190	ADH	1	March, 2017	FCT/ADH/192	30	21	60	1	-	1	1	NEG	NEG		NEG	NEG	-	-	NEG	NEG	NEG		NEG	NR
	191	ADH	1	March, 2017	FCT/ADH/193	29	20	90	1	-	1	1	NEG	NEG		NEG	NEG	-	-	NEG	NEG	NEG		NEG	NR
	192	ADH	1	March, 2017	FCT/ADH/194	26	12	30	1	-	1	1	NEG	NEG		NEG	NEG	-	-	NEG	NEG	NEG		NEG	NR
	193	ADH	1	March, 2017	FCT/ADH/195	31	14	30	1	-	1	1	NEG	NEG		NEG	NEG	-	-	NEG	NEG	NEG		NEG	NR
	194	ADH	1	March, 2017	FCT/ADH/196	34	20	60	1	-	1	1	NEG	NEG		NEG	NEG	-	-	NEG	NEG	NEG		NEG	NR
	195	ADH	1	March, 2017	FCT/ADH/197	26	7	20	1	-	1	1	NEG	NEG		NEG	NEG	-	-	NEG	NEG	NEG		NEG	NR
	196	ADH	1	March, 2017	FCT/ADH/198	39	14	90	1	-	1	1	NEG	NEG		NEG	NEG	-	-	NEG	NEG	NEG		NEG	NR
	197	ADH	1	March, 2017	FCT/ADH/199	29	7	60	1	-	1	1	NEG	NEG		NEG	NEG	-	-	NEG	NEG	NEG		NEG	NR
	198	ADH	1	March, 2017	FCT/ADH/200	28	12	60	1	-	1	1	NEG	NEG		NEG	NEG	-	-	NEG	NEG	NEG		NEG	NR
	199	ADH	1	March, 2017	FCT/ADH/201	26	20	20	1	-	1	2	NEG	NEG		NEG	NEG	-	-	NEG	NEG	NEG		NEG	NR
	200	ADH	1	March, 2017	FCT/ADH/202	24	16	20	1	-	1	1	NEG	NEG		NEG	NEG	-	-	NEG	NEG	NEG		NEG	NR
	201	ADH	1	March, 2017	FCT/ADH/203	29	20	30	1	-	1	1	NEG	NEG		NEG	NEG	-	-	NEG	NEG	NEG		NEG	NR
	202	ADH	1	March, 2017	FCT/ADH/204	28	15	90	1	-	1	1	NEG	NEG		NEG	NEG	-	-	NEG	NEG	NEG		NEG	NR
	203	ADH	1	March, 2017	FCT/ADH/205	28	16	30	1	-	1	1	NEG	NEG		NEG	NEG	-	-	NEG	NEG	NEG		NEG	NR
	204	ADH	1	March, 2017	FCT/ADH/206	35	21	30	1	-	1	1	NEG	NEG		NEG	NEG	-	-	NEG	NEG	NEG		NEG	NR
	205	ADH	1	March, 2017	FCT/ADH/207	27	25	60	1	-	1	1	NEG	NEG		NEG	NEG	-	-	NEG	NEG	NEG		NEG	NR
	206	ADH	1	March, 2017	FCT/ADH/208	29	12	30	1	-	1	1	NEG	NEG		NEG	NEG	-	-	NEG	NEG	NEG		NEG	NR
	207	ADH	1	March, 2017	FCT/ADH/209	25	14	40	1	-	1	1	NEG	NEG		NEG	NEG	-	-	NEG	NEG	NEG		NEG	NR
	208	ADH	1	March, 2017	FCT/ADH/210	27	16	30	1	-	1	1	NEG	NEG		NEG	NEG	-	-	NEG	NEG	NEG		NEG	NR
	209	ADH	1	March, 2017	FCT/ADH/211	32	8	60	1	-	1	1	NEG	NEG		NEG	NEG	-	-	NEG	NEG	NEG		NEG	NR
	210	ADH	1	March, 2017	FCT/ADH/212	26	10	20	1	-	1	1	NEG	NEG		NEG	NEG	-	-	NEG	NEG	NEG		NEG	NR
	211	ADH	1	March, 2017	FCT/ADH/213	37	17	20	1	-	1	1	NEG	NEG		NEG	NEG	-	-	NEG	NEG	NEG		NEG	NR
	212	ADH	1	March, 2017	FCT/ADH/214	27	11	60	1	-	1	1	NEG	NEG		NEG	NEG	-	-	NEG	NEG	NEG		NEG	NR
	213	ADH	1	March, 2017	FCT/ADH/215	29	24	90	1	-	1	1	NEG	NEG		NEG	NEG	-	-	NEG	NEG	NEG		NEG	NR
	214	ADH	1	March, 2017	FCT/ADH/216	35	21	60	1	-	1	1	NEG	NEG		NEG	NEG	-	-	NEG	NEG	NEG		NEG	NR
	215	ADH	1	March, 2017	FCT/ADH/217	30	6	60	1	-	1	1	NEG	NEG		NEG	NEG	-	-	NEG	NEG	NEG		NEG	NR
	216	ADH	1	March, 2017	FCT/ADH/218	25	29	30	1	-	1	1	NEG	NEG		NEG	NEG	-	-	NEG	NEG	NEG		NEG	NR
	217	ADH	1	March, 2017	FCT/ADH/219	21	20	30	1	-	1	1	NEG	NEG		NEG	NEG	-	-	NEG	NEG	NEG		NEG	NR
	218	ADH	1	March, 2017	FCT/ADH/220	30	14	60	1	-	1	1	NEG	NEG		NEG	NEG	-	-	NEG	NEG	NEG		NEG	NR
	219	ADH	1	March, 2017	FCT/ADH/221	31	14	20	1	-	1	1	NEG	NEG		NEG	NEG	-	-	NEG	NEG	NEG		NEG	NR
	220	ADH	1	March, 2017	FCT/ADH/222	21	17	30	1	-	1	1	NEG	NEG		NEG	NEG	-	-	NEG	NEG	NEG		NEG	NR
	221	ADH	1	March, 2017	FCT/ADH/223	29	19	60	1	-	1	1	NEG	NEG		NEG	NEG	-	-	NEG	NEG	NEG		NEG	NR
	222	ADH	1	March, 2017	FCT/ADH/224	32	8	30	1	-	1	1	NEG	NEG		NEG	NEG	-	-	NEG	NEG	NEG		NEG	NR
	223	ADH	1	March, 2017	FCT/ADH/225	32	21	20	1	-	1	1	NEG	NEG		NEG	NEG	-	-	NEG	NEG	NEG		NEG	NR
	224	ADH	1	March, 2017	FCT/ADH/226	25	17	30	1	-	1	1	NEG	NEG		NEG	NEG	-	-	NEG	NEG	NEG		NEG	NR
	225	ADH	1	March, 2017	FCT/ADH/227	28	17	30	1	-	1	1	NEG	NEG		NEG	NEG	-	-	NEG	NEG	NEG		NEG	NR
	226	ADH	1	March, 2017	FCT/ADH/228	26	19	60	1	-	1	1	NEG	NEG		NEG	NEG	-	-	NEG	NEG	NEG		NEG	NR
	227	ADH	1	March, 2017	FCT/ADH/229	29	26	60	1	-	1	1	NEG	NEG		NEG	NEG	-	-	NEG	NEG	NEG		NEG	NR
	228	ADH	1	March, 2017	FCT/ADH/230	36	13	15	1	-	1	1	NEG	NEG		NEG	NEG	-	-	NEG	NEG	NEG		NEG	NR
	229	ADH	1	March, 2017	FCT/ADH/231	30	34	60	1	-	1	1	NEG	NEG		NEG	NEG	-	-	NEG	NEG	NEG		NEG	NR
	230	ADH	1	March, 2017	FCT/ADH/232	24	20	30	1	-	1	1	NEG	NEG		NEG	NEG	-	-	NEG	NEG	NEG		NEG	NR
	231	ADH	1	March, 2017	FCT/ADH/233	33	9	60	1	-	1	1	NEG	NEG		NEG	NEG	-	-	NEG	NEG	NEG		NEG	NR
	232	ADH	1	March, 2017	FCT/ADH/234	32	10	45	1	-	1	2	NEG	NEG		NEG	NEG	-	-	NEG	NEG	NEG		NEG	NR
	233	ADH	1	March, 2017	FCT/ADH/235	32	16	60	1	-	1	2	NEG	NEG		NEG	NEG	-	-	NEG	NEG	NEG		NEG	NR
	234	ADH	1	March, 2017	FCT/ADH/236	26	13	45	1	-	1	1	NEG	NEG		NEG	NEG	-	-	NEG	NEG	NEG		NEG	NR
	235	ADH	1	March, 2017	FCT/ADH/237	27	28	30	1	-	1	1	NEG	NEG		NEG	NEG	-	-	NEG	NEG	NEG		NEG	NR
	236	ADH	1	March, 2017	FCT/ADH/238	31	11	15	1	-	1	2	NEG	NEG		NEG	NEG	-	-	NEG	NEG	NEG		NEG	NR
	237	ADH	1	March, 2017	FCT/ADH/239	32	7	25	1	-	1	1	NEG	NEG		NEG	NEG	-	-	NEG	NEG	NEG		NEG	NR
	238	ADH	1	March, 2017	FCT/ADH/240	26	10	30	1	-	1	1	NEG	NEG		NEG	NEG	-	-	NEG	NEG	NEG		NEG	NR
	239	ADH	1	March, 2017	FCT/ADH/241	30	12	60	1	-	1	1	NEG	NEG		NEG	NEG	-	-	NEG	NEG	NEG		NEG	NR
	240	ADH	1	March, 2017	FCT/ADH/242	32	18	60	1	-	1	1	NEG	NEG		NEG	NEG	-	-	NEG	NEG	NEG		NEG	NR
	241	ADH	1	March, 2017	FCT/ADH/243	25	21	45	1	-	1	1	NEG	NEG		NEG	NEG	-	-	NEG	NEG	NEG		NEG	NR
	242	ADH	1	March, 2017	FCT/ADH/244	30	13	30	1	-	1	1	NEG	NEG		NEG	NEG	-	-	NEG	NEG	NEG		NEG	NR
	243	ADH	1	March, 2017	FCT/ADH/245	27	14	40	1	-	1	2	NEG	NEG		NEG	NEG	-	-	NEG	NEG	NEG		NEG	NR
	244	ADH	1	March, 2017	FCT/ADH/246	27	13	45	1	-	1	1	NEG	NEG		NEG	NEG	-	-	NEG	NEG	NEG		NEG	NR
	245	ADH	1	March, 2017	FCT/ADH/247	25	8	60	1	-	1	1	NEG	NEG		NEG	NEG	-	-	NEG	NEG	NEG		NEG	NR
	246	ADH	1	March, 2017	FCT/ADH/248	32	14	60	1	-	1	1	NEG	NEG		NEG	NEG	-	-	NEG	NEG	NEG		NEG	NR
	247	ADH	1	March, 2017	FCT/ADH/249	30	15	45	1	-	1	2	NEG	NEG		NEG	NEG	-	-	NEG	NEG	NEG		NEG	NR
	248	ADH	1	March, 2017	FCT/ADH/250	30	17	45	1	-	1	2	NEG	NEG		NEG	NEG	-	-	NEG	NEG	NEG		NEG	NR
	249	ADH	1	March, 2017	FCT/ADH/251	26	10	40	1	-	1	1	NEG	NEG		NEG	NEG	-	-	NEG	NEG	NEG		NEG	NR
	250	ADH	1	March, 2017	FCT/ADH/252	34	8	20	1	-	1	1	NEG	NEG		NEG	NEG	-	-	NEG	NEG	NEG		NEG	NR
	251	ADH	1	March, 2017	FCT/ADH/253	22	8	20	1	-	1	1	NEG	NEG		NEG	NEG	-	-	NEG	NEG	NEG		NEG	NR
	252	ADH	1	March, 2017	FCT/ADH/254	27	12	30	1	-	1	1	POS	POS		POS	NEG	-	-	POS	NEG	POS		NEG	NR
	253	ADH	1	March, 2017	FCT/ADH/255	29	9	40	1	-	1	1	POS	POS		POS	NEG	-	-	POS	NEG	POS		NEG	NR
	254	ADH	1	March, 2017	FCT/ADH/256	37	11	25	1	-	1	1	NEG	NEG		NEG	NEG	-	-	NEG	NEG	NEG		NEG	NR
	255	ADH	1	March, 2017	FCT/ADH/257	29	15	30	1	-	1	1	NEG	NEG		NEG	NEG	-	-	NEG	NEG	NEG		NEG	NR
	256	ADH	1	March, 2017	FCT/ADH/258	34	7	45	1	-	1	2	NEG	NEG		NEG	NEG	-	-	NEG	NEG	POS		NEG	NR
	257	ADH	1	March, 2017	FCT/ADH/259	30	13	40	1	-	1	2	NEG	NEG		NEG	NEG	-	-	NEG	NEG	NEG		NEG	NR
	258	ADH	1	March, 2017	FCT/ADH/260	35	21	35	1	-	1	1	NEG	NEG		NEG	NEG	-	-	NEG	NEG	NEG		NEG	NR
	259	ADH	1	March, 2017	FCT/ADH/261	27	17	40	1	-	1	1	NEG	NEG		NEG	NEG	-	-	NEG	NEG	NEG		NEG	NR
	260	ADH	1	March, 2017	FCT/ADH/262	32	9	40	1	-	1	1	NEG	NEG		NEG	NEG	-	-	NEG	NEG	NEG		NEG	NR
	261	ADH	1	March, 2017	FCT/ADH/263	33	10	60	1	-	1	2	NEG	NEG		NEG	NEG	-	-	NEG	NEG	NEG		NEG	NR
	262	ADH	1	March, 2017	FCT/ADH/264	33	14	20	1	-	1	1	NEG	NEG		NEG	NEG	-	-	NEG	NEG	NEG		NEG	NR
	263	ADH	1	March, 2017	FCT/ADH/265	42	12	20	1	-	1	2	NEG	NEG		NEG	NEG	-	-	NEG	NEG	NEG		NEG	NR
	264	ADH	1	March, 2017	FCT/ADH/266	27	5	35	1	-	1	1	NEG	NEG		NEG	NEG	-	-	NEG	NEG	NEG		NEG	NR
	265	ADH	1	March, 2017	FCT/ADH/267	38	16	75	1	-	1	1	NEG	NEG		NEG	NEG	-	-	NEG	NEG	NEG		NEG	NR
	266	ADH	1	March, 2017	FCT/ADH/268	32	13	30	1	-	1	1	NEG	NEG		NEG	NEG	-	-	NEG	NEG	NEG		NEG	NR
	267	ADH	1	March, 2017	FCT/ADH/269	29	12	40	1	-	1	1	NEG	NEG		NEG	NEG	-	-	NEG	NEG	NEG		NEG	NR
	268	ADH	1	March, 2017	FCT/ADH/270	22	16	50	1	-	1	1	NEG	NEG		NEG	NEG	-	-	NEG	NEG	NEG		NEG	NR
	269	ADH	1	March, 2017	FCT/ADH/271	40	18	40	1	-	1	2	NEG	NEG		NEG	NEG	-	-	NEG	NEG	NEG		NEG	NR
	270	ADH	1	March, 2017	FCT/ADH/272	29	20	50	1	-	1	1	NEG	NEG		NEG	NEG	-	-	NEG	NEG	NEG		NEG	NR
	271	ADH	1	March, 2017	FCT/ADH/273	30	17	35	1	-	1	1	NEG	NEG		NEG	NEG	-	-	NEG	NEG	NEG		NEG	NR
	272	ADH	1	March, 2017	FCT/ADH/274	27	17	30	1	-	1	1	NEG	NEG		NEG	NEG	-	-	NEG	NEG	NEG		NEG	NR
	273	ADH	1	March, 2017	FCT/ADH/275	31	14	40	1	-	1	1	NEG	NEG		NEG	NEG	-	-	NEG	NEG	NEG		NEG	NR
	274	ADH	1	March, 2017	FCT/ADH/276	31	19	40	1	-	1	1	NEG	NEG		NEG	NEG	-	-	NEG	NEG	NEG		NEG	NR
	275	ADH	1	March, 2017	FCT/ADH/277	23	18	30	1	-	1	1	NEG	NEG		NEG	NEG	-	-	NEG	NEG	NEG		NEG	NR
	276	ADH	1	March, 2017	FCT/ADH/278	27	18	30	1	-	1	1	NEG	NEG		NEG	NEG	-	-	NEG	NEG	NEG		NEG	NR
	277	ADH	1	March, 2017	FCT/ADH/279	33	16	15	1	-	1	1	NEG	NEG		NEG	NEG	-	-	NEG	NEG	NEG		NEG	NR
	278	ADH	1	March, 2017	FCT/ADH/280	35	17	30	1	-	1	1	NEG	NEG		NEG	NEG	-	-	NEG	NEG	NEG		NEG	NR
	279	ADH	1	March, 2017	FCT/ADH/281	32	19	30	1	-	1	1	NEG	NEG		NEG	NEG	-	-	NEG	NEG	NEG		NEG	NR
	280	ADH	1	March, 2017	FCT/ADH/282	40	26	40	1	-	1	1	NEG	NEG		NEG	NEG	-	-	NEG	NEG	NEG		NEG	NR
	281	ADH	1	March, 2017	FCT/ADH/283	20	24	30	1	-	1	1	NEG	NEG		NEG	NEG	-	-	NEG	NEG	NEG		NEG	NR
	282	ADH	1	March, 2017	FCT/ADH/284	40	7	60	1	-	1	1	NEG	NEG		NEG	NEG	-	-	NEG	NEG	NEG		NEG	NR
	283	ADH	1	March, 2017	FCT/ADH/285	29	16	40	1	-	1	1	NEG	NEG		NEG	NEG	-	-	NEG	NEG	NEG		NEG	NR
	284	ADH	1	March, 2017	FCT/ADH/286	35	21	60	1	-	1	2	NEG	NEG		NEG	NEG	-	-	NEG	NEG	NEG		NEG	NR
	285	ADH	1	March, 2017	FCT/ADH/287	21	20	45	1	-	1	2	NEG	NEG		NEG	NEG	-	-	NEG	NEG	NEG		NEG	NR
	286	ADH	1	March, 2017	FCT/ADH/288	30	20	30	1	-	1	1	NEG	NEG		NEG	NEG	-	-	NEG	NEG	NEG		NEG	NR
	287	ADH	1	April, 2017	FCT/ADH/289	30	8	30	1	-	1	1	NEG	NEG		NEG	NEG	-	-	NEG	NEG	NEG		NEG	NR
	288	ADH	1	April, 2017	FCT/ADH/290	28	13	45	1	-	1	1	NEG	NEG		NEG	NEG	-	-	NEG	NEG	NEG		NEG	NR
	289	ADH	1	April, 2017	FCT/ADH/291	33	23	45	1	-	1	1	NEG	NEG		NEG	NEG	-	-	NEG	NEG	NEG		NEG	NR
	290	ADH	1	April, 2017	FCT/ADH/292	33	16	40	1	-	1	1	NEG	NEG		NEG	NEG	-	-	NEG	NEG	NEG		NEG	NR
	291	ADH	1	April, 2017	FCT/ADH/293	27	18	45	1	-	1	2	NEG	NEG		NEG	NEG	-	-	NEG	NEG	NEG		NEG	NR
	292	ADH	1	April, 2017	FCT/ADH/294	21	23	40	1	-	1	1	NEG	NEG		NEG	NEG	-	-	NEG	NEG	NEG		NEG	NR
	293	ADH	1	April, 2017	FCT/ADH/295	33	14	45	1	-	1	1	NEG	NEG		NEG	NEG	-	-	NEG	NEG	NEG		NEG	NR
	294	ADH	1	April, 2017	FCT/ADH/296	32	16	30	1	-	1	1	NEG	NEG		NEG	NEG	-	-	NEG	NEG	NEG		NEG	NR
	295	ADH	1	April, 2017	FCT/ADH/297	34	10	25	1	-	1	1	NEG	NEG		NEG	NEG	-	-	NEG	NEG	NEG		NEG	NR
	296	ADH	1	April, 2017	FCT/ADH/298	32	15	60	1	-	1	1	NEG	NEG		NEG	NEG	-	-	NEG	NEG	NEG		NEG	NR
	297	ADH	1	April, 2017	FCT/ADH/299	27	24	40	1	-	1	1	NEG	NEG		NEG	NEG	-	-	NEG	NEG	NEG		NEG	NR
	298	ADH	1	April, 2017	FCT/ADH/300	34	24	20	1	-	1	1	NEG	NEG		NEG	NEG	-	-	NEG	NEG	NEG		NEG	NR
	299	ADH	1	April, 2017	FCT/ADH/301	32	9	50	1	-	1	1	NEG	NEG		NEG	NEG	-	-	NEG	NEG	NEG		NEG	NR
	300	ADH	1	April, 2017	FCT/ADH/302	30	15	25	1	-	1	2	NEG	NEG		NEG	NEG	-	-	NEG	NEG	NEG		NEG	NR
	301	ADH	1	April, 2017	FCT/ADH/303	36	18	45	1	-	1	1	NEG	NEG		NEG	NEG	-	-	NEG	NEG	NEG		NEG	NR
	302	ADH	1	April, 2017	FCT/ADH/304	30	11	45	1	-	1	1	NEG	NEG		NEG	NEG	-	-	NEG	NEG	NEG		NEG	NR
	303	ADH	1	April, 2017	FCT/ADH/305	23	24	60	1	-	1	1	NEG	NEG		NEG	NEG	-	-	NEG	NEG	NEG		NEG	NR
	304	ADH	1	April, 2017	FCT/ADH/306	28	18	30	1	-	1	1	NEG	NEG		NEG	NEG	-	-	NEG	NEG	NEG		NEG	NR
	305	ADH	1	April, 2017	FCT/ADH/307	27	12	40	1	-	1	1	NEG	NEG		NEG	NEG	-	-	NEG	NEG	NEG		NEG	NR
	306	ADH	1	April, 2017	FCT/ADH/308	32	14	30	1	-	1	1	NEG	NEG		NEG	NEG	-	-	NEG	NEG	NEG		NEG	NR
	307	ADH	1	April, 2017	FCT/ADH/309	30	14	50	1	-	1	1	NEG	NEG		NEG	NEG	-	-	NEG	NEG	NEG		NEG	NR
	308	ADH	1	April, 2017	FCT/ADH/310	22	22	30	1	-	1	1	NEG	NEG		NEG	NEG	-	-	NEG	NEG	NEG		NEG	NR
	309	ADH	1	April, 2017	FCT/ADH/311	38	13	30	1	-	1	1	NEG	NEG		NEG	NEG	-	-	NEG	NEG	NEG		NEG	NR
	310	ADH	1	April, 2017	FCT/ADH/312	25	17	35	1	-	1	2	NEG	NEG		NEG	NEG	-	-	NEG	NEG	NEG		NEG	NR
	311	ADH	1	April, 2017	FCT/ADH/313	25	17	45	1	-	1	1	NEG	NEG		NEG	NEG	-	-	NEG	NEG	NEG		NEG	NR
	312	ADH	1	April, 2017	FCT/ADH/314	31	71	30	1	-	1	1	NEG	NEG		NEG	NEG	-	-	NEG	NEG	NEG		NEG	NR
	313	ADH	1	April, 2017	FCT/ADH/315	28	18	30	1	-	1	1	NEG	NEG		NEG	NEG	-	-	NEG	NEG	NEG		NEG	NR
	314	ADH	1	April, 2017	FCT/ADH/316	40	8	30	1	-	1	1	NEG	NEG		NEG	NEG	-	-	NEG	NEG	NEG		NEG	NR
	315	ADH	1	April, 2017	FCT/ADH/317	30	14	35	1	-	1	1	NEG	NEG		NEG	NEG	-	-	NEG	NEG	NEG		NEG	NR
	316	ADH	1	April, 2017	FCT/ADH/318	28	19	45	1	-	1	1	NEG	NEG		NEG	NEG	-	-	NEG	NEG	NEG		NEG	NR
	317	ADH	1	April, 2017	FCT/ADH/319	27	8	30	1	-	1	1	NEG	NEG		NEG	NEG	-	-	NEG	NEG	NEG		NEG	NR
	318	ADH	1	April, 2017	FCT/ADH/320	28	16	30	1	-	1	1	NEG	NEG		NEG	NEG	-	-	NEG	NEG	NEG		NEG	NR
	319	ADH	1	April, 2017	FCT/ADH/321	31	30	40	1	-	1	1	NEG	NEG		NEG	NEG	-	-	NEG	NEG	NEG		NEG	NR
	320	ADH	1	April, 2017	FCT/ADH/322	32	22	50	1	-	1	1	NEG	NEG		NEG	NEG	-	-	NEG	NEG	NEG		NEG	NR
	321	ADH	1	April, 2017	FCT/ADH/324	28	10	40	1	-	1	2	NEG	NEG		NEG	NEG	-	-	NEG	NEG	NEG		NEG	NR
	322	ADH	1	April, 2017	FCT/ADH/325	36	11	60	1	-	1	2	NEG	NEG		NEG	NEG	-	-	NEG	NEG	NEG		NEG	NR
	323	ADH	1	April, 2017	FCT/ADH/326	23	6	30	1	-	1	1	NEG	NEG		NEG	NEG	-	-	NEG	NEG	NEG		NEG	NR
	324	ADH	1	April, 2017	FCT/ADH/327	25	14	40	1	-	1	1	POS	POS		POS	NEG	-	-	POS	NEG	NEG		NEG	NR
	325	ADH	1	April, 2017	FCT/ADH/328	32	16	45	1	-	1	1	NEG	NEG		NEG	NEG	-	-	NEG	NEG	NEG		NEG	NR
	326	ADH	1	April, 2017	FCT/ADH/329	34	20	40	1	-	1	2	NEG	NEG		NEG	NEG	-	-	NEG	NEG	NEG		NEG	NR
	327	ADH	1	April, 2017	FCT/ADH/330	32	19	15	1	-	1	1	NEG	NEG		NEG	NEG	-	-	NEG	NEG	NEG		NEG	NR
	328	ADH	1	April, 2017	FCT/ADH/331	32	12	35	1	-	1	2	NEG	NEG		NEG	NEG	-	-	NEG	NEG	NEG		NEG	NR
	329	ADH	1	April, 2017	FCT/ADH/332	36	15	45	1	-	1	1	NEG	NEG		NEG	NEG	-	-	NEG	NEG	NEG		NEG	NR
	330	ADH	1	April, 2017	FCT/ADH/333	30	19	45	1	-	1	1	NEG	NEG		NEG	NEG	-	-	NEG	NEG	NEG		NEG	NR
	331	ADH	1	April, 2017	FCT/ADH/334	25	31	50	1	-	1	1	NEG	NEG		NEG	NEG	-	-	NEG	NEG	NEG		NEG	NR
	332	ADH	1	April, 2017	FCT/ADH/335	36	12	40	1	-	1	1	NEG	NEG		NEG	NEG	-	-	NEG	NEG	NEG		NEG	NR
	333	ADH	1	April, 2017	FCT/ADH/336	27	8	30	1	-	1	2	NEG	NEG		NEG	NEG	-	-	NEG	NEG	NEG		NEG	NR
	334	ADH	1	April, 2017	FCT/ADH/337	27	6	45	1	-	1	1	NEG	NEG		NEG	NEG	-	-	NEG	NEG	NEG		NEG	NR
	335	ADH	1	April, 2017	FCT/ADH/338	35	18	60	1	-	1	1	NEG	NEG		NEG	NEG	-	-	NEG	NEG	NEG		NEG	NR
	336	ADH	1	April, 2017	FCT/ADH/339	34	22	25	1	-	1	1	NEG	NEG		NEG	NEG	-	-	NEG	NEG	NEG		NEG	NR
	337	ADH	1	April, 2017	FCT/ADH/340	28	17	30	1	-	1	2	NEG	NEG		NEG	NEG	-	-	NEG	NEG	NEG		NEG	NR
	338	ADH	1	April, 2017	FCT/ADH/341	22	17	30	1	-	1	1	NEG	NEG		NEG	NEG	-	-	NEG	NEG	NEG		NEG	NR
	339	ADH	1	April, 2017	FCT/ADH/342	35	21	45	1	-	1	1	NEG	NEG		NEG	NEG	-	-	NEG	NEG	NEG		NEG	NR
	340	ADH	1	April, 2017	FCT/ADH/343	31	19	15	1	-	1	1	NEG	NEG		NEG	NEG	-	-	NEG	NEG	NEG		NEG	NR
	341	ADH	1	April, 2017	FCT/ADH/344	36	31	45	1	-	1	1	NEG	NEG		NEG	NEG	-	-	NEG	NEG	NEG		NEG	NR
	342	ADH	1	April, 2017	FCT/ADH/345	28	16	50	1	-	1	1	NEG	NEG		NEG	NEG	-	-	NEG	NEG	NEG		NEG	NR
	343	ADH	1	April, 2017	FCT/ADH/346	32	19	30	1	-	1	1	NEG	NEG		NEG	NEG	-	-	NEG	NEG	NEG		NEG	NR
	344	ADH	1	April, 2017	FCT/ADH/347	26	19	40	1	-	1	1	NEG	NEG		NEG	NEG	-	-	NEG	NEG	NEG		NEG	NR
	345	ADH	1	April, 2017	FCT/ADH/348	30	18	45	1	-	1	1	NEG	NEG		NEG	NEG	-	-	NEG	NEG	NEG		NEG	NR
	346	ADH	1	April, 2017	FCT/ADH/349	34	18	20	1	-	1	1	NEG	NEG		NEG	NEG	-	-	NEG	NEG	NEG		NEG	NR
	347	ADH	1	April, 2017	FCT/ADH/350	32	8	60	1	-	1	1	NEG	NEG		NEG	NEG	-	-	NEG	NEG	NEG		NEG	NR
	348	ADH	1	April, 2017	FCT/ADH/351	34	13	40	1	-	1	2	NEG	NEG		NEG	NEG	-	-	NEG	NEG	NEG		NEG	NR
	349	ADH	1	April, 2017	FCT/ADH/352	27	21	55	1	-	1	2	NEG	NEG		NEG	NEG	-	-	NEG	NEG	NEG		NEG	NR
	350	ADH	1	April, 2017	FCT/ADH/353	30	8	30	1	-	1	1	NEG	NEG		NEG	NEG	-	-	NEG	NEG	NEG		NEG	NR
	351	ADH	1	April, 2017	FCT/ADH/354	27	21	35	1	-	1	1	NEG	NEG		NEG	NEG	-	-	NEG	NEG	NEG		NEG	NR
	352	ADH	1	April, 2017	FCT/ADH/355	33	20	60	1	-	1	1	NEG	NEG		NEG	NEG	-	-	NEG	NEG	NEG		NEG	NR
	353	ADH	1	April, 2017	FCT/ADH/356	32	18	30	1	-	1	2	NEG	NEG		NEG	NEG	-	-	NEG	NEG	NEG		NEG	NR
	354	ADH	1	April, 2017	FCT/ADH/357	27	20	45	1	-	1	1	NEG	NEG		NEG	NEG	-	-	NEG	NEG	NEG		NEG	NR
	355	ADH	1	April, 2017	FCT/ADH/358	34	14	60	1	-	1	2	NEG	NEG		NEG	NEG	-	-	NEG	NEG	NEG		NEG	NR
	356	ADH	1	April, 2017	FCT/ADH/359	36	23	40	1	-	1	1	NEG	NEG		NEG	NEG	-	-	NEG	NEG	NEG		NEG	NR
	357	ADH	1	April, 2017	FCT/ADH/360	39	17	25	1	-	1	2	NEG	NEG		NEG	NEG	-	-	NEG	NEG	NEG		NEG	NR
	358	ADH	1	April, 2017	FCT/ADH/361	26	18	35	1	-	1	1	NEG	NEG		NEG	NEG	-	-	NEG	NEG	NEG		NEG	NR
	359	ADH	1	April, 2017	FCT/ADH/362	35	10	35	1	-	1	1	NEG	NEG		NEG	NEG	-	-	NEG	NEG	NEG		NEG	NR
	360	ADH	1	April, 2017	FCT/ADH/363	28	13	45	1	-	1	1	NEG	NEG		NEG	NEG	-	-	NEG	NEG	NEG		NEG	NR
	361	ADH	1	April, 2017	FCT/ADH/364	40	27	60	1	-	1	1	NEG	NEG		NEG	NEG	-	-	NEG	NEG	NEG		NEG	NR
	362	ADH	1	April, 2017	FCT/ADH/365	28	17	30	1	-	1	1	NEG	NEG		NEG	NEG	-	-	NEG	NEG	NEG		NEG	NR
	363	ADH	1	April, 2017	FCT/ADH/366	27	29	30	1	-	1	1	NEG	NEG		NEG	NEG	-	-	NEG	NEG	NEG		NEG	NR
	364	ADH	1	April, 2017	FCT/ADH/367	29	14	30	1	-	1	2	NEG	NEG		NEG	NEG	-	-	NEG	NEG	NEG		NEG	NR
	365	ADH	1	April, 2017	FCT/ADH/368	32	18	60	1	-	1	1	NEG	NEG		NEG	NEG	-	-	NEG	NEG	NEG		NEG	NR
	366	ADH	1	April, 2017	FCT/ADH/369	32	20	60	1	-	1	1	NEG	NEG		NEG	NEG	-	-	NEG	NEG	NEG		NEG	NR
	367	ADH	1	April, 2017	FCT/ADH/370	29	13	60	1	-	1	1	NEG	NEG		NEG	NEG	-	-	NEG	NEG	NEG		NEG	NR
	368	ADH	1	April, 2017	FCT/ADH/371	32	6	30	1	-	1	1	NEG	NEG		NEG	NEG	-	-	NEG	NEG	NEG		NEG	NR
	369	ADH	1	April, 2017	FCT/ADH/372	35	15	45	1	-	1	1	NEG	NEG		NEG	NEG	-	-	NEG	NEG	NEG		NEG	NR
	370	ADH	1	April, 2017	FCT/ADH/373	34	18	50	1	-	1	1	NEG	NEG		NEG	NEG	-	-	NEG	NEG	NEG		NEG	NR
	371	ADH	1	April, 2017	FCT/ADH/374	35	12	40	1	-	1	2	NEG	NEG		NEG	NEG	-	-	NEG	NEG	NEG		NEG	NR
	372	ADH	1	April, 2017	FCT/ADH/375	30	21	30	1	-	1	1	NEG	NEG		NEG	NEG	-	-	NEG	NEG	NEG		NEG	NR
	373	ADH	1	April, 2017	FCT/ADH/376	30	17	45	1	-	1	1	NEG	NEG		NEG	NEG	-	-	NEG	NEG	NEG		NEG	NR
	374	ADH	1	April, 2017	FCT/ADH/377	38	30	40	1	-	1	1	NEG	NEG		NEG	NEG	-	-	NEG	NEG	NEG		NEG	NR
	375	ADH	1	April, 2017	FCT/ADH/378	30	15	15	1	-	1	2	NEG	NEG		NEG	NEG	-	-	NEG	NEG	NEG		NEG	NR
	376	ADH	1	April, 2017	FCT/ADH/379	31	25	40	1	-	1	2	NEG	NEG		NEG	NEG	-	-	NEG	NEG	NEG		NEG	NR
	377	ADH	1	April, 2017	FCT/ADH/380	27	11	40	1	-	1	2	NEG	NEG		NEG	NEG	-	-	NEG	NEG	NEG		NEG	NR
	378	ADH	1	April, 2017	FCT/ADH/381	30	8	60	1	-	1	1	NEG	NEG		NEG	NEG	-	-	NEG	NEG	NEG		NEG	NR
	379	ADH	1	April, 2017	FCT/ADH/382	30	16	30	1	-	1	1	NEG	NEG		NEG	NEG	-	-	NEG	NEG	NEG		NEG	NR
	380	ADH	1	April, 2017	FCT/ADH/383	27	20	45	1	-	1	1	NEG	NEG		NEG	NEG	-	-	NEG	NEG	NEG		NEG	NR
	381	ADH	1	April, 2017	FCT/ADH/384	30	24	40	1	-	1	1	NEG	NEG		NEG	NEG	-	-	NEG	NEG	NEG		NEG	NR
	382	ADH	1	April, 2017	FCT/ADH/385	32	22	30	1	-	1	1	NEG	NEG		NEG	NEG	-	-	NEG	NEG	NEG		NEG	NR
	383	ADH	1	April, 2017	FCT/ADH/386	24	20	15	1	-	1	1	NEG	NEG		NEG	NEG	-	-	NEG	NEG	NEG		NEG	NR
	384	ADH	1	April, 2017	FCT/ADH/387	36	16	40	1	-	1	1	NEG	NEG		NEG	NEG	-	-	NEG	NEG	NEG		NEG	NR
	385	ADH	1	April, 2017	FCT/ADH/388	30	17	30	1	-	1	1	POS	POS		POS	NEG	-	-	POS	NEG	NEG		NEG	NR
	386	ADH	1	April, 2017	FCT/ADH/389	36	13	45	1	-	1	1	NEG	NEG		NEG	NEG	-	-	NEG	NEG	NEG		NEG	NR
	387	ADH	1	April, 2017	FCT/ADH/390	29	23	50	1	-	1	2	NEG	NEG		NEG	NEG	-	-	NEG	NEG	NEG		NEG	NR
	388	ADH	1	April, 2017	FCT/ADH/391	27	11	20	1	-	1	1	NEG	NEG		NEG	NEG	-	-	NEG	NEG	NEG		NEG	NR
	389	ADH	1	April, 2017	FCT/ADH/392	32	10	15	1	-	1	1	NEG	NEG		NEG	NEG	-	-	NEG	NEG	NEG		NEG	NR
	390	ADH	1	April, 2017	FCT/ADH/393	30	16	45	1	-	1	1	NEG	NEG		NEG	NEG	-	-	NEG	NEG	NEG		NEG	NR
	391	ADH	1	April, 2017	FCT/ADH/394	26	12	30	1	-	1	1	NEG	NEG		NEG	NEG	-	-	NEG	NEG	NEG		NEG	NR
	392	ADH	1	April, 2017	FCT/ADH/395	37	11	45	1	-	1	1	NEG	NEG		NEG	NEG	-	-	NEG	NEG	NEG		NEG	NR
	393	ADH	1	April, 2017	FCT/ADH/396	35	11	30	1	-	1	1	NEG	NEG		NEG	NEG	-	-	NEG	NEG	NEG		NEG	NR
	394	ADH	1	April, 2017	FCT/ADH/397	35	9	50	1	-	1	2	NEG	NEG		NEG	NEG	-	-	NEG	NEG	NEG		NEG	NR
	395	ADH	1	April, 2017	FCT/ADH/398	27	10	40	1	-	1	1	NEG	NEG		NEG	NEG	-	-	NEG	NEG	NEG		NEG	NR
	396	ADH	1	April, 2017	FCT/ADH/399	27	19	35	1	-	1	1	NEG	NEG		NEG	NEG	-	-	NEG	NEG	NEG		NEG	NR
	397	ADH	1	April, 2017	FCT/ADH/400	26	16	30	1	-	1	2	NEG	NEG		NEG	NEG	-	-	NEG	NEG	NEG		NEG	NR
	398	ADH	1	April, 2017	FCT/ADH/401	32	14	60	1	-	1	2	NEG	NEG		NEG	NEG	-	-	NEG	NEG	NEG		NEG	NR
	399	ADH	1	May, 2017	FCT/ADH/402	39	17	30	1	-	1	1	NEG	NEG		NEG	NEG	-	-	NEG	NEG	NEG		NEG	NR
	400	ADH	1	May, 2017	FCT/ADH/403	30	13	45	1	-	1	1	NEG	NEG		NEG	NEG	-	-	NEG	NEG	NEG		NEG	NR
	401	ADH	1	May, 2017	FCT/ADH/404	22	22	45	1	-	1	2	NEG	NEG		NEG	NEG	-	-	NEG	NEG	NEG		NEG	NR
	402	ADH	1	May, 2017	FCT/ADH/405	35	9	45	1	-	1	1	NEG	NEG		NEG	NEG	-	-	NEG	NEG	NEG		NEG	NR
	403	ADH	1	May, 2017	FCT/ADH/406	30	17	45	1	-	1	1	NEG	NEG		NEG	NEG	-	-	NEG	NEG	NEG		NEG	NR
	404	ADH	1	May, 2017	FCT/ADH/407	33	20	45	1	-	1	1	POS	POS		POS	NEG	-	-	POS	NEG	POS		NEG	NR
	405	ADH	1	May, 2017	FCT/ADH/408	30	20	30	1	-	1	2	NEG	NEG		NEG	NEG	-	-	NEG	NEG	NEG		NEG	NR
	406	ADH	1	May, 2017	FCT/ADH/409	29	15	45	1	-	1	1	NEG	NEG		NEG	NEG	-	-	NEG	NEG	NEG		NEG	NR
	407	ADH	1	May, 2017	FCT/ADH/410	23	18	40	1	-	1	1	NEG	NEG		NEG	NEG	-	-	NEG	NEG	NEG		NEG	NR
	408	ADH	1	May, 2017	FCT/ADH/411	29	9	30	1	-	1	1	NEG	NEG		NEG	NEG	-	-	NEG	NEG	NEG		NEG	NR
	409	ADH	1	May, 2017	FCT/ADH/412	29	20	45	1	-	1	1	NEG	NEG		NEG	NEG	-	-	NEG	NEG	NEG		NEG	NR
	410	ADH	1	May, 2017	FCT/ADH/413	25	20	60	1	-	1	1	NEG	NEG		NEG	NEG	-	-	NEG	NEG	NEG		NEG	NR
	411	ADH	1	May, 2017	FTC/ADH/414	34	17	60	1	-	1	1	NEG	NEG		NEG	NEG	-	-	NEG	NEG	NEG		NEG	NR
	412	ADH	1	May, 2017	FCT/ADH/416	39	12	40	1	-	1	1	NEG	NEG		NEG	NEG	-	-	NEG	NEG	NEG		NEG	NR
	413	ADH	1	May, 2017	FCT/ADH/417	28	9	40	1	-	1	1	NEG	NEG		NEG	NEG	-	-	NEG	NEG	NEG		NEG	NR
	414	ADH	1	May, 2017	FCT/ADH/418	27	8	40	1	-	1	2	NEG	NEG		NEG	NEG	-	-	NEG	NEG	NEG		NEG	NR
	415	ADH	1	May, 2017	FCT/ADH/419	28	11	45	1	-	1	1	NEG	NEG		NEG	NEG	-	-	NEG	NEG	NEG		NEG	NR
	416	ADH	1	May, 2017	FCT/ADH/420	36	20	35	1	-	1	2	NEG	NEG		NEG	NEG	-	-	NEG	NEG	NEG		NEG	NR
	417	ADH	1	May, 2017	FCT/ADH/421	28	19	45	1	-	1	2	NEG	NEG		NEG	NEG	-	-	NEG	NEG	NEG		NEG	NR
	418	ADH	1	May, 2017	FCT/ADH/422	33	12	50	1	-	1	1	NEG	NEG		NEG	NEG	-	-	NEG	NEG	NEG		NEG	NR
	419	ADH	1	May, 2017	FCT/ADH/423	36	20	40	1	-	1	1	NEG	NEG		NEG	NEG	-	-	NEG	NEG	NEG		NEG	NR
	420	ADH	1	May, 2017	FCT/ADH/424	36	12	20	1	-	1	1	NEG	NEG		NEG	NEG	-	-	NEG	NEG	NEG		NEG	NR
	421	ADH	1	May, 2017	FCT/ADH/425	34	14	30	1	-	1	1	NEG	NEG		NEG	NEG	-	-	NEG	NEG	POS		NEG	NR
	422	ADH	1	May, 2017	FCT/ADH/426	22	15	40	1	-	1	2	NEG	NEG		NEG	NEG	-	-	NEG	NEG	NEG		NEG	NR
	423	ADH	1	May, 2017	FCT/ADH/427	23	13	30	1	-	1	1	NEG	NEG		NEG	NEG	-	-	NEG	NEG	NEG		NEG	NR
	424	ADH	1	May, 2017	FCT/ADH/428	31	16	40	1	-	1	1	NEG	NEG		NEG	NEG	-	-	NEG	NEG	NEG		NEG	NR
	425	ADH	1	May, 2017	FCT/ADH/429	28	10	40	1	-	1	2	NEG	NEG		NEG	NEG	-	-	NEG	NEG	NEG		NEG	NR
	426	ADH	1	May, 2017	FCT/ADH/430	34	24	30	1	-	1	2	NEG	NEG		NEG	NEG	-	-	NEG	NEG	NEG		NEG	NR
	427	ADH	1	May, 2017	FCT/ADH/432	23	18	40	1	-	1	2	NEG	NEG		NEG	NEG	-	-	NEG	NEG	NEG		NEG	NR
	428	ADH	1	May, 2017	FCT/ADH/433	28	12	30	1	-	1	2	NEG	NEG		NEG	NEG	-	-	NEG	NEG	NEG		NEG	NR
	429	ADH	1	May, 2017	FCT/ADH/434	32	30	40	1	-	1	1	NEG	NEG		NEG	NEG	-	-	NEG	NEG	NEG		NEG	NR
	430	ADH	1	May, 2017	FCT/ADH/435	38	20	35	1	-	1	1	NEG	NEG		NEG	NEG	-	-	NEG	NEG	NEG		NEG	NR
	431	ADH	1	May, 2017	FCT/ADH/436	29	18	40	1	-	1	1	NEG	NEG		NEG	NEG	-	-	NEG	NEG	NEG		NEG	NR
	432	ADH	1	May, 2017	FCT/ADH/437	34	17	45	1	-	1	2	NEG	NEG		NEG	NEG	-	-	NEG	NEG	NEG		NEG	NR
	433	ADH	1	May, 2017	FCT/ADH/438	28	15	35	1	-	1	1	NEG	NEG		NEG	NEG	-	-	NEG	NEG	NEG		NEG	NR
	434	ADH	1	May, 2017	FCT/ADH/439	38	13	40	1	-	1	2	NEG	NEG		NEG	NEG	-	-	NEG	NEG	NEG		NEG	NR
	435	ADH	1	May, 2017	FCT/ADH/440	29	10	50	1	-	1	2	NEG	NEG		NEG	NEG	-	-	NEG	NEG	NEG		NEG	NR
	436	ADH	1	May, 2017	FCT/ADH/441	25	10	80	1	-	1	2	NEG	NEG		NEG	NEG	-	-	NEG	NEG	NEG		NEG	NR
	437	ADH	1	May, 2017	FCT/ADH/442	28	16	35	1	-	1	2	NEG	NEG		NEG	NEG	-	-	NEG	NEG	NEG		NEG	NR
	438	ADH	1	May, 2017	FCT/ADH/443	34	12	45	1	-	1	1	POS	POS		POS	NEG	-	-	POS	NEG	NEG		NEG	NR
	439	ADH	1	May, 2017	FCT/ADH/444	29	9	30	1	-	1	1	NEG	NEG		NEG	NEG	-	-	NEG	NEG	NEG		NEG	NR
	440	ADH	1	May, 2017	FCT/ADH/445	33	14	60	1	-	1	1	NEG	NEG		NEG	NEG	-	-	NEG	NEG	NEG		NEG	NR
	441	ADH	1	May, 2017	FCT/ADH/446	25	20	40	1	-	1		NEG	NEG		NEG	NEG	-	-	NEG	NEG	NEG		NEG	NR
	442	ADH	1	May, 2017	FCT/ADH/447	34	31	40	1	-	1	2	NEG	NEG		NEG	NEG	-	-	NEG	NEG	NEG		NEG	NR
	443	ADH	1	May, 2017	FCT/ADH/448	31	14	40	1	-	1	2	NEG	NEG		NEG	NEG	-	-	NEG	NEG	NEG		NEG	NR
	444	ADH	1	May, 2017	FCT/ADH/449	26	14	35	1	-	1	2	NEG	NEG		NEG	NEG	-	-	NEG	NEG	NEG		NEG	NR
	445	ADH	1	May, 2017	FCT/ADH/450	32	14	20	1	-	1	1	NEG	NEG		NEG	NEG	-	-	NEG	NEG	NEG		NEG	NR
	446	ADH	1	May, 2017	FCT/ADH/451	21	12	40	1	-	1	2	NEG	NEG		NEG	NEG	-	-	NEG	NEG	NEG		NEG	NR
	447	ADH	1	May, 2017	FCT/ADH/452	28	13	45	1	-	1	1	NEG	NEG		NEG	NEG	-	-	NEG	NEG	NEG		NEG	NR
	448	ADH	1	May, 2017	FCT/ADH/453	29	9	30	1	-	1	2	NEG	NEG		NEG	NEG	-	-	NEG	NEG	NEG		NEG	NR
	449	ADH	1	May, 2017	FCT/ADH/454	24	11	30	1	-	1	1	NEG	NEG		NEG	NEG	-	-	NEG	NEG	NEG		NEG	NR
	450	ADH	1	May, 2017	FCT/ADH/455	30	20	40	1	-	1	1	NEG	NEG		NEG	NEG	-	-	NEG	NEG	NEG		NEG	NR
	451	ADH	1	May, 2017	FCT/ADH/456	37	25	45	1	-	1	1	NEG	NEG		NEG	NEG	-	-	NEG	NEG	NEG		NEG	NR

[truncated: 2 more sheets: WDH, MDH]
