# Supplementary material for: Clinic-based evaluation study of the diagnostic accuracy of a dual rapid test for the screening of HIV and syphilis in pregnant women in Nigeria
Source: PLoS One. 2018 Jul 10;13(7):e0198698. doi: 10.1371/journal.pone.0198698 (PMC6038984; doi:10.1371/journal.pone.0198698)
Supplement: S3 File — (XLSX) [file pone.0198698.s009.xlsx]

## Sheet: Raw Data
Survey Number	Site name	Site code	Study Staff Position	Position number 1=Site Coordinator; 2=Site Nurse; 3=Reference Laboratorian; 4=Phlebotomist	1. Clarity of kit instructions	2. Ease of use	3. Ease of interpretation of results	4. Rapidity of results	5. Hand-on time	6. Training time required
SurveyID	Sitename	Sitecode	Staff	Jobcode	Clarity	Ez_use	Ez_reslt	Rpd_rslt	Hands_on	Training
101	WDH	3	Site Coordinator	1	3	3	2	2	2	3
102	WDH	3	Study Nurse	2	2	2	2	2	0	2
103	WDH	3	Study Nurse	2	2	2	2	2	0	2
104	WDH	3	NICD Lab Sci	3	2	2	2	2	0	2
105	ADH	1	Study Nurse	2	2	3	2	2	1	1
106	ADH	1	Study Nurse 2	2	2	2	2	2	1	1
107	ADH	1	Site Coordinator	1	2	2	3	2	1	1
108	MDH	4	Medical (Phlebotomist)	4	3	2	3	2	2	3
109	MDH	4	Site Coordinator	1	3	3	2	2	2	3
110	MDH	4	Study Nurse	2	3	3	3	2	2	3
111	MDH	4	Study Nurse	2	2	3	2	2	1	1
112	FCT PHM	2	Phlebotomist	4	3	3	2	2	2	2
113	FCT PHM Mpape	2	Study Nurse	2	3	3	2	2	2	2
114	FCT PHM MPAPE (PMCT)	2	Study Nurse	2	3	3	2	2	1	2
115	Asokoro Reference Lab	1	Site Scientist	3	2	3	2	2	2	3
116	Asokoro Reference Lab	1	Liason Officer	3	2	2	2	2	1	2
201	Holy Rosary Hospital Emekuku	8	Site Nurse I	2	2	3	2	2	1	1
202	Holy Rosary Hospital Emekuku	8	Site Coordinator	1	2	2	2	2	1	1
203	Imo State Speciality Hospital	6	Site Coordinator	1	2	2	1	1	1	2
204	SDH, Owerri	7	SSN 1	2	3	2	2	2	1	3
205	St. David Hospital	7	Site Coordinator	1	1	2	2	2	1	0
206	SDH Akaniheonye Daberechi	7	Study Nurse II	2	3	2	2	2	0	0
207	FMCO	5	Reference Laboratorian	3	2	1	1	1	0	0
208	FMC OW	5	Study Nurse	2	3	2	2	2	2	3
209	FMCO	5	Site Coordinator	1	2	3	2	2	2	3
210	FMC OW	5	Study Nurse	2	2	3	2	1	2	3
211	FMCO	5	Reference Lab Coordinator	3	2	2	3	2	1	2
212	FMCO	5	Reference Laboratorian	3	3	3	2	2	2	3
213	Imo State Speciality Hospital	6	Study Nurse	2	2	2	3	2	1	3
214	Imo State Speciality Hospital Owerri	6	Study Nurse	2	2	3	2	2	1	1
215	Holy Rosary Hospital Emekuku	8	Site Nurse II	2	2	2	2	2	1	1
301	OYO/UCH	9	Reference Laboratorian	3	3	3	3	2	2	0
302	OYO/UCH	9	Reference Laboratorian	3	3	2	3	2	2	3
303	OYO/UCH	9	Reference Laboratorian	3	3	2	2	2	2	3
304	University College Hospital	9	Laboratory Scientist	3	3	3	2	2	0	2
305	OYO/UCH	9	Study Reference Laboratorian	3	3	3	2	2	2	3
306	OYO/UCH	9	Study Nurse	2	3	3	2	2	2	2
307	OYO/UCH	9	Study Nurse	2	3	2	2	2	2	2
308	OYO/UCH	9	Site Coordinator	1	3	2	2	2	2	2
309	Adeoyo Maternity Hospital	10	Coordinator	1	2	2	3	2	2	3
310	Adeoyo Maternity Hospital	10	Study Nurse	2	3	3	3	2	2	3
311	OY/S.M.H	11	Study Nurse	2	1	2	3	2	1	2
312	OY/S.M.E	11	Study Nurse	2	1	2	3	1	1	2
313	OY/SME	11	Site Coordinator	1	2	2	3	2	1	2
314	Agbongbon PHC	12	Site Coordinator	1	3	3	3	2	2	1
315	Agbongbon PHC	12	Study Nurse	2	2	2	3	2	1	1
316	Agbongbon Primary Health Centre	12	Study Nurse	2	2	2	2	2	2	1
317	Oysha	10	Study Nurse	2	3	3	3	2	2	3
